# Supplementary material for: Microbial community dynamics and cycling of plutonium and iron in a seasonally stratified and radiologically contaminated pond
Source: Sci Rep. 2023 Nov 11;13:19697. doi: 10.1038/s41598-023-45182-4 (PMC10640648; doi:10.1038/s41598-023-45182-4)
Supplement: Supplementary file 2 — Supplementary Table 2. [file 41598_2023_45182_MOESM2_ESM.xlsx]

## Sheet: Table S1. CTD_data
Table S1. In-situ water column measurements. Two sondes (Aqua TROLL 600, In-situ) were connected in-tandem and equipped with the following probes/sensors: temperature/conductivity, pH/ORP, ammonium, nitrate, turbidity, RDO, chlorophyll A, and phycocyanin. This table lists only some parameters; for all parameters and additional data, see ESS-DIVE repository.
Date Sampled	Year	Month	Loc	Depth_m	Measurement	Average	SD	Strat_time
2019-06-26	2019	June	Middle	0.02381	Chlorophyll A (RFU)	0.0212857	0.00176473	June
2019-06-26	2019	June	Middle	0.02381	Conductivity (µS/cm)	15.8886	0.231822	June
2019-06-26	2019	June	Middle	0.02381	Dissolved Oxygen (%)	98.5455	0.239643	June
2019-06-26	2019	June	Middle	0.02381	ORP (mV)	85.9705	2.91061	June
2019-06-26	2019	June	Middle	0.02381	pH	6.36967	0.0602647	June
2019-06-26	2019	June	Middle	0.02381	Salinity (PSU)	0.00504762	0.000218218	June
2019-06-26	2019	June	Middle	0.02381	Specific Conductivity (µS/cm)	14.442	0.209518	June
2019-06-26	2019	June	Middle	0.02381	Temperature (ºC)	30.2413	0.0196269	June
2019-06-26	2019	June	Middle	0.02381	Total Dissolved Solids (ppt)	0.00919048	0.000402374	June
2019-06-26	2019	June	Middle	0.04626	Chlorophyll A (RFU)	0.0201579	0.00192247	June
2019-06-26	2019	June	Middle	0.04626	Conductivity (µS/cm)	15.908	0.214412	June
2019-06-26	2019	June	Middle	0.04626	Dissolved Oxygen (%)	98.8459	0.110469	June
2019-06-26	2019	June	Middle	0.04626	ORP (mV)	79.8052	1.22706	June
2019-06-26	2019	June	Middle	0.04626	pH	6.39858	0.0375726	June
2019-06-26	2019	June	Middle	0.04626	Salinity (PSU)	0.00505263	0.000229416	June
2019-06-26	2019	June	Middle	0.04626	Specific Conductivity (µS/cm)	14.4522	0.197775	June
2019-06-26	2019	June	Middle	0.04626	Temperature (ºC)	30.2734	0.0203397	June
2019-06-26	2019	June	Middle	0.04626	Total Dissolved Solids (ppt)	0.00926316	0.000452414	June
2019-06-26	2019	June	Middle	0.05684	Chlorophyll A (RFU)	0.0205263	0.00174383	June
2019-06-26	2019	June	Middle	0.05684	Conductivity (µS/cm)	15.9625	0.351491	June
2019-06-26	2019	June	Middle	0.05684	Dissolved Oxygen (%)	98.9339	0.0643942	June
2019-06-26	2019	June	Middle	0.05684	ORP (mV)	78.7604	1.54517	June
2019-06-26	2019	June	Middle	0.05684	pH	6.38111	0.046278	June
2019-06-26	2019	June	Middle	0.05684	Salinity (PSU)	0.00510526	0.000315302	June
2019-06-26	2019	June	Middle	0.05684	Specific Conductivity (µS/cm)	14.4961	0.321429	June
2019-06-26	2019	June	Middle	0.05684	Temperature (ºC)	30.2955	0.0175479	June
2019-06-26	2019	June	Middle	0.05684	Total Dissolved Solids (ppt)	0.00915789	0.000374634	June
2019-06-26	2019	June	Middle	0.065	Chlorophyll A (RFU)	0.02	0.00274296	June
2019-06-26	2019	June	Middle	0.065	Conductivity (µS/cm)	15.7778	0.214505	June
2019-06-26	2019	June	Middle	0.065	Dissolved Oxygen (%)	98.9497	0.060142	June
2019-06-26	2019	June	Middle	0.065	ORP (mV)	78.4354	1.16379	June
2019-06-26	2019	June	Middle	0.065	pH	6.3825	0.0437969	June
2019-06-26	2019	June	Middle	0.065	Salinity (PSU)	0.005	0	June
2019-06-26	2019	June	Middle	0.065	Specific Conductivity (µS/cm)	14.3288	0.196586	June
2019-06-26	2019	June	Middle	0.065	Temperature (ºC)	30.2951	0.01715	June
2019-06-26	2019	June	Middle	0.065	Total Dissolved Solids (ppt)	0.00904546	0.000213201	June
2019-06-27	2019	June	Outlet	0.1201	Chlorophyll A (RFU)	0.0211667	0.00690481	June
2019-06-27	2019	June	Outlet	0.1201	Conductivity (µS/cm)	15.8889	0.206304	June
2019-06-27	2019	June	Outlet	0.1201	Dissolved Oxygen (%)	91.2153	0.372898	June
2019-06-27	2019	June	Outlet	0.1201	ORP (mV)	102.101	0.938042	June
2019-06-27	2019	June	Outlet	0.1201	pH	6.13556	0.0267872	June
2019-06-27	2019	June	Outlet	0.1201	Salinity (PSU)	0.00505556	0.000235702	June
2019-06-27	2019	June	Outlet	0.1201	Specific Conductivity (µS/cm)	14.4691	0.190665	June
2019-06-27	2019	June	Outlet	0.1201	Temperature (ºC)	30.1379	0.0474824	June
2019-06-27	2019	June	Outlet	0.1201	Total Dissolved Solids (ppt)	0.00911111	0.000323381	June
2019-06-27	2019	June	Outlet	0.1241	Chlorophyll A (RFU)	0.0337273	0.0334951	June
2019-06-27	2019	June	Outlet	0.1241	Conductivity (µS/cm)	15.9607	0.224254	June
2019-06-27	2019	June	Outlet	0.1241	Dissolved Oxygen (%)	91.236	0.351471	June
2019-06-27	2019	June	Outlet	0.1241	ORP (mV)	102.78	1.0378	June
2019-06-27	2019	June	Outlet	0.1241	pH	6.14414	0.0327157	June
2019-06-27	2019	June	Outlet	0.1241	Salinity (PSU)	0.00504545	0.000213201	June
2019-06-27	2019	June	Outlet	0.1241	Specific Conductivity (µS/cm)	14.5327	0.20494	June
2019-06-27	2019	June	Outlet	0.1241	Temperature (ºC)	30.147	0.0426693	June
2019-06-27	2019	June	Outlet	0.1241	Total Dissolved Solids (ppt)	0.00936364	0.000492366	June
2019-06-27	2019	June	Outlet	0.1308	Chlorophyll A (RFU)	0.0252941	0.00149016	June
2019-06-27	2019	June	Outlet	0.1308	Conductivity (µS/cm)	15.8801	0.149123	June
2019-06-27	2019	June	Outlet	0.1308	Dissolved Oxygen (%)	90.4478	0.193751	June
2019-06-27	2019	June	Outlet	0.1308	ORP (mV)	102.814	1.63079	June
2019-06-27	2019	June	Outlet	0.1308	pH	6.14594	0.0360459	June
2019-06-27	2019	June	Outlet	0.1308	Salinity (PSU)	0.005	0	June
2019-06-27	2019	June	Outlet	0.1308	Specific Conductivity (µS/cm)	14.4849	0.131367	June
2019-06-27	2019	June	Outlet	0.1308	Temperature (ºC)	30.0384	0.0330928	June
2019-06-27	2019	June	Outlet	0.1308	Total Dissolved Solids (ppt)	0.00917647	0.000392953	June
2019-06-27	2019	June	Outlet	0.1378	Chlorophyll A (RFU)	0.0260833	0.00516608	June
2019-06-27	2019	June	Outlet	0.1378	Conductivity (µS/cm)	15.907	0.405988	June
2019-06-27	2019	June	Outlet	0.1378	Dissolved Oxygen (%)	90.5319	0.422643	June
2019-06-27	2019	June	Outlet	0.1378	ORP (mV)	103.027	2.52221	June
2019-06-27	2019	June	Outlet	0.1378	pH	6.13992	0.040427	June
2019-06-27	2019	June	Outlet	0.1378	Salinity (PSU)	0.00504167	0.000204124	June
2019-06-27	2019	June	Outlet	0.1378	Specific Conductivity (µS/cm)	14.512	0.370251	June
2019-06-27	2019	June	Outlet	0.1378	Temperature (ºC)	30.0329	0.077693	June
2019-06-27	2019	June	Outlet	0.1378	Total Dissolved Solids (ppt)	0.00920833	0.000414851	June
2019-06-27	2019	June	Outlet	0.143	Chlorophyll A (RFU)	0.0874	0.165527	June
2019-06-27	2019	June	Outlet	0.143	Conductivity (µS/cm)	16.1276	0.703258	June
2019-06-27	2019	June	Outlet	0.143	Dissolved Oxygen (%)	90.2607	0.320024	June
2019-06-27	2019	June	Outlet	0.143	ORP (mV)	102.944	2.98392	June
2019-06-27	2019	June	Outlet	0.143	pH	6.1388	0.0403081	June
2019-06-27	2019	June	Outlet	0.143	Salinity (PSU)	0.0052	0.000414039	June
2019-06-27	2019	June	Outlet	0.143	Specific Conductivity (µS/cm)	14.7185	0.641237	June
2019-06-27	2019	June	Outlet	0.143	Temperature (ºC)	30.0078	0.0454473	June
2019-06-27	2019	June	Outlet	0.143	Total Dissolved Solids (ppt)	0.00926667	0.000457738	June
2019-06-27	2019	June	Outlet	0.1459	Chlorophyll A (RFU)	0.156476	0.39514	June
2019-06-27	2019	June	Outlet	0.1459	Conductivity (µS/cm)	15.787	0.151365	June
2019-06-27	2019	June	Outlet	0.1459	Dissolved Oxygen (%)	89.931	0.550978	June
2019-06-27	2019	June	Outlet	0.1459	ORP (mV)	105.933	5.92174	June
2019-06-27	2019	June	Outlet	0.1459	pH	6.10095	0.028619	June
2019-06-27	2019	June	Outlet	0.1459	Salinity (PSU)	0.005	0	June
2019-06-27	2019	June	Outlet	0.1459	Specific Conductivity (µS/cm)	14.4158	0.127662	June
2019-06-27	2019	June	Outlet	0.1459	Temperature (ºC)	29.978	0.0756079	June
2019-06-27	2019	June	Outlet	0.1459	Total Dissolved Solids (ppt)	0.00914286	0.000358569	June
2019-06-27	2019	June	Outlet	0.1498	Chlorophyll A (RFU)	0.439458	1.28458	June
2019-06-27	2019	June	Outlet	0.1498	Conductivity (µS/cm)	15.8061	0.100816	June
2019-06-27	2019	June	Outlet	0.1498	Dissolved Oxygen (%)	90.787	0.603823	June
2019-06-27	2019	June	Outlet	0.1498	ORP (mV)	101.593	2.78045	June
2019-06-27	2019	June	Outlet	0.1498	pH	6.11763	0.0132298	June
2019-06-27	2019	June	Outlet	0.1498	Salinity (PSU)	0.005	0	June
2019-06-27	2019	June	Outlet	0.1498	Specific Conductivity (µS/cm)	14.4199	0.0887816	June
2019-06-27	2019	June	Outlet	0.1498	Temperature (ºC)	30.0328	0.0416311	June
2019-06-27	2019	June	Outlet	0.1498	Total Dissolved Solids (ppt)	0.009	0	June
2019-06-26	2019	June	Inlet-Middle	0.1761	Chlorophyll A (RFU)	0.0236667	0.00476095	June
2019-06-26	2019	June	Inlet-Middle	0.1761	Conductivity (µS/cm)	14.6974	0.259311	June
2019-06-26	2019	June	Inlet-Middle	0.1761	Dissolved Oxygen (%)	102.502	0.724982	June
2019-06-26	2019	June	Inlet-Middle	0.1761	ORP (mV)	78.1557	11.2336	June
2019-06-26	2019	June	Inlet-Middle	0.1761	pH	6.44393	0.166047	June
2019-06-26	2019	June	Inlet-Middle	0.1761	Salinity (PSU)	0.005	0	June
2019-06-26	2019	June	Inlet-Middle	0.1761	Specific Conductivity (µS/cm)	13.2638	0.23051	June
2019-06-26	2019	June	Inlet-Middle	0.1761	Temperature (ºC)	30.6585	0.027276	June
2019-06-26	2019	June	Inlet-Middle	0.1761	Total Dissolved Solids (ppt)	0.00886667	0.000351866	June
2019-06-26	2019	June	Inlet-Middle	0.178	Chlorophyll A (RFU)	0.0214667	0.00159762	June
2019-06-26	2019	June	Inlet-Middle	0.178	Conductivity (µS/cm)	14.8445	0.420891	June
2019-06-26	2019	June	Inlet-Middle	0.178	Dissolved Oxygen (%)	102.731	0.0407505	June
2019-06-26	2019	June	Inlet-Middle	0.178	ORP (mV)	79.1686	3.16243	June
2019-06-26	2019	June	Inlet-Middle	0.178	pH	6.3438	0.141587	June
2019-06-26	2019	June	Inlet-Middle	0.178	Salinity (PSU)	0.005	0	June
2019-06-26	2019	June	Inlet-Middle	0.178	Specific Conductivity (µS/cm)	13.3943	0.380369	June
2019-06-26	2019	June	Inlet-Middle	0.178	Temperature (ºC)	30.6684	0.0052345	June
2019-06-26	2019	June	Inlet-Middle	0.178	Total Dissolved Solids (ppt)	0.009	0	June
2019-06-26	2019	June	Inlet-Middle	0.179	Chlorophyll A (RFU)	0.0171667	0.00675323	June
2019-06-26	2019	June	Inlet-Middle	0.179	Conductivity (µS/cm)	14.7188	0.235566	June
2019-06-26	2019	June	Inlet-Middle	0.179	Dissolved Oxygen (%)	102.715	0.0790518	June
2019-06-26	2019	June	Inlet-Middle	0.179	ORP (mV)	79.0302	2.59695	June
2019-06-26	2019	June	Inlet-Middle	0.179	pH	6.41792	0.0658765	June
2019-06-26	2019	June	Inlet-Middle	0.179	Salinity (PSU)	0.005	0	June
2019-06-26	2019	June	Inlet-Middle	0.179	Specific Conductivity (µS/cm)	13.2828	0.2098	June
2019-06-26	2019	June	Inlet-Middle	0.179	Temperature (ºC)	30.6586	0.020147	June
2019-06-26	2019	June	Inlet-Middle	0.179	Total Dissolved Solids (ppt)	0.00891667	0.000288675	June
2019-06-26	2019	June	Inlet-Middle	0.18	Chlorophyll A (RFU)	0.0301429	0.0347294	June
2019-06-26	2019	June	Inlet-Middle	0.18	Conductivity (µS/cm)	14.8359	0.301619	June
2019-06-26	2019	June	Inlet-Middle	0.18	Dissolved Oxygen (%)	102.704	0.0571301	June
2019-06-26	2019	June	Inlet-Middle	0.18	ORP (mV)	79.3129	1.24235	June
2019-06-26	2019	June	Inlet-Middle	0.18	pH	6.48	0.0751266	June
2019-06-26	2019	June	Inlet-Middle	0.18	Salinity (PSU)	0.005	0	June
2019-06-26	2019	June	Inlet-Middle	0.18	Specific Conductivity (µS/cm)	13.3876	0.2715	June
2019-06-26	2019	June	Inlet-Middle	0.18	Temperature (ºC)	30.6642	0.00733225	June
2019-06-26	2019	June	Inlet-Middle	0.18	Total Dissolved Solids (ppt)	0.009	0	June
2019-06-26	2019	June	Inlet-Middle	0.1813	Chlorophyll A (RFU)	0.0285294	0.028656	June
2019-06-26	2019	June	Inlet-Middle	0.1813	Conductivity (µS/cm)	14.8546	0.290197	June
2019-06-26	2019	June	Inlet-Middle	0.1813	Dissolved Oxygen (%)	102.678	0.0630258	June
2019-06-26	2019	June	Inlet-Middle	0.1813	ORP (mV)	78.7231	1.77648	June
2019-06-26	2019	June	Inlet-Middle	0.1813	pH	6.41185	0.0808047	June
2019-06-26	2019	June	Inlet-Middle	0.1813	Salinity (PSU)	0.005	0	June
2019-06-26	2019	June	Inlet-Middle	0.1813	Specific Conductivity (µS/cm)	13.4034	0.261766	June
2019-06-26	2019	June	Inlet-Middle	0.1813	Temperature (ºC)	30.6674	0.0109716	June
2019-06-26	2019	June	Inlet-Middle	0.1813	Total Dissolved Solids (ppt)	0.009	0	June
2019-06-26	2019	June	Inlet-Middle	0.183	Chlorophyll A (RFU)	0.0324118	0.0265826	June
2019-06-26	2019	June	Inlet-Middle	0.183	Conductivity (µS/cm)	14.7198	0.111226	June
2019-06-26	2019	June	Inlet-Middle	0.183	Dissolved Oxygen (%)	102.713	0.0928221	June
2019-06-26	2019	June	Inlet-Middle	0.183	ORP (mV)	77.3739	2.07257	June
2019-06-26	2019	June	Inlet-Middle	0.183	pH	6.40406	0.0596746	June
2019-06-26	2019	June	Inlet-Middle	0.183	Salinity (PSU)	0.005	0	June
2019-06-26	2019	June	Inlet-Middle	0.183	Specific Conductivity (µS/cm)	13.2812	0.100308	June
2019-06-26	2019	June	Inlet-Middle	0.183	Temperature (ºC)	30.6721	0.011065	June
2019-06-26	2019	June	Inlet-Middle	0.183	Total Dissolved Solids (ppt)	0.009	0	June
2019-06-26	2019	June	Inlet-Middle	0.184	Chlorophyll A (RFU)	0.01525	0.00453872	June
2019-06-26	2019	June	Inlet-Middle	0.184	Conductivity (µS/cm)	14.6217	0.222202	June
2019-06-26	2019	June	Inlet-Middle	0.184	Dissolved Oxygen (%)	102.701	0.0460832	June
2019-06-26	2019	June	Inlet-Middle	0.184	ORP (mV)	75.2879	3.07579	June
2019-06-26	2019	June	Inlet-Middle	0.184	pH	6.44406	0.056959	June
2019-06-26	2019	June	Inlet-Middle	0.184	Salinity (PSU)	0.005	0	June
2019-06-26	2019	June	Inlet-Middle	0.184	Specific Conductivity (µS/cm)	13.1933	0.199775	June
2019-06-26	2019	June	Inlet-Middle	0.184	Temperature (ºC)	30.6692	0.00472185	June
2019-06-26	2019	June	Inlet-Middle	0.184	Total Dissolved Solids (ppt)	0.008625	0.0005	June
2019-06-26	2019	June	Inlet-Middle	0.1855	Chlorophyll A (RFU)	0.0186087	0.00596001	June
2019-06-26	2019	June	Inlet-Middle	0.1855	Conductivity (µS/cm)	14.7483	0.299249	June
2019-06-26	2019	June	Inlet-Middle	0.1855	Dissolved Oxygen (%)	102.7	0.0665558	June
2019-06-26	2019	June	Inlet-Middle	0.1855	ORP (mV)	76.4418	2.94259	June
2019-06-26	2019	June	Inlet-Middle	0.1855	pH	6.39274	0.0830286	June
2019-06-26	2019	June	Inlet-Middle	0.1855	Salinity (PSU)	0.005	0	June
2019-06-26	2019	June	Inlet-Middle	0.1855	Specific Conductivity (µS/cm)	13.3074	0.269573	June
2019-06-26	2019	June	Inlet-Middle	0.1855	Temperature (ºC)	30.6672	0.0119276	June
2019-06-26	2019	June	Inlet-Middle	0.1855	Total Dissolved Solids (ppt)	0.00882609	0.000387553	June
2019-06-26	2019	June	Inlet-Middle	0.1887	Chlorophyll A (RFU)	0.0197037	0.00414	June
2019-06-26	2019	June	Inlet-Middle	0.1887	Conductivity (µS/cm)	14.6801	0.113356	June
2019-06-26	2019	June	Inlet-Middle	0.1887	Dissolved Oxygen (%)	102.788	0.0508651	June
2019-06-26	2019	June	Inlet-Middle	0.1887	ORP (mV)	73.5884	0.951239	June
2019-06-26	2019	June	Inlet-Middle	0.1887	pH	6.41289	0.0477472	June
2019-06-26	2019	June	Inlet-Middle	0.1887	Salinity (PSU)	0.005	0	June
2019-06-26	2019	June	Inlet-Middle	0.1887	Specific Conductivity (µS/cm)	13.2431	0.101954	June
2019-06-26	2019	June	Inlet-Middle	0.1887	Temperature (ºC)	30.6816	0.00764266	June
2019-06-26	2019	June	Inlet-Middle	0.1887	Total Dissolved Solids (ppt)	0.009	0	June
2019-06-25	2019	June	Inlet	0.2076	Chlorophyll A (RFU)	0.844048	0.206887	June
2019-06-25	2019	June	Inlet	0.2076	Conductivity (µS/cm)	15.2385	0.24073	June
2019-06-25	2019	June	Inlet	0.2076	Dissolved Oxygen (%)	104.699	3.84156	June
2019-06-25	2019	June	Inlet	0.2076	ORP (mV)	170.523	36.4232	June
2019-06-25	2019	June	Inlet	0.2076	pH	6.42162	0.154986	June
2019-06-25	2019	June	Inlet	0.2076	Salinity (PSU)	0.005	0	June
2019-06-25	2019	June	Inlet	0.2076	Specific Conductivity (µS/cm)	13.981	0.256827	June
2019-06-25	2019	June	Inlet	0.2076	Temperature (ºC)	29.7126	0.319484	June
2019-06-25	2019	June	Inlet	0.2076	Total Dissolved Solids (ppt)	0.009	0	June
2019-06-26	2019	June	Inlet-Middle	0.2792	Chlorophyll A (RFU)	0.021	0.00541295	June
2019-06-26	2019	June	Inlet-Middle	0.2792	Conductivity (µS/cm)	14.5151	0.274678	June
2019-06-26	2019	June	Inlet-Middle	0.2792	Dissolved Oxygen (%)	103.171	0.376808	June
2019-06-26	2019	June	Inlet-Middle	0.2792	ORP (mV)	76.6674	3.3858	June
2019-06-26	2019	June	Inlet-Middle	0.2792	pH	5.84224	0.483897	June
2019-06-26	2019	June	Inlet-Middle	0.2792	Salinity (PSU)	0.005	0	June
2019-06-26	2019	June	Inlet-Middle	0.2792	Specific Conductivity (µS/cm)	13.139	0.215236	June
2019-06-26	2019	June	Inlet-Middle	0.2792	Temperature (ºC)	30.4578	0.185854	June
2019-06-26	2019	June	Inlet-Middle	0.2792	Total Dissolved Solids (ppt)	0.00866667	0.000483046	June
2019-06-27	2019	June	Outlet	0.3457	Chlorophyll A (RFU)	0.166857	0.271479	June
2019-06-27	2019	June	Outlet	0.3457	Conductivity (µS/cm)	15.692	0.132623	June
2019-06-27	2019	June	Outlet	0.3457	Dissolved Oxygen (%)	90.502	1.3195	June
2019-06-27	2019	June	Outlet	0.3457	ORP (mV)	106.596	5.9567	June
2019-06-27	2019	June	Outlet	0.3457	pH	6.12919	0.0470591	June
2019-06-27	2019	June	Outlet	0.3457	Salinity (PSU)	0.005	0	June
2019-06-27	2019	June	Outlet	0.3457	Specific Conductivity (µS/cm)	14.3382	0.103315	June
2019-06-27	2019	June	Outlet	0.3457	Temperature (ºC)	29.9408	0.137552	June
2019-06-27	2019	June	Outlet	0.3457	Total Dissolved Solids (ppt)	0.009	0	June
2019-06-25	2019	June	Inlet	0.5712	Chlorophyll A (RFU)	2.3655	0.564178	June
2019-06-25	2019	June	Inlet	0.5712	Conductivity (µS/cm)	14.8311	0.334883	June
2019-06-25	2019	June	Inlet	0.5712	Dissolved Oxygen (%)	99.5455	5.68345	June
2019-06-25	2019	June	Inlet	0.5712	ORP (mV)	195.125	7.68049	June
2019-06-25	2019	June	Inlet	0.5712	pH	5.48735	0.600446	June
2019-06-25	2019	June	Inlet	0.5712	Salinity (PSU)	0.005	0	June
2019-06-25	2019	June	Inlet	0.5712	Specific Conductivity (µS/cm)	13.6919	0.315135	June
2019-06-25	2019	June	Inlet	0.5712	Temperature (ºC)	29.3578	0.109141	June
2019-06-25	2019	June	Inlet	0.5712	Total Dissolved Solids (ppt)	0.009	0	June
2019-06-26	2019	June	Inlet-Middle	0.6526	Chlorophyll A (RFU)	0.07485	0.0673766	June
2019-06-26	2019	June	Inlet-Middle	0.6526	Conductivity (µS/cm)	14.9165	0.590161	June
2019-06-26	2019	June	Inlet-Middle	0.6526	Dissolved Oxygen (%)	103.723	1.63647	June
2019-06-26	2019	June	Inlet-Middle	0.6526	ORP (mV)	92.3397	17.0062	June
2019-06-26	2019	June	Inlet-Middle	0.6526	pH	5.59455	0.37986	June
2019-06-26	2019	June	Inlet-Middle	0.6526	Salinity (PSU)	0.005	0	June
2019-06-26	2019	June	Inlet-Middle	0.6526	Specific Conductivity (µS/cm)	13.5352	0.486329	June
2019-06-26	2019	June	Inlet-Middle	0.6526	Temperature (ºC)	30.3344	0.357481	June
2019-06-26	2019	June	Inlet-Middle	0.6526	Total Dissolved Solids (ppt)	0.0087	0.000470162	June
2019-06-25	2019	June	Inlet	0.7356	Chlorophyll A (RFU)	2.28755	0.326998	June
2019-06-25	2019	June	Inlet	0.7356	Conductivity (µS/cm)	15.0207	0.0479812	June
2019-06-25	2019	June	Inlet	0.7356	Dissolved Oxygen (%)	103.112	1.91541	June
2019-06-25	2019	June	Inlet	0.7356	ORP (mV)	177.337	18.0396	June
2019-06-25	2019	June	Inlet	0.7356	pH	5.1557	0.290112	June
2019-06-25	2019	June	Inlet	0.7356	Salinity (PSU)	0.005	0	June
2019-06-25	2019	June	Inlet	0.7356	Specific Conductivity (µS/cm)	13.8453	0.0545326	June
2019-06-25	2019	June	Inlet	0.7356	Temperature (ºC)	29.4444	0.124119	June
2019-06-25	2019	June	Inlet	0.7356	Total Dissolved Solids (ppt)	0.009	0	June
2019-06-25	2019	June	Inlet	0.7521	Chlorophyll A (RFU)	2.92581	0.509637	June
2019-06-25	2019	June	Inlet	0.7521	Conductivity (µS/cm)	14.9919	0.0537404	June
2019-06-25	2019	June	Inlet	0.7521	Dissolved Oxygen (%)	102.944	0.565839	June
2019-06-25	2019	June	Inlet	0.7521	ORP (mV)	150	32.4782	June
2019-06-25	2019	June	Inlet	0.7521	pH	5.65567	0.564116	June
2019-06-25	2019	June	Inlet	0.7521	Salinity (PSU)	0.005	0	June
2019-06-25	2019	June	Inlet	0.7521	Specific Conductivity (µS/cm)	13.8253	0.0488018	June
2019-06-25	2019	June	Inlet	0.7521	Temperature (ºC)	29.4181	0.0219041	June
2019-06-25	2019	June	Inlet	0.7521	Total Dissolved Solids (ppt)	0.009	0	June
2019-06-25	2019	June	Inlet	0.7558	Chlorophyll A (RFU)	2.41668	0.708959	June
2019-06-25	2019	June	Inlet	0.7558	Conductivity (µS/cm)	15.0387	0.0432227	June
2019-06-25	2019	June	Inlet	0.7558	Dissolved Oxygen (%)	102.681	1.00958	June
2019-06-25	2019	June	Inlet	0.7558	ORP (mV)	165.968	30.0122	June
2019-06-25	2019	June	Inlet	0.7558	pH	5.39474	0.502804	June
2019-06-25	2019	June	Inlet	0.7558	Salinity (PSU)	0.005	0	June
2019-06-25	2019	June	Inlet	0.7558	Specific Conductivity (µS/cm)	13.8697	0.0380129	June
2019-06-25	2019	June	Inlet	0.7558	Temperature (ºC)	29.4126	0.0241367	June
2019-06-25	2019	June	Inlet	0.7558	Total Dissolved Solids (ppt)	0.009	0	June
2019-06-25	2019	June	Inlet	0.7583	Chlorophyll A (RFU)	2.681	0.593562	June
2019-06-25	2019	June	Inlet	0.7583	Conductivity (µS/cm)	15.076	0.179605	June
2019-06-25	2019	June	Inlet	0.7583	Dissolved Oxygen (%)	102.118	3.04578	June
2019-06-25	2019	June	Inlet	0.7583	ORP (mV)	148.061	34.6	June
2019-06-25	2019	June	Inlet	0.7583	pH	5.65222	0.608144	June
2019-06-25	2019	June	Inlet	0.7583	Salinity (PSU)	0.005	0	June
2019-06-25	2019	June	Inlet	0.7583	Specific Conductivity (µS/cm)	13.9082	0.164428	June
2019-06-25	2019	June	Inlet	0.7583	Temperature (ºC)	29.3966	0.0535583	June
2019-06-25	2019	June	Inlet	0.7583	Total Dissolved Solids (ppt)	0.009	0	June
2019-06-25	2019	June	Inlet	0.7602	Chlorophyll A (RFU)	2.74164	0.588373	June
2019-06-25	2019	June	Inlet	0.7602	Conductivity (µS/cm)	15.0741	0.0805155	June
2019-06-25	2019	June	Inlet	0.7602	Dissolved Oxygen (%)	102.664	3.17025	June
2019-06-25	2019	June	Inlet	0.7602	ORP (mV)	126.796	23.8427	June
2019-06-25	2019	June	Inlet	0.7602	pH	6.00607	0.443667	June
2019-06-25	2019	June	Inlet	0.7602	Salinity (PSU)	0.005	0	June
2019-06-25	2019	June	Inlet	0.7602	Specific Conductivity (µS/cm)	13.9036	0.0828136	June
2019-06-25	2019	June	Inlet	0.7602	Temperature (ºC)	29.4086	0.0469316	June
2019-06-25	2019	June	Inlet	0.7602	Total Dissolved Solids (ppt)	0.009	0	June
2019-06-25	2019	June	Inlet	0.7628	Chlorophyll A (RFU)	2.38903	0.619272	June
2019-06-25	2019	June	Inlet	0.7628	Conductivity (µS/cm)	14.996	0.12264	June
2019-06-25	2019	June	Inlet	0.7628	Dissolved Oxygen (%)	103.603	0.57049	June
2019-06-25	2019	June	Inlet	0.7628	ORP (mV)	127.325	13.4909	June
2019-06-25	2019	June	Inlet	0.7628	pH	6.00777	0.24382	June
2019-06-25	2019	June	Inlet	0.7628	Salinity (PSU)	0.005	0	June
2019-06-25	2019	June	Inlet	0.7628	Specific Conductivity (µS/cm)	13.8287	0.113193	June
2019-06-25	2019	June	Inlet	0.7628	Temperature (ºC)	29.4192	0.0253242	June
2019-06-25	2019	June	Inlet	0.7628	Total Dissolved Solids (ppt)	0.009	0	June
2019-06-25	2019	June	Inlet	0.7653	Chlorophyll A (RFU)	2.43207	0.700633	June
2019-06-25	2019	June	Inlet	0.7653	Conductivity (µS/cm)	14.9961	0.0636166	June
2019-06-25	2019	June	Inlet	0.7653	Dissolved Oxygen (%)	103.484	0.561408	June
2019-06-25	2019	June	Inlet	0.7653	ORP (mV)	133.084	17.157	June
2019-06-25	2019	June	Inlet	0.7653	pH	5.91213	0.292442	June
2019-06-25	2019	June	Inlet	0.7653	Salinity (PSU)	0.005	0	June
2019-06-25	2019	June	Inlet	0.7653	Specific Conductivity (µS/cm)	13.8297	0.0567006	June
2019-06-25	2019	June	Inlet	0.7653	Temperature (ºC)	29.4155	0.0229436	June
2019-06-25	2019	June	Inlet	0.7653	Total Dissolved Solids (ppt)	0.009	0	June
2019-06-25	2019	June	Inlet	0.7688	Chlorophyll A (RFU)	2.64896	0.595225	June
2019-06-25	2019	June	Inlet	0.7688	Conductivity (µS/cm)	15.0819	0.228425	June
2019-06-25	2019	June	Inlet	0.7688	Dissolved Oxygen (%)	102.123	5.1142	June
2019-06-25	2019	June	Inlet	0.7688	ORP (mV)	128.783	21.4988	June
2019-06-25	2019	June	Inlet	0.7688	pH	5.96221	0.425333	June
2019-06-25	2019	June	Inlet	0.7688	Salinity (PSU)	0.005	0	June
2019-06-25	2019	June	Inlet	0.7688	Specific Conductivity (µS/cm)	13.9141	0.231441	June
2019-06-25	2019	June	Inlet	0.7688	Temperature (ºC)	29.3955	0.0898685	June
2019-06-25	2019	June	Inlet	0.7688	Total Dissolved Solids (ppt)	0.009	0	June
2019-06-26	2019	June	Middle	0.7787	Chlorophyll A (RFU)	0.044	0.0383516	June
2019-06-26	2019	June	Middle	0.7787	Conductivity (µS/cm)	15.9536	0.357314	June
2019-06-26	2019	June	Middle	0.7787	Dissolved Oxygen (%)	98.119	0.535101	June
2019-06-26	2019	June	Middle	0.7787	ORP (mV)	84.4353	3.66929	June
2019-06-26	2019	June	Middle	0.7787	pH	6.38425	0.0331216	June
2019-06-26	2019	June	Middle	0.7787	Salinity (PSU)	0.00515	0.000366348	June
2019-06-26	2019	June	Middle	0.7787	Specific Conductivity (µS/cm)	14.5364	0.33764	June
2019-06-26	2019	June	Middle	0.7787	Temperature (ºC)	30.1014	0.11804	June
2019-06-26	2019	June	Middle	0.7787	Total Dissolved Solids (ppt)	0.00925	0.000444262	June
2019-06-25	2019	June	Inlet	0.7994	Chlorophyll A (RFU)	2.9009	0.364211	June
2019-06-25	2019	June	Inlet	0.7994	Conductivity (µS/cm)	15.2198	0.249145	June
2019-06-25	2019	June	Inlet	0.7994	Dissolved Oxygen (%)	99.0592	4.65229	June
2019-06-25	2019	June	Inlet	0.7994	ORP (mV)	207.278	15.2622	June
2019-06-25	2019	June	Inlet	0.7994	pH	5.48055	0.35779	June
2019-06-25	2019	June	Inlet	0.7994	Salinity (PSU)	0.005	0	June
2019-06-25	2019	June	Inlet	0.7994	Specific Conductivity (µS/cm)	14.0704	0.260251	June
2019-06-25	2019	June	Inlet	0.7994	Temperature (ºC)	29.2788	0.149891	June
2019-06-25	2019	June	Inlet	0.7994	Total Dissolved Solids (ppt)	0.00905	0.000223607	June
2019-06-26	2019	June	Inlet-Middle	0.8742	Chlorophyll A (RFU)	0.0522778	0.0309987	June
2019-06-26	2019	June	Inlet-Middle	0.8742	Conductivity (µS/cm)	15.3883	0.0275421	June
2019-06-26	2019	June	Inlet-Middle	0.8742	Dissolved Oxygen (%)	102.495	0.160132	June
2019-06-26	2019	June	Inlet-Middle	0.8742	ORP (mV)	108.136	6.23934	June
2019-06-26	2019	June	Inlet-Middle	0.8742	pH	5.4945	0.0405452	June
2019-06-26	2019	June	Inlet-Middle	0.8742	Salinity (PSU)	0.005	0	June
2019-06-26	2019	June	Inlet-Middle	0.8742	Specific Conductivity (µS/cm)	13.9181	0.0206651	June
2019-06-26	2019	June	Inlet-Middle	0.8742	Temperature (ºC)	30.5334	0.0252194	June
2019-06-26	2019	June	Inlet-Middle	0.8742	Total Dissolved Solids (ppt)	0.009	0	June
2019-06-26	2019	June	Inlet-Middle	0.9003	Chlorophyll A (RFU)	0.0264762	0.00616132	June
2019-06-26	2019	June	Inlet-Middle	0.9003	Conductivity (µS/cm)	15.01	0.556611	June
2019-06-26	2019	June	Inlet-Middle	0.9003	Dissolved Oxygen (%)	102.87	0.128171	June
2019-06-26	2019	June	Inlet-Middle	0.9003	ORP (mV)	98.6407	3.20056	June
2019-06-26	2019	June	Inlet-Middle	0.9003	pH	5.45219	0.0764733	June
2019-06-26	2019	June	Inlet-Middle	0.9003	Salinity (PSU)	0.005	0	June
2019-06-26	2019	June	Inlet-Middle	0.9003	Specific Conductivity (µS/cm)	13.5826	0.493029	June
2019-06-26	2019	June	Inlet-Middle	0.9003	Temperature (ºC)	30.4982	0.0594819	June
2019-06-26	2019	June	Inlet-Middle	0.9003	Total Dissolved Solids (ppt)	0.00871429	0.00046291	June
2019-06-25	2019	June	Inlet	0.992	Chlorophyll A (RFU)	2.9409	0.482156	June
2019-06-25	2019	June	Inlet	0.992	Conductivity (µS/cm)	15.5655	0.518147	June
2019-06-25	2019	June	Inlet	0.992	Dissolved Oxygen (%)	90.1428	4.57692	June
2019-06-25	2019	June	Inlet	0.992	ORP (mV)	229.241	29.3448	June
2019-06-25	2019	June	Inlet	0.992	pH	5.29895	0.214082	June
2019-06-25	2019	June	Inlet	0.992	Salinity (PSU)	0.00515	0.000366348	June
2019-06-25	2019	June	Inlet	0.992	Specific Conductivity (µS/cm)	14.4314	0.486123	June
2019-06-25	2019	June	Inlet	0.992	Temperature (ºC)	29.1148	0.078266	June
2019-06-25	2019	June	Inlet	0.992	Total Dissolved Solids (ppt)	0.00935	0.00048936	June
2019-06-26	2019	June	Middle	1.074	Chlorophyll A (RFU)	0.0372941	0.0251961	June
2019-06-26	2019	June	Middle	1.074	Conductivity (µS/cm)	16.1821	0.625191	June
2019-06-26	2019	June	Middle	1.074	Dissolved Oxygen (%)	97.7504	0.0890822	June
2019-06-26	2019	June	Middle	1.074	ORP (mV)	87.2989	1.91662	June
2019-06-26	2019	June	Middle	1.074	pH	6.39588	0.0463908	June
2019-06-26	2019	June	Middle	1.074	Salinity (PSU)	0.00523529	0.000437237	June
2019-06-26	2019	June	Middle	1.074	Specific Conductivity (µS/cm)	14.7586	0.57199	June
2019-06-26	2019	June	Middle	1.074	Temperature (ºC)	30.0495	0.0179517	June
2019-06-26	2019	June	Middle	1.074	Total Dissolved Solids (ppt)	0.00941177	0.000618347	June
2019-06-26	2019	June	Middle	1.078	Chlorophyll A (RFU)	0.0402381	0.0225209	June
2019-06-26	2019	June	Middle	1.078	Conductivity (µS/cm)	15.7357	0.131238	June
2019-06-26	2019	June	Middle	1.078	Dissolved Oxygen (%)	97.7505	0.072391	June
2019-06-26	2019	June	Middle	1.078	ORP (mV)	86.032	1.20253	June
2019-06-26	2019	June	Middle	1.078	pH	6.35667	0.0278268	June
2019-06-26	2019	June	Middle	1.078	Salinity (PSU)	0.005	0	June
2019-06-26	2019	June	Middle	1.078	Specific Conductivity (µS/cm)	14.3489	0.122519	June
2019-06-26	2019	June	Middle	1.078	Temperature (ºC)	30.06	0.0184539	June
2019-06-26	2019	June	Middle	1.078	Total Dissolved Solids (ppt)	0.009	0	June
2019-06-26	2019	June	Middle	1.081	Chlorophyll A (RFU)	0.0552857	0.0270206	June
2019-06-26	2019	June	Middle	1.081	Conductivity (µS/cm)	15.812	0.256537	June
2019-06-26	2019	June	Middle	1.081	Dissolved Oxygen (%)	97.7765	0.0652454	June
2019-06-26	2019	June	Middle	1.081	ORP (mV)	86.6626	1.86036	June
2019-06-26	2019	June	Middle	1.081	pH	6.37781	0.0354903	June
2019-06-26	2019	June	Middle	1.081	Salinity (PSU)	0.00504762	0.000218218	June
2019-06-26	2019	June	Middle	1.081	Specific Conductivity (µS/cm)	14.42	0.235541	June
2019-06-26	2019	June	Middle	1.081	Temperature (ºC)	30.0543	0.014115	June
2019-06-26	2019	June	Middle	1.081	Total Dissolved Solids (ppt)	0.00914286	0.000358569	June
2019-06-26	2019	June	Middle	1.083	Chlorophyll A (RFU)	0.0502105	0.029527	June
2019-06-26	2019	June	Middle	1.083	Conductivity (µS/cm)	15.9706	0.998989	June
2019-06-26	2019	June	Middle	1.083	Dissolved Oxygen (%)	97.8164	0.105147	June
2019-06-26	2019	June	Middle	1.083	ORP (mV)	86.3422	1.40125	June
2019-06-26	2019	June	Middle	1.083	pH	6.37826	0.0396832	June
2019-06-26	2019	June	Middle	1.083	Salinity (PSU)	0.00510526	0.000458831	June
2019-06-26	2019	June	Middle	1.083	Specific Conductivity (µS/cm)	14.5623	0.912039	June
2019-06-26	2019	June	Middle	1.083	Temperature (ºC)	30.0638	0.0215859	June
2019-06-26	2019	June	Middle	1.083	Total Dissolved Solids (ppt)	0.00921053	0.000713283	June
2019-06-26	2019	June	Middle	1.09	Chlorophyll A (RFU)	0.0514091	0.0373894	June
2019-06-26	2019	June	Middle	1.09	Conductivity (µS/cm)	15.7195	0.160375	June
2019-06-26	2019	June	Middle	1.09	Dissolved Oxygen (%)	97.8492	0.132374	June
2019-06-26	2019	June	Middle	1.09	ORP (mV)	85.6998	1.1881	June
2019-06-26	2019	June	Middle	1.09	pH	6.37386	0.029646	June
2019-06-26	2019	June	Middle	1.09	Salinity (PSU)	0.00504545	0.000213201	June
2019-06-26	2019	June	Middle	1.09	Specific Conductivity (µS/cm)	14.3305	0.147402	June
2019-06-26	2019	June	Middle	1.09	Temperature (ºC)	30.0744	0.0265736	June
2019-06-26	2019	June	Middle	1.09	Total Dissolved Solids (ppt)	0.00904546	0.000213201	June
2019-06-27	2019	June	Outlet	1.195	Chlorophyll A (RFU)	1.36345	1.35143	June
2019-06-27	2019	June	Outlet	1.195	Conductivity (µS/cm)	15.5414	0.0694804	June
2019-06-27	2019	June	Outlet	1.195	Dissolved Oxygen (%)	87.0548	5.80049	June
2019-06-27	2019	June	Outlet	1.195	ORP (mV)	109.013	28.7296	June
2019-06-27	2019	June	Outlet	1.195	pH	5.9118	0.393413	June
2019-06-27	2019	June	Outlet	1.195	Salinity (PSU)	0.005	0	June
2019-06-27	2019	June	Outlet	1.195	Specific Conductivity (µS/cm)	14.279	0.0754743	June
2019-06-27	2019	June	Outlet	1.195	Temperature (ºC)	29.6266	0.0857717	June
2019-06-27	2019	June	Outlet	1.195	Total Dissolved Solids (ppt)	0.009	0	June
2019-06-25	2019	June	Inlet	1.206	Chlorophyll A (RFU)	2.0539	0.718836	June
2019-06-25	2019	June	Inlet	1.206	Conductivity (µS/cm)	15.7514	0.641233	June
2019-06-25	2019	June	Inlet	1.206	Dissolved Oxygen (%)	79.8228	6.91419	June
2019-06-25	2019	June	Inlet	1.206	ORP (mV)	114.035	39.1731	June
2019-06-25	2019	June	Inlet	1.206	pH	5.20176	0.146278	June
2019-06-25	2019	June	Inlet	1.206	Salinity (PSU)	0.00523809	0.000436436	June
2019-06-25	2019	June	Inlet	1.206	Specific Conductivity (µS/cm)	14.6248	0.611014	June
2019-06-25	2019	June	Inlet	1.206	Temperature (ºC)	29.0358	0.0783266	June
2019-06-25	2019	June	Inlet	1.206	Total Dissolved Solids (ppt)	0.00938095	0.000497613	June
2019-06-26	2019	June	Inlet-Middle	1.256	Chlorophyll A (RFU)	0.0248	0.00512579	June
2019-06-26	2019	June	Inlet-Middle	1.256	Conductivity (µS/cm)	15.096	0.470093	June
2019-06-26	2019	June	Inlet-Middle	1.256	Dissolved Oxygen (%)	101.567	3.1814	June
2019-06-26	2019	June	Inlet-Middle	1.256	ORP (mV)	82.2273	14.256	June
2019-06-26	2019	June	Inlet-Middle	1.256	pH	6.2353	0.448425	June
2019-06-26	2019	June	Inlet-Middle	1.256	Salinity (PSU)	0.005	0	June
2019-06-26	2019	June	Inlet-Middle	1.256	Specific Conductivity (µS/cm)	13.6524	0.455828	June
2019-06-26	2019	June	Inlet-Middle	1.256	Temperature (ºC)	30.5396	0.151379	June
2019-06-26	2019	June	Inlet-Middle	1.256	Total Dissolved Solids (ppt)	0.009	0	June
2019-06-25	2019	June	Inlet	1.282	Chlorophyll A (RFU)	3.20573	1.32577	June
2019-06-25	2019	June	Inlet	1.282	Conductivity (µS/cm)	15.3709	0.272889	June
2019-06-25	2019	June	Inlet	1.282	Dissolved Oxygen (%)	80.2735	1.11349	June
2019-06-25	2019	June	Inlet	1.282	ORP (mV)	116.435	15.1152	June
2019-06-25	2019	June	Inlet	1.282	pH	5.23859	0.059742	June
2019-06-25	2019	June	Inlet	1.282	Salinity (PSU)	0.005	0	June
2019-06-25	2019	June	Inlet	1.282	Specific Conductivity (µS/cm)	14.2709	0.252652	June
2019-06-25	2019	June	Inlet	1.282	Temperature (ºC)	29.035	0.00622956	June
2019-06-25	2019	June	Inlet	1.282	Total Dissolved Solids (ppt)	0.00909091	0.000294245	June
2019-06-25	2019	June	Inlet	1.35	Chlorophyll A (RFU)	1.69465	0.400377	June
2019-06-25	2019	June	Inlet	1.35	Conductivity (µS/cm)	15.1378	0.139631	June
2019-06-25	2019	June	Inlet	1.35	Dissolved Oxygen (%)	81.57	1.27772	June
2019-06-25	2019	June	Inlet	1.35	ORP (mV)	141.272	50.4989	June
2019-06-25	2019	June	Inlet	1.35	pH	5.2071	0.112075	June
2019-06-25	2019	June	Inlet	1.35	Salinity (PSU)	0.005	0	June
2019-06-25	2019	June	Inlet	1.35	Specific Conductivity (µS/cm)	14.0555	0.127565	June
2019-06-25	2019	June	Inlet	1.35	Temperature (ºC)	29.0316	0.0288431	June
2019-06-25	2019	June	Inlet	1.35	Total Dissolved Solids (ppt)	0.009	0	June
2019-06-25	2019	June	Inlet	1.359	Chlorophyll A (RFU)	2.78059	2.04401	June
2019-06-25	2019	June	Inlet	1.359	Conductivity (µS/cm)	15.1757	0.235315	June
2019-06-25	2019	June	Inlet	1.359	Dissolved Oxygen (%)	81.2648	0.830609	June
2019-06-25	2019	June	Inlet	1.359	ORP (mV)	172.916	54.4244	June
2019-06-25	2019	June	Inlet	1.359	pH	5.17565	0.121852	June
2019-06-25	2019	June	Inlet	1.359	Salinity (PSU)	0.005	0	June
2019-06-25	2019	June	Inlet	1.359	Specific Conductivity (µS/cm)	14.0927	0.221681	June
2019-06-25	2019	June	Inlet	1.359	Temperature (ºC)	29.0224	0.0154553	June
2019-06-25	2019	June	Inlet	1.359	Total Dissolved Solids (ppt)	0.009	0	June
2019-06-25	2019	June	Inlet	1.367	Chlorophyll A (RFU)	1.79665	1.35508	June
2019-06-25	2019	June	Inlet	1.367	Conductivity (µS/cm)	15.0448	0.144959	June
2019-06-25	2019	June	Inlet	1.367	Dissolved Oxygen (%)	81.093	0.344293	June
2019-06-25	2019	June	Inlet	1.367	ORP (mV)	145.741	24.6845	June
2019-06-25	2019	June	Inlet	1.367	pH	5.19374	0.0761698	June
2019-06-25	2019	June	Inlet	1.367	Salinity (PSU)	0.005	0	June
2019-06-25	2019	June	Inlet	1.367	Specific Conductivity (µS/cm)	13.9701	0.135739	June
2019-06-25	2019	June	Inlet	1.367	Temperature (ºC)	29.0276	0.00667246	June
2019-06-25	2019	June	Inlet	1.367	Total Dissolved Solids (ppt)	0.009	0	June
2019-06-25	2019	June	Inlet	1.386	Chlorophyll A (RFU)	1.2166	0.165613	June
2019-06-25	2019	June	Inlet	1.386	Conductivity (µS/cm)	15.0796	0.142081	June
2019-06-25	2019	June	Inlet	1.386	Dissolved Oxygen (%)	81.9613	0.572358	June
2019-06-25	2019	June	Inlet	1.386	ORP (mV)	148.484	4.64741	June
2019-06-25	2019	June	Inlet	1.386	pH	5.2885	0.0801646	June
2019-06-25	2019	June	Inlet	1.386	Salinity (PSU)	0.005	0	June
2019-06-25	2019	June	Inlet	1.386	Specific Conductivity (µS/cm)	14.0012	0.132764	June
2019-06-25	2019	June	Inlet	1.386	Temperature (ºC)	29.0327	0.00776819	June
2019-06-25	2019	June	Inlet	1.386	Total Dissolved Solids (ppt)	0.009	0	June
2019-06-25	2019	June	Inlet	1.405	Chlorophyll A (RFU)	1.33021	0.252476	June
2019-06-25	2019	June	Inlet	1.405	Conductivity (µS/cm)	15.1761	0.0732772	June
2019-06-25	2019	June	Inlet	1.405	Dissolved Oxygen (%)	82.6348	2.31052	June
2019-06-25	2019	June	Inlet	1.405	ORP (mV)	182.724	17.5134	June
2019-06-25	2019	June	Inlet	1.405	pH	4.85174	0.231282	June
2019-06-25	2019	June	Inlet	1.405	Salinity (PSU)	0.005	0	June
2019-06-25	2019	June	Inlet	1.405	Specific Conductivity (µS/cm)	14.0819	0.0685188	June
2019-06-25	2019	June	Inlet	1.405	Temperature (ºC)	29.0683	0.0304978	June
2019-06-25	2019	June	Inlet	1.405	Total Dissolved Solids (ppt)	0.009	0	June
2019-06-25	2019	June	Inlet	1.412	Chlorophyll A (RFU)	1.30368	0.251869	June
2019-06-25	2019	June	Inlet	1.412	Conductivity (µS/cm)	15.1808	0.0950161	June
2019-06-25	2019	June	Inlet	1.412	Dissolved Oxygen (%)	80.7201	1.50519	June
2019-06-25	2019	June	Inlet	1.412	ORP (mV)	187.137	16.5185	June
2019-06-25	2019	June	Inlet	1.412	pH	4.79105	0.195694	June
2019-06-25	2019	June	Inlet	1.412	Salinity (PSU)	0.005	0	June
2019-06-25	2019	June	Inlet	1.412	Specific Conductivity (µS/cm)	14.0882	0.0884322	June
2019-06-25	2019	June	Inlet	1.412	Temperature (ºC)	29.0592	0.0244205	June
2019-06-25	2019	June	Inlet	1.412	Total Dissolved Solids (ppt)	0.009	0	June
2019-06-25	2019	June	Inlet	1.424	Chlorophyll A (RFU)	1.37718	0.383285	June
2019-06-25	2019	June	Inlet	1.424	Conductivity (µS/cm)	15.1625	0.118565	June
2019-06-25	2019	June	Inlet	1.424	Dissolved Oxygen (%)	79.7393	1.70718	June
2019-06-25	2019	June	Inlet	1.424	ORP (mV)	166.011	17.8103	June
2019-06-25	2019	June	Inlet	1.424	pH	5.00314	0.230006	June
2019-06-25	2019	June	Inlet	1.424	Salinity (PSU)	0.005	0	June
2019-06-25	2019	June	Inlet	1.424	Specific Conductivity (µS/cm)	14.0767	0.110855	June
2019-06-25	2019	June	Inlet	1.424	Temperature (ºC)	29.0383	0.0208587	June
2019-06-25	2019	June	Inlet	1.424	Total Dissolved Solids (ppt)	0.009	0	June
2019-06-25	2019	June	Inlet	1.438	Chlorophyll A (RFU)	2.38125	2.77299	June
2019-06-25	2019	June	Inlet	1.438	Conductivity (µS/cm)	14.9855	0.299248	June
2019-06-25	2019	June	Inlet	1.438	Dissolved Oxygen (%)	78.8502	0.887172	June
2019-06-25	2019	June	Inlet	1.438	ORP (mV)	157.828	10.1547	June
2019-06-25	2019	June	Inlet	1.438	pH	4.95405	0.101901	June
2019-06-25	2019	June	Inlet	1.438	Salinity (PSU)	0.005	0	June
2019-06-25	2019	June	Inlet	1.438	Specific Conductivity (µS/cm)	13.9112	0.27751	June
2019-06-25	2019	June	Inlet	1.438	Temperature (ºC)	29.0434	0.0110667	June
2019-06-25	2019	June	Inlet	1.438	Total Dissolved Solids (ppt)	0.009	0	June
2019-06-25	2019	June	Inlet	1.445	Chlorophyll A (RFU)	1.44329	0.424837	June
2019-06-25	2019	June	Inlet	1.445	Conductivity (µS/cm)	15.0899	0.339722	June
2019-06-25	2019	June	Inlet	1.445	Dissolved Oxygen (%)	78.242	1.30766	June
2019-06-25	2019	June	Inlet	1.445	ORP (mV)	162.164	14.738	June
2019-06-25	2019	June	Inlet	1.445	pH	4.892	0.074605	June
2019-06-25	2019	June	Inlet	1.445	Salinity (PSU)	0.005	0	June
2019-06-25	2019	June	Inlet	1.445	Specific Conductivity (µS/cm)	14.0085	0.313685	June
2019-06-25	2019	June	Inlet	1.445	Temperature (ºC)	29.0411	0.0139043	June
2019-06-25	2019	June	Inlet	1.445	Total Dissolved Solids (ppt)	0.009	0	June
2019-06-25	2019	June	Inlet	1.448	Chlorophyll A (RFU)	4.39117	5.87063	June
2019-06-25	2019	June	Inlet	1.448	Conductivity (µS/cm)	15.1197	0.382086	June
2019-06-25	2019	June	Inlet	1.448	Dissolved Oxygen (%)	78.2578	0.55817	June
2019-06-25	2019	June	Inlet	1.448	ORP (mV)	163.237	8.50201	June
2019-06-25	2019	June	Inlet	1.448	pH	4.88344	0.0413525	June
2019-06-25	2019	June	Inlet	1.448	Salinity (PSU)	0.005	0	June
2019-06-25	2019	June	Inlet	1.448	Specific Conductivity (µS/cm)	14.036	0.355062	June
2019-06-25	2019	June	Inlet	1.448	Temperature (ºC)	29.0416	0.00797217	June
2019-06-25	2019	June	Inlet	1.448	Total Dissolved Solids (ppt)	0.00905556	0.000235702	June
2019-06-25	2019	June	Inlet	1.45	Chlorophyll A (RFU)	1.3054	0.156367	June
2019-06-25	2019	June	Inlet	1.45	Conductivity (µS/cm)	14.9921	0.306064	June
2019-06-25	2019	June	Inlet	1.45	Dissolved Oxygen (%)	78.0564	1.08052	June
2019-06-25	2019	June	Inlet	1.45	ORP (mV)	158.819	12.2685	June
2019-06-25	2019	June	Inlet	1.45	pH	4.91173	0.059009	June
2019-06-25	2019	June	Inlet	1.45	Salinity (PSU)	0.005	0	June
2019-06-25	2019	June	Inlet	1.45	Specific Conductivity (µS/cm)	13.9186	0.283317	June
2019-06-25	2019	June	Inlet	1.45	Temperature (ºC)	29.0374	0.00916359	June
2019-06-25	2019	June	Inlet	1.45	Total Dissolved Solids (ppt)	0.009	0	June
2019-06-25	2019	June	Inlet	1.452	Chlorophyll A (RFU)	1.28056	0.218303	June
2019-06-25	2019	June	Inlet	1.452	Conductivity (µS/cm)	14.997	0.3046	June
2019-06-25	2019	June	Inlet	1.452	Dissolved Oxygen (%)	78.6326	0.912086	June
2019-06-25	2019	June	Inlet	1.452	ORP (mV)	163.835	9.4809	June
2019-06-25	2019	June	Inlet	1.452	pH	4.99174	0.167293	June
2019-06-25	2019	June	Inlet	1.452	Salinity (PSU)	0.005	0	June
2019-06-25	2019	June	Inlet	1.452	Specific Conductivity (µS/cm)	13.924	0.280126	June
2019-06-25	2019	June	Inlet	1.452	Temperature (ºC)	29.0346	0.0167271	June
2019-06-25	2019	June	Inlet	1.452	Total Dissolved Solids (ppt)	0.009	0	June
2019-06-25	2019	June	Inlet	1.454	Chlorophyll A (RFU)	1.38695	0.265454	June
2019-06-25	2019	June	Inlet	1.454	Conductivity (µS/cm)	15.1779	0.28944	June
2019-06-25	2019	June	Inlet	1.454	Dissolved Oxygen (%)	78.402	1.08924	June
2019-06-25	2019	June	Inlet	1.454	ORP (mV)	164.419	11.8493	June
2019-06-25	2019	June	Inlet	1.454	pH	4.8869	0.0414981	June
2019-06-25	2019	June	Inlet	1.454	Salinity (PSU)	0.005	0	June
2019-06-25	2019	June	Inlet	1.454	Specific Conductivity (µS/cm)	14.0902	0.267072	June
2019-06-25	2019	June	Inlet	1.454	Temperature (ºC)	29.0411	0.0104942	June
2019-06-25	2019	June	Inlet	1.454	Total Dissolved Solids (ppt)	0.009	0	June
2019-06-25	2019	June	Inlet	1.458	Chlorophyll A (RFU)	1.18208	0.414161	June
2019-06-25	2019	June	Inlet	1.458	Conductivity (µS/cm)	14.8822	0.390138	June
2019-06-25	2019	June	Inlet	1.458	Dissolved Oxygen (%)	78.4063	1.22223	June
2019-06-25	2019	June	Inlet	1.458	ORP (mV)	166.744	4.96861	June
2019-06-25	2019	June	Inlet	1.458	pH	5.03008	0.099613	June
2019-06-25	2019	June	Inlet	1.458	Salinity (PSU)	0.005	0	June
2019-06-25	2019	June	Inlet	1.458	Specific Conductivity (µS/cm)	13.8197	0.358509	June
2019-06-25	2019	June	Inlet	1.458	Temperature (ºC)	29.0248	0.0160839	June
2019-06-25	2019	June	Inlet	1.458	Total Dissolved Solids (ppt)	0.009	0	June
2019-06-25	2019	June	Inlet	1.463	Chlorophyll A (RFU)	1.23581	0.632039	June
2019-06-25	2019	June	Inlet	1.463	Conductivity (µS/cm)	14.8464	0.25759	June
2019-06-25	2019	June	Inlet	1.463	Dissolved Oxygen (%)	77.7781	1.05608	June
2019-06-25	2019	June	Inlet	1.463	ORP (mV)	162.6	7.81458	June
2019-06-25	2019	June	Inlet	1.463	pH	5.02022	0.107822	June
2019-06-25	2019	June	Inlet	1.463	Salinity (PSU)	0.005	0	June
2019-06-25	2019	June	Inlet	1.463	Specific Conductivity (µS/cm)	13.7871	0.237509	June
2019-06-25	2019	June	Inlet	1.463	Temperature (ºC)	29.0223	0.0140543	June
2019-06-25	2019	June	Inlet	1.463	Total Dissolved Solids (ppt)	0.009	0	June
2019-06-25	2019	June	Inlet	1.476	Chlorophyll A (RFU)	1.18564	0.413694	June
2019-06-25	2019	June	Inlet	1.476	Conductivity (µS/cm)	14.7304	0.122835	June
2019-06-25	2019	June	Inlet	1.476	Dissolved Oxygen (%)	76.8119	2.29716	June
2019-06-25	2019	June	Inlet	1.476	ORP (mV)	152.917	6.94909	June
2019-06-25	2019	June	Inlet	1.476	pH	5.12759	0.0979357	June
2019-06-25	2019	June	Inlet	1.476	Salinity (PSU)	0.005	0	June
2019-06-25	2019	June	Inlet	1.476	Specific Conductivity (µS/cm)	13.6824	0.116398	June
2019-06-25	2019	June	Inlet	1.476	Temperature (ºC)	29.0102	0.0143724	June
2019-06-25	2019	June	Inlet	1.476	Total Dissolved Solids (ppt)	0.009	0	June
2019-06-25	2019	June	Inlet	1.486	Chlorophyll A (RFU)	0.998812	0.161706	June
2019-06-25	2019	June	Inlet	1.486	Conductivity (µS/cm)	14.7402	0.226101	June
2019-06-25	2019	June	Inlet	1.486	Dissolved Oxygen (%)	78.2049	1.08363	June
2019-06-25	2019	June	Inlet	1.486	ORP (mV)	158.653	2.1555	June
2019-06-25	2019	June	Inlet	1.486	pH	5.18037	0.0410494	June
2019-06-25	2019	June	Inlet	1.486	Salinity (PSU)	0.005	0	June
2019-06-25	2019	June	Inlet	1.486	Specific Conductivity (µS/cm)	13.6913	0.210519	June
2019-06-25	2019	June	Inlet	1.486	Temperature (ºC)	29.0112	0.00763517	June
2019-06-25	2019	June	Inlet	1.486	Total Dissolved Solids (ppt)	0.009	0	June
2019-06-26	2019	June	Inlet-Middle	1.488	Chlorophyll A (RFU)	0.0242381	0.00273687	June
2019-06-26	2019	June	Inlet-Middle	1.488	Conductivity (µS/cm)	15.1381	0.547946	June
2019-06-26	2019	June	Inlet-Middle	1.488	Dissolved Oxygen (%)	103.327	1.22988	June
2019-06-26	2019	June	Inlet-Middle	1.488	ORP (mV)	76.5265	7.44732	June
2019-06-26	2019	June	Inlet-Middle	1.488	pH	6.48176	0.0686993	June
2019-06-26	2019	June	Inlet-Middle	1.488	Salinity (PSU)	0.00504762	0.000218218	June
2019-06-26	2019	June	Inlet-Middle	1.488	Specific Conductivity (µS/cm)	13.6824	0.51086	June
2019-06-26	2019	June	Inlet-Middle	1.488	Temperature (ºC)	30.5626	0.102383	June
2019-06-26	2019	June	Inlet-Middle	1.488	Total Dissolved Solids (ppt)	0.00904762	0.000218218	June
2019-06-25	2019	June	Inlet	1.49	Chlorophyll A (RFU)	1.04709	0.502775	June
2019-06-25	2019	June	Inlet	1.49	Conductivity (µS/cm)	14.8401	0.272187	June
2019-06-25	2019	June	Inlet	1.49	Dissolved Oxygen (%)	78.4691	2.13574	June
2019-06-25	2019	June	Inlet	1.49	ORP (mV)	156.536	5.93569	June
2019-06-25	2019	June	Inlet	1.49	pH	5.17887	0.0537201	June
2019-06-25	2019	June	Inlet	1.49	Salinity (PSU)	0.005	0	June
2019-06-25	2019	June	Inlet	1.49	Specific Conductivity (µS/cm)	13.7833	0.252084	June
2019-06-25	2019	June	Inlet	1.49	Temperature (ºC)	29.014	0.00921697	June
2019-06-25	2019	June	Inlet	1.49	Total Dissolved Solids (ppt)	0.009	0	June
2019-06-27	2019	June	Outlet	1.491	Chlorophyll A (RFU)	1.17575	0.46033	June
2019-06-27	2019	June	Outlet	1.491	Conductivity (µS/cm)	15.5866	0.0811927	June
2019-06-27	2019	June	Outlet	1.491	Dissolved Oxygen (%)	85.1352	2.96811	June
2019-06-27	2019	June	Outlet	1.491	ORP (mV)	126.325	5.75628	June
2019-06-27	2019	June	Outlet	1.491	pH	5.71138	0.345701	June
2019-06-27	2019	June	Outlet	1.491	Salinity (PSU)	0.005	0	June
2019-06-27	2019	June	Outlet	1.491	Specific Conductivity (µS/cm)	14.3339	0.0740908	June
2019-06-27	2019	June	Outlet	1.491	Temperature (ºC)	29.5763	0.00536307	June
2019-06-27	2019	June	Outlet	1.491	Total Dissolved Solids (ppt)	0.009	0	June
2019-06-25	2019	June	Inlet	1.493	Chlorophyll A (RFU)	0.9577	0.345119	June
2019-06-25	2019	June	Inlet	1.493	Conductivity (µS/cm)	14.6928	0.159658	June
2019-06-25	2019	June	Inlet	1.493	Dissolved Oxygen (%)	76.0036	1.90656	June
2019-06-25	2019	June	Inlet	1.493	ORP (mV)	154.672	9.53603	June
2019-06-25	2019	June	Inlet	1.493	pH	5.11715	0.0799403	June
2019-06-25	2019	June	Inlet	1.493	Salinity (PSU)	0.005	0	June
2019-06-25	2019	June	Inlet	1.493	Specific Conductivity (µS/cm)	13.6494	0.149874	June
2019-06-25	2019	June	Inlet	1.493	Temperature (ºC)	29.0014	0.00794322	June
2019-06-25	2019	June	Inlet	1.493	Total Dissolved Solids (ppt)	0.009	0	June
2019-06-27	2019	June	Outlet	1.494	Chlorophyll A (RFU)	0.96081	0.171911	June
2019-06-27	2019	June	Outlet	1.494	Conductivity (µS/cm)	15.5625	0.0480922	June
2019-06-27	2019	June	Outlet	1.494	Dissolved Oxygen (%)	85.9255	1.84383	June
2019-06-27	2019	June	Outlet	1.494	ORP (mV)	126.245	5.15462	June
2019-06-27	2019	June	Outlet	1.494	pH	5.68924	0.352341	June
2019-06-27	2019	June	Outlet	1.494	Salinity (PSU)	0.005	0	June
2019-06-27	2019	June	Outlet	1.494	Specific Conductivity (µS/cm)	14.3128	0.0445544	June
2019-06-27	2019	June	Outlet	1.494	Temperature (ºC)	29.5712	0.00675736	June
2019-06-27	2019	June	Outlet	1.494	Total Dissolved Solids (ppt)	0.009	0	June
2019-06-27	2019	June	Outlet	1.495	Chlorophyll A (RFU)	1.04852	0.155678	June
2019-06-27	2019	June	Outlet	1.495	Conductivity (µS/cm)	15.5885	0.0759706	June
2019-06-27	2019	June	Outlet	1.495	Dissolved Oxygen (%)	85.3772	3.69247	June
2019-06-27	2019	June	Outlet	1.495	ORP (mV)	130.272	3.52483	June
2019-06-27	2019	June	Outlet	1.495	pH	5.4953	0.264768	June
2019-06-27	2019	June	Outlet	1.495	Salinity (PSU)	0.005	0	June
2019-06-27	2019	June	Outlet	1.495	Specific Conductivity (µS/cm)	14.3367	0.0690411	June
2019-06-27	2019	June	Outlet	1.495	Temperature (ºC)	29.5723	0.00996456	June
2019-06-27	2019	June	Outlet	1.495	Total Dissolved Solids (ppt)	0.009	0	June
2019-06-25	2019	June	Inlet	1.496	Chlorophyll A (RFU)	0.933684	0.121175	June
2019-06-25	2019	June	Inlet	1.496	Conductivity (µS/cm)	14.6949	0.172365	June
2019-06-25	2019	June	Inlet	1.496	Dissolved Oxygen (%)	77.492	3.09389	June
2019-06-25	2019	June	Inlet	1.496	ORP (mV)	156.998	5.40578	June
2019-06-25	2019	June	Inlet	1.496	pH	5.14242	0.0811523	June
2019-06-25	2019	June	Inlet	1.496	Salinity (PSU)	0.005	0	June
2019-06-25	2019	June	Inlet	1.496	Specific Conductivity (µS/cm)	13.6497	0.156989	June
2019-06-25	2019	June	Inlet	1.496	Temperature (ºC)	29.0084	0.0229304	June
2019-06-25	2019	June	Inlet	1.496	Total Dissolved Solids (ppt)	0.009	0	June
2019-06-26	2019	June	Inlet-Middle	1.496	Chlorophyll A (RFU)	0.0296667	0.0116972	June
2019-06-26	2019	June	Inlet-Middle	1.496	Conductivity (µS/cm)	15.2308	0.510619	June
2019-06-26	2019	June	Inlet-Middle	1.496	Dissolved Oxygen (%)	103.093	0.530363	June
2019-06-26	2019	June	Inlet-Middle	1.496	ORP (mV)	73.9054	7.48054	June
2019-06-26	2019	June	Inlet-Middle	1.496	pH	6.46356	0.0545303	June
2019-06-26	2019	June	Inlet-Middle	1.496	Salinity (PSU)	0.00505556	0.000235702	June
2019-06-26	2019	June	Inlet-Middle	1.496	Specific Conductivity (µS/cm)	13.7588	0.470894	June
2019-06-26	2019	June	Inlet-Middle	1.496	Temperature (ºC)	30.6045	0.060763	June
2019-06-26	2019	June	Inlet-Middle	1.496	Total Dissolved Solids (ppt)	0.00905556	0.000235702	June
2019-06-27	2019	June	Outlet	1.499	Chlorophyll A (RFU)	1.3805	0.360578	June
2019-06-27	2019	June	Outlet	1.499	Conductivity (µS/cm)	15.6296	0.117524	June
2019-06-27	2019	June	Outlet	1.499	Dissolved Oxygen (%)	84.2157	3.92532	June
2019-06-27	2019	June	Outlet	1.499	ORP (mV)	128.917	2.54814	June
2019-06-27	2019	June	Outlet	1.499	pH	5.42911	0.279104	June
2019-06-27	2019	June	Outlet	1.499	Salinity (PSU)	0.005	0	June
2019-06-27	2019	June	Outlet	1.499	Specific Conductivity (µS/cm)	14.3734	0.106306	June
2019-06-27	2019	June	Outlet	1.499	Temperature (ºC)	29.5747	0.00961497	June
2019-06-27	2019	June	Outlet	1.499	Total Dissolved Solids (ppt)	0.009	0	June
2019-06-26	2019	June	Inlet-Middle	1.5	Chlorophyll A (RFU)	0.0362222	0.0335744	June
2019-06-26	2019	June	Inlet-Middle	1.5	Conductivity (µS/cm)	15.156	0.339709	June
2019-06-26	2019	June	Inlet-Middle	1.5	Dissolved Oxygen (%)	103.724	0.811394	June
2019-06-26	2019	June	Inlet-Middle	1.5	ORP (mV)	71.6869	8.32166	June
2019-06-26	2019	June	Inlet-Middle	1.5	pH	6.50644	0.0764154	June
2019-06-26	2019	June	Inlet-Middle	1.5	Salinity (PSU)	0.005	0	June
2019-06-26	2019	June	Inlet-Middle	1.5	Specific Conductivity (µS/cm)	13.7082	0.323651	June
2019-06-26	2019	June	Inlet-Middle	1.5	Temperature (ºC)	30.5197	0.10008	June
2019-06-26	2019	June	Inlet-Middle	1.5	Total Dissolved Solids (ppt)	0.009	0	June
2019-06-25	2019	June	Inlet	1.501	Chlorophyll A (RFU)	0.823952	0.157441	June
2019-06-25	2019	June	Inlet	1.501	Conductivity (µS/cm)	14.7405	0.158997	June
2019-06-25	2019	June	Inlet	1.501	Dissolved Oxygen (%)	77.3286	3.11274	June
2019-06-25	2019	June	Inlet	1.501	ORP (mV)	151.944	15.4326	June
2019-06-25	2019	June	Inlet	1.501	pH	5.123	0.0629651	June
2019-06-25	2019	June	Inlet	1.501	Salinity (PSU)	0.005	0	June
2019-06-25	2019	June	Inlet	1.501	Specific Conductivity (µS/cm)	13.692	0.146692	June
2019-06-25	2019	June	Inlet	1.501	Temperature (ºC)	29.009	0.0104474	June
2019-06-25	2019	June	Inlet	1.501	Total Dissolved Solids (ppt)	0.009	0	June
2019-06-26	2019	June	Inlet-Middle	1.503	Chlorophyll A (RFU)	0.0352727	0.0201451	June
2019-06-26	2019	June	Inlet-Middle	1.503	Conductivity (µS/cm)	15.2565	0.316611	June
2019-06-26	2019	June	Inlet-Middle	1.503	Dissolved Oxygen (%)	103.64	0.750895	June
2019-06-26	2019	June	Inlet-Middle	1.503	ORP (mV)	71.7326	7.17691	June
2019-06-26	2019	June	Inlet-Middle	1.503	pH	6.48832	0.0481707	June
2019-06-26	2019	June	Inlet-Middle	1.503	Salinity (PSU)	0.005	0	June
2019-06-26	2019	June	Inlet-Middle	1.503	Specific Conductivity (µS/cm)	13.7931	0.296554	June
2019-06-26	2019	June	Inlet-Middle	1.503	Temperature (ºC)	30.5647	0.0675865	June
2019-06-26	2019	June	Inlet-Middle	1.503	Total Dissolved Solids (ppt)	0.009	0	June
2019-06-27	2019	June	Outlet	1.505	Chlorophyll A (RFU)	0.993917	0.278659	June
2019-06-27	2019	June	Outlet	1.505	Conductivity (µS/cm)	15.5705	0.0315801	June
2019-06-27	2019	June	Outlet	1.505	Dissolved Oxygen (%)	86.5575	1.07762	June
2019-06-27	2019	June	Outlet	1.505	ORP (mV)	128.37	6.07608	June
2019-06-27	2019	June	Outlet	1.505	pH	5.60708	0.405324	June
2019-06-27	2019	June	Outlet	1.505	Salinity (PSU)	0.005	0	June
2019-06-27	2019	June	Outlet	1.505	Specific Conductivity (µS/cm)	14.3206	0.0297655	June
2019-06-27	2019	June	Outlet	1.505	Temperature (ºC)	29.5695	0.0103167	June
2019-06-27	2019	June	Outlet	1.505	Total Dissolved Solids (ppt)	0.009	0	June
2019-06-26	2019	June	Inlet-Middle	1.506	Chlorophyll A (RFU)	0.0272941	0.00930567	June
2019-06-26	2019	June	Inlet-Middle	1.506	Conductivity (µS/cm)	15.2062	0.568248	June
2019-06-26	2019	June	Inlet-Middle	1.506	Dissolved Oxygen (%)	103.367	0.671485	June
2019-06-26	2019	June	Inlet-Middle	1.506	ORP (mV)	74.3847	8.24801	June
2019-06-26	2019	June	Inlet-Middle	1.506	pH	6.45965	0.0728637	June
2019-06-26	2019	June	Inlet-Middle	1.506	Salinity (PSU)	0.00505882	0.000242536	June
2019-06-26	2019	June	Inlet-Middle	1.506	Specific Conductivity (µS/cm)	13.7371	0.519886	June
2019-06-26	2019	June	Inlet-Middle	1.506	Temperature (ºC)	30.6005	0.0542876	June
2019-06-26	2019	June	Inlet-Middle	1.506	Total Dissolved Solids (ppt)	0.00905882	0.000242536	June
2019-06-26	2019	June	Inlet-Middle	1.51	Chlorophyll A (RFU)	0.03336	0.0184952	June
2019-06-26	2019	June	Inlet-Middle	1.51	Conductivity (µS/cm)	15.2554	0.558212	June
2019-06-26	2019	June	Inlet-Middle	1.51	Dissolved Oxygen (%)	103.371	0.76759	June
2019-06-26	2019	June	Inlet-Middle	1.51	ORP (mV)	73.179	9.39077	June
2019-06-26	2019	June	Inlet-Middle	1.51	pH	6.47892	0.0901937	June
2019-06-26	2019	June	Inlet-Middle	1.51	Salinity (PSU)	0.00504	0.0002	June
2019-06-26	2019	June	Inlet-Middle	1.51	Specific Conductivity (µS/cm)	13.7885	0.510708	June
2019-06-26	2019	June	Inlet-Middle	1.51	Temperature (ºC)	30.5722	0.0779498	June
2019-06-26	2019	June	Inlet-Middle	1.51	Total Dissolved Solids (ppt)	0.00908	0.000276887	June
2019-06-27	2019	June	Outlet	1.512	Chlorophyll A (RFU)	0.99035	0.170609	June
2019-06-27	2019	June	Outlet	1.512	Conductivity (µS/cm)	15.5729	0.0476548	June
2019-06-27	2019	June	Outlet	1.512	Dissolved Oxygen (%)	85.7558	1.49568	June
2019-06-27	2019	June	Outlet	1.512	ORP (mV)	125.738	4.52756	June
2019-06-27	2019	June	Outlet	1.512	pH	5.7853	0.309979	June
2019-06-27	2019	June	Outlet	1.512	Salinity (PSU)	0.005	0	June
2019-06-27	2019	June	Outlet	1.512	Specific Conductivity (µS/cm)	14.3226	0.0442722	June
2019-06-27	2019	June	Outlet	1.512	Temperature (ºC)	29.5697	0.00814264	June
2019-06-27	2019	June	Outlet	1.512	Total Dissolved Solids (ppt)	0.009	0	June
2019-06-26	2019	June	Inlet-Middle	1.514	Chlorophyll A (RFU)	0.0253889	0.00252374	June
2019-06-26	2019	June	Inlet-Middle	1.514	Conductivity (µS/cm)	15.3044	0.520408	June
2019-06-26	2019	June	Inlet-Middle	1.514	Dissolved Oxygen (%)	103.664	0.663565	June
2019-06-26	2019	June	Inlet-Middle	1.514	ORP (mV)	73.3846	9.6875	June
2019-06-26	2019	June	Inlet-Middle	1.514	pH	6.51956	0.100296	June
2019-06-26	2019	June	Inlet-Middle	1.514	Salinity (PSU)	0.005	0	June
2019-06-26	2019	June	Inlet-Middle	1.514	Specific Conductivity (µS/cm)	13.8413	0.481783	June
2019-06-26	2019	June	Inlet-Middle	1.514	Temperature (ºC)	30.5315	0.111035	June
2019-06-26	2019	June	Inlet-Middle	1.514	Total Dissolved Solids (ppt)	0.00911111	0.000323381	June
2019-06-25	2019	June	Inlet	1.515	Chlorophyll A (RFU)	0.934652	0.542266	June
2019-06-25	2019	June	Inlet	1.515	Conductivity (µS/cm)	14.8026	0.0977486	June
2019-06-25	2019	June	Inlet	1.515	Dissolved Oxygen (%)	75.1909	1.67036	June
2019-06-25	2019	June	Inlet	1.515	ORP (mV)	137.892	9.8342	June
2019-06-25	2019	June	Inlet	1.515	pH	5.04122	0.0628772	June
2019-06-25	2019	June	Inlet	1.515	Salinity (PSU)	0.005	0	June
2019-06-25	2019	June	Inlet	1.515	Specific Conductivity (µS/cm)	13.7506	0.0922949	June
2019-06-25	2019	June	Inlet	1.515	Temperature (ºC)	29.0051	0.0149694	June
2019-06-25	2019	June	Inlet	1.515	Total Dissolved Solids (ppt)	0.009	0	June
2019-06-26	2019	June	Inlet-Middle	1.516	Chlorophyll A (RFU)	0.0422105	0.0409818	June
2019-06-26	2019	June	Inlet-Middle	1.516	Conductivity (µS/cm)	15.5273	0.890131	June
2019-06-26	2019	June	Inlet-Middle	1.516	Dissolved Oxygen (%)	103.71	0.743495	June
2019-06-26	2019	June	Inlet-Middle	1.516	ORP (mV)	74.2042	9.92989	June
2019-06-26	2019	June	Inlet-Middle	1.516	pH	6.52674	0.0827814	June
2019-06-26	2019	June	Inlet-Middle	1.516	Salinity (PSU)	0.0051579	0.000374634	June
2019-06-26	2019	June	Inlet-Middle	1.516	Specific Conductivity (µS/cm)	14.0428	0.823192	June
2019-06-26	2019	June	Inlet-Middle	1.516	Temperature (ºC)	30.5339	0.0960165	June
2019-06-26	2019	June	Inlet-Middle	1.516	Total Dissolved Solids (ppt)	0.00915789	0.000374634	June
2019-06-26	2019	June	Inlet-Middle	1.519	Chlorophyll A (RFU)	0.02645	0.00310305	June
2019-06-26	2019	June	Inlet-Middle	1.519	Conductivity (µS/cm)	15.624	0.795086	June
2019-06-26	2019	June	Inlet-Middle	1.519	Dissolved Oxygen (%)	103.411	0.702075	June
2019-06-26	2019	June	Inlet-Middle	1.519	ORP (mV)	72.4397	10.3704	June
2019-06-26	2019	June	Inlet-Middle	1.519	pH	6.5253	0.0708283	June
2019-06-26	2019	June	Inlet-Middle	1.519	Salinity (PSU)	0.00515	0.000366348	June
2019-06-26	2019	June	Inlet-Middle	1.519	Specific Conductivity (µS/cm)	14.1218	0.724726	June
2019-06-26	2019	June	Inlet-Middle	1.519	Temperature (ºC)	30.5634	0.0828362	June
2019-06-26	2019	June	Inlet-Middle	1.519	Total Dissolved Solids (ppt)	0.0093	0.000470162	June
2019-06-25	2019	June	Inlet	1.528	Chlorophyll A (RFU)	1.17233	0.352808	June
2019-06-25	2019	June	Inlet	1.528	Conductivity (µS/cm)	15.228	0.384583	June
2019-06-25	2019	June	Inlet	1.528	Dissolved Oxygen (%)	68.8697	5.36857	June
2019-06-25	2019	June	Inlet	1.528	ORP (mV)	120.946	14.2662	June
2019-06-25	2019	June	Inlet	1.528	pH	4.99419	0.0986826	June
2019-06-25	2019	June	Inlet	1.528	Salinity (PSU)	0.005	0	June
2019-06-25	2019	June	Inlet	1.528	Specific Conductivity (µS/cm)	14.1575	0.365376	June
2019-06-25	2019	June	Inlet	1.528	Temperature (ºC)	28.9598	0.0384716	June
2019-06-25	2019	June	Inlet	1.528	Total Dissolved Solids (ppt)	0.00923809	0.000436436	June
2019-06-26	2019	June	Inlet-Middle	1.575	Chlorophyll A (RFU)	0.0349167	0.0215586	June
2019-06-26	2019	June	Inlet-Middle	1.575	Conductivity (µS/cm)	15.469	0.662474	June
2019-06-26	2019	June	Inlet-Middle	1.575	Dissolved Oxygen (%)	101.787	8.08687	June
2019-06-26	2019	June	Inlet-Middle	1.575	ORP (mV)	73.4305	11.3079	June
2019-06-26	2019	June	Inlet-Middle	1.575	pH	6.47788	0.15876	June
2019-06-26	2019	June	Inlet-Middle	1.575	Salinity (PSU)	0.00504167	0.000204124	June
2019-06-26	2019	June	Inlet-Middle	1.575	Specific Conductivity (µS/cm)	13.9972	0.60989	June
2019-06-26	2019	June	Inlet-Middle	1.575	Temperature (ºC)	30.4888	0.312563	June
2019-06-26	2019	June	Inlet-Middle	1.575	Total Dissolved Solids (ppt)	0.009125	0.000337832	June
2019-06-27	2019	June	Outlet	1.576	Chlorophyll A (RFU)	1.527	0.733627	June
2019-06-27	2019	June	Outlet	1.576	Conductivity (µS/cm)	15.6462	0.112415	June
2019-06-27	2019	June	Outlet	1.576	Dissolved Oxygen (%)	84.479	3.05035	June
2019-06-27	2019	June	Outlet	1.576	ORP (mV)	88.2549	28.8587	June
2019-06-27	2019	June	Outlet	1.576	pH	4.88041	0.0557013	June
2019-06-27	2019	June	Outlet	1.576	Salinity (PSU)	0.005	0	June
2019-06-27	2019	June	Outlet	1.576	Specific Conductivity (µS/cm)	14.397	0.100049	June
2019-06-27	2019	June	Outlet	1.576	Temperature (ºC)	29.5416	0.0169998	June
2019-06-27	2019	June	Outlet	1.576	Total Dissolved Solids (ppt)	0.009	0	June
2019-06-27	2019	June	Outlet	1.809	Chlorophyll A (RFU)	0.877417	0.474134	June
2019-06-27	2019	June	Outlet	1.809	Conductivity (µS/cm)	16.0596	0.746096	June
2019-06-27	2019	June	Outlet	1.809	Dissolved Oxygen (%)	69.9372	27.0955	June
2019-06-27	2019	June	Outlet	1.809	ORP (mV)	99.3745	79.2507	June
2019-06-27	2019	June	Outlet	1.809	pH	5.1585	0.43019	June
2019-06-27	2019	June	Outlet	1.809	Salinity (PSU)	0.00525	0.00053161	June
2019-06-27	2019	June	Outlet	1.809	Specific Conductivity (µS/cm)	14.8022	0.75251	June
2019-06-27	2019	June	Outlet	1.809	Temperature (ºC)	29.4555	0.258091	June
2019-06-27	2019	June	Outlet	1.809	Total Dissolved Solids (ppt)	0.00929167	0.000550033	June
2019-06-26	2019	June	Middle	1.835	Chlorophyll A (RFU)	0.0272632	0.00109758	June
2019-06-26	2019	June	Middle	1.835	Conductivity (µS/cm)	15.7408	0.149263	June
2019-06-26	2019	June	Middle	1.835	Dissolved Oxygen (%)	95.9616	5.3096	June
2019-06-26	2019	June	Middle	1.835	ORP (mV)	78.0182	12.1613	June
2019-06-26	2019	June	Middle	1.835	pH	6.40195	0.0371356	June
2019-06-26	2019	June	Middle	1.835	Salinity (PSU)	0.005	0	June
2019-06-26	2019	June	Middle	1.835	Specific Conductivity (µS/cm)	14.3903	0.143266	June
2019-06-26	2019	June	Middle	1.835	Temperature (ºC)	29.9143	0.132445	June
2019-06-26	2019	June	Middle	1.835	Total Dissolved Solids (ppt)	0.009	0	June
2019-06-26	2019	June	Middle	2.028	Dissolved Oxygen (%)	98.1031	0.526214	June
2019-06-26	2019	June	Middle	2.028	Chlorophyll A (RFU)	0.0295714	0.00724963	June
2019-06-26	2019	June	Middle	2.028	Conductivity (µS/cm)	15.9501	0.421734	June
2019-06-26	2019	June	Middle	2.028	ORP (mV)	82.2025	5.99347	June
2019-06-26	2019	June	Middle	2.028	pH	6.44062	0.0442939	June
2019-06-26	2019	June	Middle	2.028	Salinity (PSU)	0.00514286	0.000358569	June
2019-06-26	2019	June	Middle	2.028	Specific Conductivity (µS/cm)	14.5763	0.38669	June
2019-06-26	2019	June	Middle	2.028	Temperature (ºC)	29.9338	0.0161645	June
2019-06-26	2019	June	Middle	2.028	Total Dissolved Solids (ppt)	0.00928571	0.00046291	June
2019-06-26	2019	June	Middle	2.039	Dissolved Oxygen (%)	98.2167	0.0541062	June
2019-06-26	2019	June	Middle	2.039	Chlorophyll A (RFU)	0.0425	0.0480619	June
2019-06-26	2019	June	Middle	2.039	Conductivity (µS/cm)	16.1088	0.389507	June
2019-06-26	2019	June	Middle	2.039	ORP (mV)	83.5862	1.49191	June
2019-06-26	2019	June	Middle	2.039	pH	6.4426	0.0458928	June
2019-06-26	2019	June	Middle	2.039	Salinity (PSU)	0.0053	0.000470162	June
2019-06-26	2019	June	Middle	2.039	Specific Conductivity (µS/cm)	14.7214	0.356795	June
2019-06-26	2019	June	Middle	2.039	Temperature (ºC)	29.9346	0.00527631	June
2019-06-26	2019	June	Middle	2.039	Total Dissolved Solids (ppt)	0.00945	0.000510418	June
2019-06-26	2019	June	Middle	2.051	Dissolved Oxygen (%)	98.2966	0.0578777	June
2019-06-26	2019	June	Middle	2.051	Chlorophyll A (RFU)	0.0311	0.0104574	June
2019-06-26	2019	June	Middle	2.051	Conductivity (µS/cm)	15.9747	0.506582	June
2019-06-26	2019	June	Middle	2.051	ORP (mV)	80.531	2.17532	June
2019-06-26	2019	June	Middle	2.051	pH	6.4446	0.0433327	June
2019-06-26	2019	June	Middle	2.051	Salinity (PSU)	0.00545	0.000510418	June
2019-06-26	2019	June	Middle	2.051	Specific Conductivity (µS/cm)	14.5967	0.462665	June
2019-06-26	2019	June	Middle	2.051	Temperature (ºC)	29.9428	0.00680248	June
2019-06-26	2019	June	Middle	2.051	Total Dissolved Solids (ppt)	0.00945	0.000510418	June
2019-06-26	2019	June	Middle	2.07	Dissolved Oxygen (%)	98.1258	0.138256	June
2019-06-26	2019	June	Middle	2.07	Chlorophyll A (RFU)	0.0272353	0.0015219	June
2019-06-26	2019	June	Middle	2.07	Conductivity (µS/cm)	17.0833	1.32656	June
2019-06-26	2019	June	Middle	2.07	ORP (mV)	76.9643	5.09444	June
2019-06-26	2019	June	Middle	2.07	pH	6.45982	0.085307	June
2019-06-26	2019	June	Middle	2.07	Salinity (PSU)	0.00594118	0.000747545	June
2019-06-26	2019	June	Middle	2.07	Specific Conductivity (µS/cm)	15.6158	1.21435	June
2019-06-26	2019	June	Middle	2.07	Temperature (ºC)	29.9207	0.0150032	June
2019-06-26	2019	June	Middle	2.07	Total Dissolved Solids (ppt)	0.0102941	0.000771744	June
2019-06-26	2019	June	Middle	2.09	Dissolved Oxygen (%)	98.2166	0.248153	June
2019-06-26	2019	June	Middle	2.09	Chlorophyll A (RFU)	0.0265652	0.00144052	June
2019-06-26	2019	June	Middle	2.09	Conductivity (µS/cm)	16.2596	0.498427	June
2019-06-26	2019	June	Middle	2.09	ORP (mV)	74.3072	3.68723	June
2019-06-26	2019	June	Middle	2.09	pH	6.46513	0.0481431	June
2019-06-26	2019	June	Middle	2.09	Salinity (PSU)	0.00565217	0.000486985	June
2019-06-26	2019	June	Middle	2.09	Specific Conductivity (µS/cm)	14.8628	0.45672	June
2019-06-26	2019	June	Middle	2.09	Temperature (ºC)	29.9216	0.0128443	June
2019-06-26	2019	June	Middle	2.09	Total Dissolved Solids (ppt)	0.00969565	0.000470472	June
2019-06-27	2019	June	Outlet	2.753	Chlorophyll A (RFU)	2.16732	2.04351	June
2019-06-27	2019	June	Outlet	2.753	Conductivity (µS/cm)	20.2955	2.99639	June
2019-06-27	2019	June	Outlet	2.753	Dissolved Oxygen (%)	9.18674	4.63026	June
2019-06-27	2019	June	Outlet	2.753	ORP (mV)	33.6255	106.041	June
2019-06-27	2019	June	Outlet	2.753	pH	5.13695	0.194163	June
2019-06-27	2019	June	Outlet	2.753	Salinity (PSU)	0.00742105	0.00146499	June
2019-06-27	2019	June	Outlet	2.753	Specific Conductivity (µS/cm)	18.9415	2.85997	June
2019-06-27	2019	June	Outlet	2.753	Temperature (ºC)	28.7903	0.242339	June
2019-06-27	2019	June	Outlet	2.753	Total Dissolved Solids (ppt)	0.0122105	0.00178198	June
2019-06-27	2019	June	Outlet	2.878	Chlorophyll A (RFU)	1.02676	0.783164	June
2019-06-27	2019	June	Outlet	2.878	Conductivity (µS/cm)	22.3513	2.44394	June
2019-06-27	2019	June	Outlet	2.878	Dissolved Oxygen (%)	2.91062	1.71254	June
2019-06-27	2019	June	Outlet	2.878	ORP (mV)	-123.161	29.5483	June
2019-06-27	2019	June	Outlet	2.878	pH	4.92705	0.200871	June
2019-06-27	2019	June	Outlet	2.878	Salinity (PSU)	0.00842857	0.00116497	June
2019-06-27	2019	June	Outlet	2.878	Specific Conductivity (µS/cm)	20.9049	2.31931	June
2019-06-27	2019	June	Outlet	2.878	Temperature (ºC)	28.6063	0.108669	June
2019-06-27	2019	June	Outlet	2.878	Total Dissolved Solids (ppt)	0.0135714	0.0015353	June
2019-06-27	2019	June	Outlet	2.908	Chlorophyll A (RFU)	0.93855	0.399107	June
2019-06-27	2019	June	Outlet	2.908	Conductivity (µS/cm)	23.9574	1.15981	June
2019-06-27	2019	June	Outlet	2.908	Dissolved Oxygen (%)	2.4028	0.31741	June
2019-06-27	2019	June	Outlet	2.908	ORP (mV)	-121.243	11.5022	June
2019-06-27	2019	June	Outlet	2.908	pH	5.11685	0.19607	June
2019-06-27	2019	June	Outlet	2.908	Salinity (PSU)	0.00915	0.00048936	June
2019-06-27	2019	June	Outlet	2.908	Specific Conductivity (µS/cm)	22.424	1.10273	June
2019-06-27	2019	June	Outlet	2.908	Temperature (ºC)	28.5724	0.0546099	June
2019-06-27	2019	June	Outlet	2.908	Total Dissolved Solids (ppt)	0.0146	0.00088258	June
2019-06-27	2019	June	Outlet	2.918	Chlorophyll A (RFU)	0.957071	0.729497	June
2019-06-27	2019	June	Outlet	2.918	Conductivity (µS/cm)	23.9234	1.84227	June
2019-06-27	2019	June	Outlet	2.918	Dissolved Oxygen (%)	2.59157	0.953004	June
2019-06-27	2019	June	Outlet	2.918	ORP (mV)	-109.956	51.2446	June
2019-06-27	2019	June	Outlet	2.918	pH	5.12764	0.215485	June
2019-06-27	2019	June	Outlet	2.918	Salinity (PSU)	0.00914286	0.000949262	June
2019-06-27	2019	June	Outlet	2.918	Specific Conductivity (µS/cm)	22.3903	1.76345	June
2019-06-27	2019	June	Outlet	2.918	Temperature (ºC)	28.5791	0.113505	June
2019-06-27	2019	June	Outlet	2.918	Total Dissolved Solids (ppt)	0.0144286	0.00134246	June
2019-06-27	2019	June	Outlet	2.923	Chlorophyll A (RFU)	0.50312	0.30771	June
2019-06-27	2019	June	Outlet	2.923	Conductivity (µS/cm)	23.0317	1.92795	June
2019-06-27	2019	June	Outlet	2.923	Dissolved Oxygen (%)	2.53616	0.447806	June
2019-06-27	2019	June	Outlet	2.923	ORP (mV)	-127.708	22.2492	June
2019-06-27	2019	June	Outlet	2.923	pH	4.88756	0.175602	June
2019-06-27	2019	June	Outlet	2.923	Salinity (PSU)	0.0086	0.000912871	June
2019-06-27	2019	June	Outlet	2.923	Specific Conductivity (µS/cm)	21.5456	1.82583	June
2019-06-27	2019	June	Outlet	2.923	Temperature (ºC)	28.6035	0.0711021	June
2019-06-27	2019	June	Outlet	2.923	Total Dissolved Solids (ppt)	0.0138	0.00119024	June
2019-06-26	2019	June	Inlet-Middle	2.929	Chlorophyll A (RFU)	0.0738	0.0639651	June
2019-06-26	2019	June	Inlet-Middle	2.929	Conductivity (µS/cm)	15.8174	0.205311	June
2019-06-26	2019	June	Inlet-Middle	2.929	Dissolved Oxygen (%)	63.3822	2.7985	June
2019-06-26	2019	June	Inlet-Middle	2.929	ORP (mV)	93.5447	18.7098	June
2019-06-26	2019	June	Inlet-Middle	2.929	pH	5.70235	0.292476	June
2019-06-26	2019	June	Inlet-Middle	2.929	Salinity (PSU)	0.0054	0.000502625	June
2019-06-26	2019	June	Inlet-Middle	2.929	Specific Conductivity (µS/cm)	14.6997	0.1949	June
2019-06-26	2019	June	Inlet-Middle	2.929	Temperature (ºC)	28.9684	0.100478	June
2019-06-26	2019	June	Inlet-Middle	2.929	Total Dissolved Solids (ppt)	0.00965	0.00048936	June
2019-06-27	2019	June	Outlet	2.93	Chlorophyll A (RFU)	1.82823	2.03603	June
2019-06-27	2019	June	Outlet	2.93	Conductivity (µS/cm)	23.0182	1.53674	June
2019-06-27	2019	June	Outlet	2.93	Dissolved Oxygen (%)	2.96841	1.55577	June
2019-06-27	2019	June	Outlet	2.93	ORP (mV)	-114.01	40.7325	June
2019-06-27	2019	June	Outlet	2.93	pH	4.88032	0.198617	June
2019-06-27	2019	June	Outlet	2.93	Salinity (PSU)	0.00881818	0.000732664	June
2019-06-27	2019	June	Outlet	2.93	Specific Conductivity (µS/cm)	21.5255	1.46894	June
2019-06-27	2019	June	Outlet	2.93	Temperature (ºC)	28.6413	0.0993389	June
2019-06-27	2019	June	Outlet	2.93	Total Dissolved Solids (ppt)	0.0139091	0.000971454	June
2019-06-27	2019	June	Outlet	2.938	Chlorophyll A (RFU)	1.31665	0.777063	June
2019-06-27	2019	June	Outlet	2.938	Conductivity (µS/cm)	22.9653	1.84697	June
2019-06-27	2019	June	Outlet	2.938	Dissolved Oxygen (%)	2.3404	0.393074	June
2019-06-27	2019	June	Outlet	2.938	ORP (mV)	-123.613	25.5952	June
2019-06-27	2019	June	Outlet	2.938	pH	4.8911	0.190458	June
2019-06-27	2019	June	Outlet	2.938	Salinity (PSU)	0.00875	0.000850696	June
2019-06-27	2019	June	Outlet	2.938	Specific Conductivity (µS/cm)	21.4875	1.75798	June
2019-06-27	2019	June	Outlet	2.938	Temperature (ºC)	28.6048	0.09051	June
2019-06-27	2019	June	Outlet	2.938	Total Dissolved Solids (ppt)	0.0137	0.00121828	June
2019-06-27	2019	June	Outlet	2.946	Chlorophyll A (RFU)	1.06855	1.54164	June
2019-06-27	2019	June	Outlet	2.946	Conductivity (µS/cm)	25.2953	1.45381	June
2019-06-27	2019	June	Outlet	2.946	Dissolved Oxygen (%)	3.34695	3.12759	June
2019-06-27	2019	June	Outlet	2.946	ORP (mV)	-121.198	24.0355	June
2019-06-27	2019	June	Outlet	2.946	pH	4.98505	0.280502	June
2019-06-27	2019	June	Outlet	2.946	Salinity (PSU)	0.00975	0.00071635	June
2019-06-27	2019	June	Outlet	2.946	Specific Conductivity (µS/cm)	23.7047	1.40835	June
2019-06-27	2019	June	Outlet	2.946	Temperature (ºC)	28.5187	0.141297	June
2019-06-27	2019	June	Outlet	2.946	Total Dissolved Solids (ppt)	0.01535	0.000933302	June
2019-06-26	2019	June	Inlet-Middle	2.947	Chlorophyll A (RFU)	0.0461667	0.0276453	June
2019-06-26	2019	June	Inlet-Middle	2.947	Conductivity (µS/cm)	16.8488	1.56322	June
2019-06-26	2019	June	Inlet-Middle	2.947	Dissolved Oxygen (%)	66.2802	2.70728	June
2019-06-26	2019	June	Inlet-Middle	2.947	ORP (mV)	82.7742	3.40612	June
2019-06-26	2019	June	Inlet-Middle	2.947	pH	5.80211	0.0451076	June
2019-06-26	2019	June	Inlet-Middle	2.947	Salinity (PSU)	0.00588889	0.0006764	June
2019-06-26	2019	June	Inlet-Middle	2.947	Specific Conductivity (µS/cm)	15.6373	1.44376	June
2019-06-26	2019	June	Inlet-Middle	2.947	Temperature (ºC)	29.0507	0.0809444	June
2019-06-26	2019	June	Inlet-Middle	2.947	Total Dissolved Solids (ppt)	0.0102778	0.000826442	June
2019-06-27	2019	June	Outlet	2.952	Chlorophyll A (RFU)	0.972316	1.19789	June
2019-06-27	2019	June	Outlet	2.952	Conductivity (µS/cm)	24.9579	1.70504	June
2019-06-27	2019	June	Outlet	2.952	Dissolved Oxygen (%)	3.95237	4.27555	June
2019-06-27	2019	June	Outlet	2.952	ORP (mV)	-93.7188	32.5683	June
2019-06-27	2019	June	Outlet	2.952	pH	5.27563	0.239729	June
2019-06-27	2019	June	Outlet	2.952	Salinity (PSU)	0.00968421	0.000749269	June
2019-06-27	2019	June	Outlet	2.952	Specific Conductivity (µS/cm)	23.3661	1.65162	June
2019-06-27	2019	June	Outlet	2.952	Temperature (ºC)	28.5745	0.186122	June
2019-06-27	2019	June	Outlet	2.952	Total Dissolved Solids (ppt)	0.0151053	0.00104853	June
2019-06-26	2019	June	Inlet-Middle	2.959	Chlorophyll A (RFU)	0.0930952	0.0690007	June
2019-06-26	2019	June	Inlet-Middle	2.959	Conductivity (µS/cm)	16.044	0.429585	June
2019-06-26	2019	June	Inlet-Middle	2.959	Dissolved Oxygen (%)	66.8432	9.53723	June
2019-06-26	2019	June	Inlet-Middle	2.959	ORP (mV)	74.0198	14.4865	June
2019-06-26	2019	June	Inlet-Middle	2.959	pH	5.84605	0.0467702	June
2019-06-26	2019	June	Inlet-Middle	2.959	Salinity (PSU)	0.00542857	0.000507093	June
2019-06-26	2019	June	Inlet-Middle	2.959	Specific Conductivity (µS/cm)	14.8976	0.399283	June
2019-06-26	2019	June	Inlet-Middle	2.959	Temperature (ºC)	29.0264	0.379402	June
2019-06-26	2019	June	Inlet-Middle	2.959	Total Dissolved Solids (ppt)	0.00966667	0.000483046	June
2019-06-27	2019	June	Outlet	2.959	Chlorophyll A (RFU)	0.57575	0.719501	June
2019-06-27	2019	June	Outlet	2.959	Conductivity (µS/cm)	25.1574	1.68507	June
2019-06-27	2019	June	Outlet	2.959	Dissolved Oxygen (%)	2.3395	0.398264	June
2019-06-27	2019	June	Outlet	2.959	ORP (mV)	-120.135	29.0982	June
2019-06-27	2019	June	Outlet	2.959	pH	5.11775	0.196269	June
2019-06-27	2019	June	Outlet	2.959	Salinity (PSU)	0.00965	0.000875094	June
2019-06-27	2019	June	Outlet	2.959	Specific Conductivity (µS/cm)	23.557	1.60957	June
2019-06-27	2019	June	Outlet	2.959	Temperature (ºC)	28.578	0.0768348	June
2019-06-27	2019	June	Outlet	2.959	Total Dissolved Solids (ppt)	0.01525	0.00120852	June
2019-06-27	2019	June	Outlet	2.969	Chlorophyll A (RFU)	0.630118	0.355302	June
2019-06-27	2019	June	Outlet	2.969	Conductivity (µS/cm)	25.3498	1.29563	June
2019-06-27	2019	June	Outlet	2.969	Dissolved Oxygen (%)	2.589	1.00505	June
2019-06-27	2019	June	Outlet	2.969	ORP (mV)	-108.644	35.3884	June
2019-06-27	2019	June	Outlet	2.969	pH	5.32118	0.13546	June
2019-06-27	2019	June	Outlet	2.969	Salinity (PSU)	0.00970588	0.000685994	June
2019-06-27	2019	June	Outlet	2.969	Specific Conductivity (µS/cm)	23.7447	1.2346	June
2019-06-27	2019	June	Outlet	2.969	Temperature (ºC)	28.5586	0.07494	June
2019-06-27	2019	June	Outlet	2.969	Total Dissolved Solids (ppt)	0.0153529	0.000931476	June
2019-06-26	2019	June	Inlet-Middle	2.981	Chlorophyll A (RFU)	0.0460476	0.0276649	June
2019-06-26	2019	June	Inlet-Middle	2.981	Conductivity (µS/cm)	15.9891	0.630022	June
2019-06-26	2019	June	Inlet-Middle	2.981	Dissolved Oxygen (%)	71.728	0.65947	June
2019-06-26	2019	June	Inlet-Middle	2.981	ORP (mV)	70.385	3.37745	June
2019-06-26	2019	June	Inlet-Middle	2.981	pH	5.866	0.0204866	June
2019-06-26	2019	June	Inlet-Middle	2.981	Salinity (PSU)	0.00519048	0.000402374	June
2019-06-26	2019	June	Inlet-Middle	2.981	Specific Conductivity (µS/cm)	14.8019	0.586335	June
2019-06-26	2019	June	Inlet-Middle	2.981	Temperature (ºC)	29.1912	0.0318605	June
2019-06-26	2019	June	Inlet-Middle	2.981	Total Dissolved Solids (ppt)	0.00957143	0.000676123	June
2019-06-26	2019	June	Inlet-Middle	2.997	Chlorophyll A (RFU)	0.0546667	0.0153585	June
2019-06-26	2019	June	Inlet-Middle	2.997	Conductivity (µS/cm)	16.1266	0.633309	June
2019-06-26	2019	June	Inlet-Middle	2.997	Dissolved Oxygen (%)	71.6994	0.668856	June
2019-06-26	2019	June	Inlet-Middle	2.997	ORP (mV)	65.6499	5.80232	June
2019-06-26	2019	June	Inlet-Middle	2.997	pH	5.86228	0.0328845	June
2019-06-26	2019	June	Inlet-Middle	2.997	Salinity (PSU)	0.00544444	0.00051131	June
2019-06-26	2019	June	Inlet-Middle	2.997	Specific Conductivity (µS/cm)	14.9346	0.586035	June
2019-06-26	2019	June	Inlet-Middle	2.997	Temperature (ºC)	29.1764	0.023838	June
2019-06-26	2019	June	Inlet-Middle	2.997	Total Dissolved Solids (ppt)	0.00972222	0.000669113	June
2019-06-26	2019	June	Inlet-Middle	3.023	Chlorophyll A (RFU)	0.057	0.0306734	June
2019-06-26	2019	June	Inlet-Middle	3.023	Conductivity (µS/cm)	15.6171	0.095312	June
2019-06-26	2019	June	Inlet-Middle	3.023	Dissolved Oxygen (%)	69.5655	7.62241	June
2019-06-26	2019	June	Inlet-Middle	3.023	ORP (mV)	46.7904	13.0281	June
2019-06-26	2019	June	Inlet-Middle	3.023	pH	5.88291	0.0801141	June
2019-06-26	2019	June	Inlet-Middle	3.023	Salinity (PSU)	0.005	0	June
2019-06-26	2019	June	Inlet-Middle	3.023	Specific Conductivity (µS/cm)	14.4782	0.0710598	June
2019-06-26	2019	June	Inlet-Middle	3.023	Temperature (ºC)	29.1399	0.178445	June
2019-06-26	2019	June	Inlet-Middle	3.023	Total Dissolved Solids (ppt)	0.009	0	June
2019-06-27	2019	June	Outlet	3.202	Chlorophyll A (RFU)	3.48331	2.03823	June
2019-06-27	2019	June	Outlet	3.202	Conductivity (µS/cm)	36.1057	13.4866	June
2019-06-27	2019	June	Outlet	3.202	Dissolved Oxygen (%)	3.00446	1.81467	June
2019-06-27	2019	June	Outlet	3.202	ORP (mV)	-122.844	89.1664	June
2019-06-27	2019	June	Outlet	3.202	pH	5.42715	0.116353	June
2019-06-27	2019	June	Outlet	3.202	Salinity (PSU)	0.0149231	0.00652946	June
2019-06-27	2019	June	Outlet	3.202	Specific Conductivity (µS/cm)	34.5698	13.4694	June
2019-06-27	2019	June	Outlet	3.202	Temperature (ºC)	27.6483	0.869499	June
2019-06-27	2019	June	Outlet	3.202	Total Dissolved Solids (ppt)	0.0224231	0.00879169	June
2019-06-26	2019	June	Middle	3.507	Dissolved Oxygen (%)	11.1656	13.2371	June
2019-06-26	2019	June	Middle	3.507	Chlorophyll A (RFU)	0.147211	0.0942824	June
2019-06-26	2019	June	Middle	3.507	Conductivity (µS/cm)	16.7412	0.580487	June
2019-06-26	2019	June	Middle	3.507	ORP (mV)	65.1732	4.15417	June
2019-06-26	2019	June	Middle	3.507	pH	5.65884	0.174124	June
2019-06-26	2019	June	Middle	3.507	Salinity (PSU)	0.00626316	0.000653376	June
2019-06-26	2019	June	Middle	3.507	Specific Conductivity (µS/cm)	16.4342	0.836737	June
2019-06-26	2019	June	Middle	3.507	Temperature (ºC)	25.9609	1.08415	June
2019-06-26	2019	June	Middle	3.507	Total Dissolved Solids (ppt)	0.0105789	0.000692483	June
2019-06-26	2019	June	Inlet-Middle	3.583	Chlorophyll A (RFU)	0.1285	0.135291	June
2019-06-26	2019	June	Inlet-Middle	3.583	Conductivity (µS/cm)	16.2648	0.765206	June
2019-06-26	2019	June	Inlet-Middle	3.583	Dissolved Oxygen (%)	34.7614	33.9501	June
2019-06-26	2019	June	Inlet-Middle	3.583	ORP (mV)	28.7375	9.02079	June
2019-06-26	2019	June	Inlet-Middle	3.583	pH	5.8821	0.0552086	June
2019-06-26	2019	June	Inlet-Middle	3.583	Salinity (PSU)	0.00595	0.000944513	June
2019-06-26	2019	June	Inlet-Middle	3.583	Specific Conductivity (µS/cm)	15.7988	1.46509	June
2019-06-26	2019	June	Inlet-Middle	3.583	Temperature (ºC)	26.4985	2.51642	June
2019-06-26	2019	June	Inlet-Middle	3.583	Total Dissolved Solids (ppt)	0.01	0.000973329	June
2019-06-26	2019	June	Middle	3.765	Dissolved Oxygen (%)	5.7391	0.396111	June
2019-06-26	2019	June	Middle	3.765	Chlorophyll A (RFU)	0.11481	0.0581985	June
2019-06-26	2019	June	Middle	3.765	Conductivity (µS/cm)	16.9398	0.16969	June
2019-06-26	2019	June	Middle	3.765	ORP (mV)	66.0138	1.05839	June
2019-06-26	2019	June	Middle	3.765	pH	5.6131	0.0170731	June
2019-06-26	2019	June	Middle	3.765	Salinity (PSU)	0.00614286	0.000358569	June
2019-06-26	2019	June	Middle	3.765	Specific Conductivity (µS/cm)	16.776	0.172855	June
2019-06-26	2019	June	Middle	3.765	Temperature (ºC)	25.512	0.0692033	June
2019-06-26	2019	June	Middle	3.765	Total Dissolved Solids (ppt)	0.011	0	June
2019-06-26	2019	June	Middle	3.776	Dissolved Oxygen (%)	5.50135	0.741951	June
2019-06-26	2019	June	Middle	3.776	Chlorophyll A (RFU)	0.21545	0.106011	June
2019-06-26	2019	June	Middle	3.776	Conductivity (µS/cm)	17.0661	0.256721	June
2019-06-26	2019	June	Middle	3.776	ORP (mV)	64.2343	1.6261	June
2019-06-26	2019	June	Middle	3.776	pH	5.61645	0.0285592	June
2019-06-26	2019	June	Middle	3.776	Salinity (PSU)	0.00635	0.00048936	June
2019-06-26	2019	June	Middle	3.776	Specific Conductivity (µS/cm)	16.9132	0.263437	June
2019-06-26	2019	June	Middle	3.776	Temperature (ºC)	25.4773	0.0928036	June
2019-06-26	2019	June	Middle	3.776	Total Dissolved Solids (ppt)	0.011	0	June
2019-06-26	2019	June	Middle	3.786	Dissolved Oxygen (%)	4.64889	0.467061	June
2019-06-26	2019	June	Middle	3.786	Chlorophyll A (RFU)	0.188526	0.0890938	June
2019-06-26	2019	June	Middle	3.786	Conductivity (µS/cm)	17.0983	0.407243	June
2019-06-26	2019	June	Middle	3.786	ORP (mV)	62.5454	0.663975	June
2019-06-26	2019	June	Middle	3.786	pH	5.61921	0.0329656	June
2019-06-26	2019	June	Middle	3.786	Salinity (PSU)	0.00636842	0.000495595	June
2019-06-26	2019	June	Middle	3.786	Specific Conductivity (µS/cm)	16.9628	0.405057	June
2019-06-26	2019	June	Middle	3.786	Temperature (ºC)	25.4222	0.028789	June
2019-06-26	2019	June	Middle	3.786	Total Dissolved Solids (ppt)	0.0111053	0.000315302	June
2019-06-26	2019	June	Middle	3.811	Dissolved Oxygen (%)	5.86145	0.640831	June
2019-06-26	2019	June	Middle	3.811	Chlorophyll A (RFU)	0.10425	0.0594447	June
2019-06-26	2019	June	Middle	3.811	Conductivity (µS/cm)	17.0312	0.238071	June
2019-06-26	2019	June	Middle	3.811	ORP (mV)	63.6511	0.790417	June
2019-06-26	2019	June	Middle	3.811	pH	5.61235	0.0340314	June
2019-06-26	2019	June	Middle	3.811	Salinity (PSU)	0.00625	0.000444262	June
2019-06-26	2019	June	Middle	3.811	Specific Conductivity (µS/cm)	16.8433	0.262474	June
2019-06-26	2019	June	Middle	3.811	Temperature (ºC)	25.5883	0.116022	June
2019-06-26	2019	June	Middle	3.811	Total Dissolved Solids (ppt)	0.011	0	June
2019-06-26	2019	June	Middle	3.857	Dissolved Oxygen (%)	6.47981	2.51188	June
2019-06-26	2019	June	Middle	3.857	Chlorophyll A (RFU)	0.125	0.0740412	June
2019-06-26	2019	June	Middle	3.857	Conductivity (µS/cm)	17.2382	0.350695	June
2019-06-26	2019	June	Middle	3.857	ORP (mV)	81.8073	41.0195	June
2019-06-26	2019	June	Middle	3.857	pH	5.67376	0.121948	June
2019-06-26	2019	June	Middle	3.857	Salinity (PSU)	0.00676191	0.000436436	June
2019-06-26	2019	June	Middle	3.857	Specific Conductivity (µS/cm)	17.1781	0.47567	June
2019-06-26	2019	June	Middle	3.857	Temperature (ºC)	25.182	0.476934	June
2019-06-26	2019	June	Middle	3.857	Total Dissolved Solids (ppt)	0.0111429	0.000358569	June
2019-06-26	2019	June	Inlet-Middle	4.364	Chlorophyll A (RFU)	0.293211	0.127541	June
2019-06-26	2019	June	Inlet-Middle	4.364	Conductivity (µS/cm)	17.1455	0.0330393	June
2019-06-26	2019	June	Inlet-Middle	4.364	Dissolved Oxygen (%)	2.93958	0.152994	June
2019-06-26	2019	June	Inlet-Middle	4.364	ORP (mV)	41.2018	10.9619	June
2019-06-26	2019	June	Inlet-Middle	4.364	pH	5.53721	0.189412	June
2019-06-26	2019	June	Inlet-Middle	4.364	Salinity (PSU)	0.007	0	June
2019-06-26	2019	June	Inlet-Middle	4.364	Specific Conductivity (µS/cm)	17.42	0.0688944	June
2019-06-26	2019	June	Inlet-Middle	4.364	Temperature (ºC)	24.1853	0.113868	June
2019-06-26	2019	June	Inlet-Middle	4.364	Total Dissolved Solids (ppt)	0.011	0	June
2019-06-26	2019	June	Inlet-Middle	4.375	Chlorophyll A (RFU)	0.213833	0.104653	June
2019-06-26	2019	June	Inlet-Middle	4.375	Conductivity (µS/cm)	17.1611	0.0208831	June
2019-06-26	2019	June	Inlet-Middle	4.375	Dissolved Oxygen (%)	3.05289	0.181188	June
2019-06-26	2019	June	Inlet-Middle	4.375	ORP (mV)	64.0233	16.2583	June
2019-06-26	2019	June	Inlet-Middle	4.375	pH	5.14328	0.276554	June
2019-06-26	2019	June	Inlet-Middle	4.375	Salinity (PSU)	0.007	0	June
2019-06-26	2019	June	Inlet-Middle	4.375	Specific Conductivity (µS/cm)	17.4004	0.0337486	June
2019-06-26	2019	June	Inlet-Middle	4.375	Temperature (ºC)	24.2891	0.0723609	June
2019-06-26	2019	June	Inlet-Middle	4.375	Total Dissolved Solids (ppt)	0.011	0	June
2019-06-26	2019	June	Inlet-Middle	4.389	Chlorophyll A (RFU)	0.279913	0.0737612	June
2019-06-26	2019	June	Inlet-Middle	4.389	Conductivity (µS/cm)	17.1431	0.021422	June
2019-06-26	2019	June	Inlet-Middle	4.389	Dissolved Oxygen (%)	3.16661	0.125726	June
2019-06-26	2019	June	Inlet-Middle	4.389	ORP (mV)	88.1424	10.6907	June
2019-06-26	2019	June	Inlet-Middle	4.389	pH	4.74635	0.180566	June
2019-06-26	2019	June	Inlet-Middle	4.389	Salinity (PSU)	0.007	0	June
2019-06-26	2019	June	Inlet-Middle	4.389	Specific Conductivity (µS/cm)	17.3804	0.0329212	June
2019-06-26	2019	June	Inlet-Middle	4.389	Temperature (ºC)	24.2943	0.0408507	June
2019-06-26	2019	June	Inlet-Middle	4.389	Total Dissolved Solids (ppt)	0.011	0	June
2019-06-26	2019	June	Inlet-Middle	4.411	Chlorophyll A (RFU)	0.248	0.107314	June
2019-06-26	2019	June	Inlet-Middle	4.411	Conductivity (µS/cm)	17.1528	0.0156234	June
2019-06-26	2019	June	Inlet-Middle	4.411	Dissolved Oxygen (%)	3.4639	0.213532	June
2019-06-26	2019	June	Inlet-Middle	4.411	ORP (mV)	99.3929	1.58254	June
2019-06-26	2019	June	Inlet-Middle	4.411	pH	4.558	0.018907	June
2019-06-26	2019	June	Inlet-Middle	4.411	Salinity (PSU)	0.007	0	June
2019-06-26	2019	June	Inlet-Middle	4.411	Specific Conductivity (µS/cm)	17.3644	0.0398291	June
2019-06-26	2019	June	Inlet-Middle	4.411	Temperature (ºC)	24.3629	0.116758	June
2019-06-26	2019	June	Inlet-Middle	4.411	Total Dissolved Solids (ppt)	0.011	0	June
2019-06-26	2019	June	Inlet-Middle	4.446	Chlorophyll A (RFU)	0.24415	0.111318	June
2019-06-26	2019	June	Inlet-Middle	4.446	Conductivity (µS/cm)	17.1279	0.0471849	June
2019-06-26	2019	June	Inlet-Middle	4.446	Dissolved Oxygen (%)	3.74145	0.11455	June
2019-06-26	2019	June	Inlet-Middle	4.446	ORP (mV)	105.933	2.0249	June
2019-06-26	2019	June	Inlet-Middle	4.446	pH	4.5192	0.0131813	June
2019-06-26	2019	June	Inlet-Middle	4.446	Salinity (PSU)	0.007	0	June
2019-06-26	2019	June	Inlet-Middle	4.446	Specific Conductivity (µS/cm)	17.3205	0.069889	June
2019-06-26	2019	June	Inlet-Middle	4.446	Temperature (ºC)	24.42	0.0893653	June
2019-06-26	2019	June	Inlet-Middle	4.446	Total Dissolved Solids (ppt)	0.011	0	June
2019-06-26	2019	June	Inlet-Middle	4.538	Chlorophyll A (RFU)	0.07905	0.0474669	June
2019-06-26	2019	June	Inlet-Middle	4.538	Conductivity (µS/cm)	17.0367	0.299157	June
2019-06-26	2019	June	Inlet-Middle	4.538	Dissolved Oxygen (%)	12.7402	12.3487	June
2019-06-26	2019	June	Inlet-Middle	4.538	ORP (mV)	105.651	2.79185	June
2019-06-26	2019	June	Inlet-Middle	4.538	pH	4.6923	0.242972	June
2019-06-26	2019	June	Inlet-Middle	4.538	Salinity (PSU)	0.007	0	June
2019-06-26	2019	June	Inlet-Middle	4.538	Specific Conductivity (µS/cm)	17.5099	0.322949	June
2019-06-26	2019	June	Inlet-Middle	4.538	Temperature (ºC)	23.6001	1.39421	June
2019-06-26	2019	June	Inlet-Middle	4.538	Total Dissolved Solids (ppt)	0.01125	0.000444262	June
2019-06-26	2019	June	Middle	4.685	Dissolved Oxygen (%)	16.4757	3.38271	June
2019-06-26	2019	June	Middle	4.685	Chlorophyll A (RFU)	1.3153	0.741877	June
2019-06-26	2019	June	Middle	4.685	Conductivity (µS/cm)	16.7151	0.199738	June
2019-06-26	2019	June	Middle	4.685	ORP (mV)	66.7527	2.55639	June
2019-06-26	2019	June	Middle	4.685	pH	5.7959	0.0786363	June
2019-06-26	2019	June	Middle	4.685	Salinity (PSU)	0.007	0	June
2019-06-26	2019	June	Middle	4.685	Specific Conductivity (µS/cm)	18.0424	0.396632	June
2019-06-26	2019	June	Middle	4.685	Temperature (ºC)	21.1726	1.34419	June
2019-06-26	2019	June	Middle	4.685	Total Dissolved Solids (ppt)	0.0119	0.000307794	June
2019-06-26	2019	June	Middle	4.901	Dissolved Oxygen (%)	16.2147	3.91724	June
2019-06-26	2019	June	Middle	4.901	Chlorophyll A (RFU)	0.967789	0.60355	June
2019-06-26	2019	June	Middle	4.901	Conductivity (µS/cm)	16.6513	0.152028	June
2019-06-26	2019	June	Middle	4.901	ORP (mV)	49.8344	23.1526	June
2019-06-26	2019	June	Middle	4.901	pH	5.964	0.303034	June
2019-06-26	2019	June	Middle	4.901	Salinity (PSU)	0.007	0	June
2019-06-26	2019	June	Middle	4.901	Specific Conductivity (µS/cm)	18.1104	0.192692	June
2019-06-26	2019	June	Middle	4.901	Temperature (ºC)	20.7339	0.278498	June
2019-06-26	2019	June	Middle	4.901	Total Dissolved Solids (ppt)	0.012	0	June
2019-06-26	2019	June	Middle	4.911	Dissolved Oxygen (%)	14.5161	2.48769	June
2019-06-26	2019	June	Middle	4.911	Chlorophyll A (RFU)	1.626	0.903084	June
2019-06-26	2019	June	Middle	4.911	Conductivity (µS/cm)	16.5275	0.237656	June
2019-06-26	2019	June	Middle	4.911	ORP (mV)	49.1073	16.6337	June
2019-06-26	2019	June	Middle	4.911	pH	5.93331	0.216043	June
2019-06-26	2019	June	Middle	4.911	Salinity (PSU)	0.007	0	June
2019-06-26	2019	June	Middle	4.911	Specific Conductivity (µS/cm)	18.0475	0.100371	June
2019-06-26	2019	June	Middle	4.911	Temperature (ºC)	20.5931	0.858812	June
2019-06-26	2019	June	Middle	4.911	Total Dissolved Solids (ppt)	0.012	0	June
2019-06-26	2019	June	Middle	4.917	Dissolved Oxygen (%)	13.6011	2.40209	June
2019-06-26	2019	June	Middle	4.917	Chlorophyll A (RFU)	1.29939	0.963685	June
2019-06-26	2019	June	Middle	4.917	Conductivity (µS/cm)	16.6255	0.0880419	June
2019-06-26	2019	June	Middle	4.917	ORP (mV)	43.7566	15.4557	June
2019-06-26	2019	June	Middle	4.917	pH	5.99414	0.190338	June
2019-06-26	2019	June	Middle	4.917	Salinity (PSU)	0.007	0	June
2019-06-26	2019	June	Middle	4.917	Specific Conductivity (µS/cm)	18.0401	0.0560534	June
2019-06-26	2019	June	Middle	4.917	Temperature (ºC)	20.8958	0.13997	June
2019-06-26	2019	June	Middle	4.917	Total Dissolved Solids (ppt)	0.012	0	June
2019-06-26	2019	June	Middle	4.924	Dissolved Oxygen (%)	15.4884	2.4729	June
2019-06-26	2019	June	Middle	4.924	Chlorophyll A (RFU)	1.25433	0.880804	June
2019-06-26	2019	June	Middle	4.924	Conductivity (µS/cm)	16.5916	0.0857988	June
2019-06-26	2019	June	Middle	4.924	ORP (mV)	51.766	17.4854	June
2019-06-26	2019	June	Middle	4.924	pH	5.90461	0.205249	June
2019-06-26	2019	June	Middle	4.924	Salinity (PSU)	0.007	0	June
2019-06-26	2019	June	Middle	4.924	Specific Conductivity (µS/cm)	18.0397	0.0653018	June
2019-06-26	2019	June	Middle	4.924	Temperature (ºC)	20.7886	0.12523	June
2019-06-26	2019	June	Middle	4.924	Total Dissolved Solids (ppt)	0.012	0	June
2019-06-26	2019	June	Middle	4.931	Dissolved Oxygen (%)	13.8168	2.35813	June
2019-06-26	2019	June	Middle	4.931	Chlorophyll A (RFU)	1.48117	0.949827	June
2019-06-26	2019	June	Middle	4.931	Conductivity (µS/cm)	16.6318	0.117159	June
2019-06-26	2019	June	Middle	4.931	ORP (mV)	49.3931	15.2957	June
2019-06-26	2019	June	Middle	4.931	pH	5.91644	0.19857	June
2019-06-26	2019	June	Middle	4.931	Salinity (PSU)	0.007	0	June
2019-06-26	2019	June	Middle	4.931	Specific Conductivity (µS/cm)	18.0736	0.0912296	June
2019-06-26	2019	June	Middle	4.931	Temperature (ºC)	20.8222	0.130683	June
2019-06-26	2019	June	Middle	4.931	Total Dissolved Solids (ppt)	0.012	0	June
2019-06-26	2019	June	Inlet-Middle	5.01	Chlorophyll A (RFU)	1.19083	0.138966	June
2019-06-26	2019	June	Inlet-Middle	5.01	Conductivity (µS/cm)	15.8102	0.103369	June
2019-06-26	2019	June	Inlet-Middle	5.01	Dissolved Oxygen (%)	23.6097	9.3555	June
2019-06-26	2019	June	Inlet-Middle	5.01	ORP (mV)	96.5155	7.22581	June
2019-06-26	2019	June	Inlet-Middle	5.01	pH	5.88356	0.214991	June
2019-06-26	2019	June	Inlet-Middle	5.01	Salinity (PSU)	0.007	0	June
2019-06-26	2019	June	Inlet-Middle	5.01	Specific Conductivity (µS/cm)	17.3865	0.194627	June
2019-06-26	2019	June	Inlet-Middle	5.01	Temperature (ºC)	20.1831	0.389597	June
2019-06-26	2019	June	Inlet-Middle	5.01	Total Dissolved Solids (ppt)	0.0110556	0.000235702	June
2019-06-26	2019	June	Middle	5.511	Dissolved Oxygen (%)	20.5139	7.88062	June
2019-06-26	2019	June	Middle	5.511	Chlorophyll A (RFU)	1.971	0.995261	June
2019-06-26	2019	June	Middle	5.511	Conductivity (µS/cm)	16.0242	0.52872	June
2019-06-26	2019	June	Middle	5.511	ORP (mV)	70.5564	14.6822	June
2019-06-26	2019	June	Middle	5.511	pH	5.46533	0.309678	June
2019-06-26	2019	June	Middle	5.511	Salinity (PSU)	0.007	0	June
2019-06-26	2019	June	Middle	5.511	Specific Conductivity (µS/cm)	18.2083	0.204407	June
2019-06-26	2019	June	Middle	5.511	Temperature (ºC)	18.7284	1.59715	June
2019-06-26	2019	June	Middle	5.511	Total Dissolved Solids (ppt)	0.012	0	June
2019-06-26	2019	June	Inlet-Middle	5.518	Chlorophyll A (RFU)	1.52529	0.141142	June
2019-06-26	2019	June	Inlet-Middle	5.518	Conductivity (µS/cm)	15.8129	0.0198316	June
2019-06-26	2019	June	Inlet-Middle	5.518	Dissolved Oxygen (%)	43.8434	0.307924	June
2019-06-26	2019	June	Inlet-Middle	5.518	ORP (mV)	81.4128	4.22162	June
2019-06-26	2019	June	Inlet-Middle	5.518	pH	5.22667	0.0243276	June
2019-06-26	2019	June	Inlet-Middle	5.518	Salinity (PSU)	0.007	0	June
2019-06-26	2019	June	Inlet-Middle	5.518	Specific Conductivity (µS/cm)	17.7682	0.0182198	June
2019-06-26	2019	June	Inlet-Middle	5.518	Temperature (ºC)	19.2269	0.0538395	June
2019-06-26	2019	June	Inlet-Middle	5.518	Total Dissolved Solids (ppt)	0.012	0	June
2019-06-26	2019	June	Inlet-Middle	5.536	Chlorophyll A (RFU)	1.5496	0.0983481	June
2019-06-26	2019	June	Inlet-Middle	5.536	Conductivity (µS/cm)	15.8036	0.0360179	June
2019-06-26	2019	June	Inlet-Middle	5.536	Dissolved Oxygen (%)	44.1698	0.621278	June
2019-06-26	2019	June	Inlet-Middle	5.536	ORP (mV)	73.4621	6.91062	June
2019-06-26	2019	June	Inlet-Middle	5.536	pH	5.27245	0.0443224	June
2019-06-26	2019	June	Inlet-Middle	5.536	Salinity (PSU)	0.007	0	June
2019-06-26	2019	June	Inlet-Middle	5.536	Specific Conductivity (µS/cm)	17.7914	0.024086	June
2019-06-26	2019	June	Inlet-Middle	5.536	Temperature (ºC)	19.1376	0.112338	June
2019-06-26	2019	June	Inlet-Middle	5.536	Total Dissolved Solids (ppt)	0.012	0	June
2019-06-26	2019	June	Inlet-Middle	5.55	Chlorophyll A (RFU)	1.4481	0.204313	June
2019-06-26	2019	June	Inlet-Middle	5.55	Conductivity (µS/cm)	15.8303	0.0242232	June
2019-06-26	2019	June	Inlet-Middle	5.55	Dissolved Oxygen (%)	44.4338	0.931447	June
2019-06-26	2019	June	Inlet-Middle	5.55	ORP (mV)	61.4237	10.618	June
2019-06-26	2019	June	Inlet-Middle	5.55	pH	5.31665	0.0448075	June
2019-06-26	2019	June	Inlet-Middle	5.55	Salinity (PSU)	0.007	0	June
2019-06-26	2019	June	Inlet-Middle	5.55	Specific Conductivity (µS/cm)	17.7947	0.0332807	June
2019-06-26	2019	June	Inlet-Middle	5.55	Temperature (ºC)	19.2178	0.0735037	June
2019-06-26	2019	June	Inlet-Middle	5.55	Total Dissolved Solids (ppt)	0.012	0	June
2019-06-26	2019	June	Inlet-Middle	5.564	Chlorophyll A (RFU)	1.42195	0.149673	June
2019-06-26	2019	June	Inlet-Middle	5.564	Conductivity (µS/cm)	15.8423	0.0120679	June
2019-06-26	2019	June	Inlet-Middle	5.564	Dissolved Oxygen (%)	45.9387	1.08229	June
2019-06-26	2019	June	Inlet-Middle	5.564	ORP (mV)	47.7283	5.43047	June
2019-06-26	2019	June	Inlet-Middle	5.564	pH	5.37924	0.0167777	June
2019-06-26	2019	June	Inlet-Middle	5.564	Salinity (PSU)	0.007	0	June
2019-06-26	2019	June	Inlet-Middle	5.564	Specific Conductivity (µS/cm)	17.7814	0.0258294	June
2019-06-26	2019	June	Inlet-Middle	5.564	Temperature (ºC)	19.2897	0.0897766	June
2019-06-26	2019	June	Inlet-Middle	5.564	Total Dissolved Solids (ppt)	0.012	0	June
2019-06-26	2019	June	Inlet-Middle	5.585	Chlorophyll A (RFU)	1.28605	0.170374	June
2019-06-26	2019	June	Inlet-Middle	5.585	Conductivity (µS/cm)	15.8472	0.0234653	June
2019-06-26	2019	June	Inlet-Middle	5.585	Dissolved Oxygen (%)	46.2715	1.04633	June
2019-06-26	2019	June	Inlet-Middle	5.585	ORP (mV)	24.9483	13.6754	June
2019-06-26	2019	June	Inlet-Middle	5.585	pH	5.47295	0.0591922	June
2019-06-26	2019	June	Inlet-Middle	5.585	Salinity (PSU)	0.007	0	June
2019-06-26	2019	June	Inlet-Middle	5.585	Specific Conductivity (µS/cm)	17.7949	0.0202552	June
2019-06-26	2019	June	Inlet-Middle	5.585	Temperature (ºC)	19.2688	0.0609495	June
2019-06-26	2019	June	Inlet-Middle	5.585	Total Dissolved Solids (ppt)	0.012	0	June
2019-06-26	2019	June	Inlet-Middle	5.63	Chlorophyll A (RFU)	1.34186	0.153482	June
2019-06-26	2019	June	Inlet-Middle	5.63	Conductivity (µS/cm)	15.8583	0.0186444	June
2019-06-26	2019	June	Inlet-Middle	5.63	Dissolved Oxygen (%)	43.521	3.36613	June
2019-06-26	2019	June	Inlet-Middle	5.63	ORP (mV)	-13.0408	18.6727	June
2019-06-26	2019	June	Inlet-Middle	5.63	pH	5.5601	0.0559115	June
2019-06-26	2019	June	Inlet-Middle	5.63	Salinity (PSU)	0.007	0	June
2019-06-26	2019	June	Inlet-Middle	5.63	Specific Conductivity (µS/cm)	17.8509	0.033342	June
2019-06-26	2019	June	Inlet-Middle	5.63	Temperature (ºC)	19.1588	0.107553	June
2019-06-26	2019	June	Inlet-Middle	5.63	Total Dissolved Solids (ppt)	0.012	0	June
2019-06-26	2019	June	Middle	5.8	Dissolved Oxygen (%)	24.1533	5.91231	June
2019-06-26	2019	June	Middle	5.8	Chlorophyll A (RFU)	2.46568	0.408026	June
2019-06-26	2019	June	Middle	5.8	Conductivity (µS/cm)	15.6727	0.121984	June
2019-06-26	2019	June	Middle	5.8	ORP (mV)	80.5359	6.88807	June
2019-06-26	2019	June	Middle	5.8	pH	5.27368	0.201092	June
2019-06-26	2019	June	Middle	5.8	Salinity (PSU)	0.007	0	June
2019-06-26	2019	June	Middle	5.8	Specific Conductivity (µS/cm)	18.2599	0.169713	June
2019-06-26	2019	June	Middle	5.8	Temperature (ºC)	17.5836	0.0853686	June
2019-06-26	2019	June	Middle	5.8	Total Dissolved Solids (ppt)	0.012	0	June
2019-06-26	2019	June	Middle	5.809	Dissolved Oxygen (%)	25.7112	6.66697	June
2019-06-26	2019	June	Middle	5.809	Chlorophyll A (RFU)	2.35962	0.479733	June
2019-06-26	2019	June	Middle	5.809	Conductivity (µS/cm)	15.6135	0.190822	June
2019-06-26	2019	June	Middle	5.809	ORP (mV)	71.9503	17.583	June
2019-06-26	2019	June	Middle	5.809	pH	5.07188	0.153603	June
2019-06-26	2019	June	Middle	5.809	Salinity (PSU)	0.007	0	June
2019-06-26	2019	June	Middle	5.809	Specific Conductivity (µS/cm)	18.194	0.228042	June
2019-06-26	2019	June	Middle	5.809	Temperature (ºC)	17.5686	0.0610046	June
2019-06-26	2019	June	Middle	5.809	Total Dissolved Solids (ppt)	0.012	0	June
2019-06-26	2019	June	Middle	5.813	Dissolved Oxygen (%)	19.7419	1.03518	June
2019-06-26	2019	June	Middle	5.813	Chlorophyll A (RFU)	2.427	0.235749	June
2019-06-26	2019	June	Middle	5.813	Conductivity (µS/cm)	15.743	0.05189	June
2019-06-26	2019	June	Middle	5.813	ORP (mV)	80.7	3.05658	June
2019-06-26	2019	June	Middle	5.813	pH	5.3205	0.281666	June
2019-06-26	2019	June	Middle	5.813	Salinity (PSU)	0.007	0	June
2019-06-26	2019	June	Middle	5.813	Specific Conductivity (µS/cm)	18.3641	0.0457772	June
2019-06-26	2019	June	Middle	5.813	Temperature (ºC)	17.5204	0.0655394	June
2019-06-26	2019	June	Middle	5.813	Total Dissolved Solids (ppt)	0.012	0	June
2019-06-26	2019	June	Middle	5.816	Dissolved Oxygen (%)	22.3837	4.61039	June
2019-06-26	2019	June	Middle	5.816	Chlorophyll A (RFU)	2.50569	0.357162	June
2019-06-26	2019	June	Middle	5.816	Conductivity (µS/cm)	15.7058	0.145768	June
2019-06-26	2019	June	Middle	5.816	ORP (mV)	78.6861	12.5201	June
2019-06-26	2019	June	Middle	5.816	pH	5.11259	0.188062	June
2019-06-26	2019	June	Middle	5.816	Salinity (PSU)	0.007	0	June
2019-06-26	2019	June	Middle	5.816	Specific Conductivity (µS/cm)	18.3093	0.157841	June
2019-06-26	2019	June	Middle	5.816	Temperature (ºC)	17.5457	0.0890222	June
2019-06-26	2019	June	Middle	5.816	Total Dissolved Solids (ppt)	0.012	0	June
2019-06-26	2019	June	Middle	5.824	Dissolved Oxygen (%)	24.2692	6.50264	June
2019-06-26	2019	June	Middle	5.824	Chlorophyll A (RFU)	2.37045	0.432208	June
2019-06-26	2019	June	Middle	5.824	Conductivity (µS/cm)	15.6362	0.167311	June
2019-06-26	2019	June	Middle	5.824	ORP (mV)	74.7355	14.51	June
2019-06-26	2019	June	Middle	5.824	pH	5.01245	0.0656417	June
2019-06-26	2019	June	Middle	5.824	Salinity (PSU)	0.007	0	June
2019-06-26	2019	June	Middle	5.824	Specific Conductivity (µS/cm)	18.2454	0.194428	June
2019-06-26	2019	June	Middle	5.824	Temperature (ºC)	17.5132	0.0867737	June
2019-06-26	2019	June	Middle	5.824	Total Dissolved Solids (ppt)	0.012	0	June
2019-06-26	2019	June	Middle	5.836	Dissolved Oxygen (%)	23.0469	6.08176	June
2019-06-26	2019	June	Middle	5.836	Chlorophyll A (RFU)	2.31337	0.339947	June
2019-06-26	2019	June	Middle	5.836	Conductivity (µS/cm)	15.6831	0.172942	June
2019-06-26	2019	June	Middle	5.836	ORP (mV)	72.3713	21.9018	June
2019-06-26	2019	June	Middle	5.836	pH	5.08542	0.196039	June
2019-06-26	2019	June	Middle	5.836	Salinity (PSU)	0.007	0	June
2019-06-26	2019	June	Middle	5.836	Specific Conductivity (µS/cm)	18.2866	0.215751	June
2019-06-26	2019	June	Middle	5.836	Temperature (ºC)	17.5484	0.0729888	June
2019-06-26	2019	June	Middle	5.836	Total Dissolved Solids (ppt)	0.012	0	June
2019-06-26	2019	June	Middle	5.861	Dissolved Oxygen (%)	26.3705	6.12733	June
2019-06-26	2019	June	Middle	5.861	Chlorophyll A (RFU)	2.50791	1.10964	June
2019-06-26	2019	June	Middle	5.861	Conductivity (µS/cm)	15.6046	0.195679	June
2019-06-26	2019	June	Middle	5.861	ORP (mV)	63.8468	32.4493	June
2019-06-26	2019	June	Middle	5.861	pH	5.05891	0.360182	June
2019-06-26	2019	June	Middle	5.861	Salinity (PSU)	0.007	0	June
2019-06-26	2019	June	Middle	5.861	Specific Conductivity (µS/cm)	18.2205	0.241436	June
2019-06-26	2019	June	Middle	5.861	Temperature (ºC)	17.4779	0.287882	June
2019-06-26	2019	June	Middle	5.861	Total Dissolved Solids (ppt)	0.012	0	June
2019-06-26	2019	June	Middle	6.178	Dissolved Oxygen (%)	11.6077	5.61336	June
2019-06-26	2019	June	Middle	6.178	Chlorophyll A (RFU)	5.7691	2.05472	June
2019-06-26	2019	June	Middle	6.178	Conductivity (µS/cm)	15.7305	0.262851	June
2019-06-26	2019	June	Middle	6.178	ORP (mV)	100.424	80.0636	June
2019-06-26	2019	June	Middle	6.178	pH	6.4914	0.599689	June
2019-06-26	2019	June	Middle	6.178	Salinity (PSU)	0.00765	0.00048936	June
2019-06-26	2019	June	Middle	6.178	Specific Conductivity (µS/cm)	19.0572	0.384825	June
2019-06-26	2019	June	Middle	6.178	Temperature (ºC)	15.8509	0.190958	June
2019-06-26	2019	June	Middle	6.178	Total Dissolved Solids (ppt)	0.01225	0.000444262	June
2019-06-26	2019	June	Inlet-Middle	6.519	Chlorophyll A (RFU)	5.54644	2.52725	June
2019-06-26	2019	June	Inlet-Middle	6.519	Conductivity (µS/cm)	16.7743	0.918294	June
2019-06-26	2019	June	Inlet-Middle	6.519	Dissolved Oxygen (%)	3.29067	7.15698	June
2019-06-26	2019	June	Inlet-Middle	6.519	ORP (mV)	-149.084	73.1221	June
2019-06-26	2019	June	Inlet-Middle	6.519	pH	5.91978	0.180929	June
2019-06-26	2019	June	Inlet-Middle	6.519	Salinity (PSU)	0.00805556	0.000802366	June
2019-06-26	2019	June	Inlet-Middle	6.519	Specific Conductivity (µS/cm)	20.4302	1.50884	June
2019-06-26	2019	June	Inlet-Middle	6.519	Temperature (ºC)	15.7912	1.28007	June
2019-06-26	2019	June	Inlet-Middle	6.519	Total Dissolved Solids (ppt)	0.0131667	0.000857493	June
2019-06-26	2019	June	Middle	6.713	Dissolved Oxygen (%)	1.8688	2.38047	June
2019-06-26	2019	June	Middle	6.713	Chlorophyll A (RFU)	9.8857	3.73136	June
2019-06-26	2019	June	Middle	6.713	Conductivity (µS/cm)	16.1943	0.422681	June
2019-06-26	2019	June	Middle	6.713	ORP (mV)	-151.474	20.8255	June
2019-06-26	2019	June	Middle	6.713	pH	5.1272	0.0120377	June
2019-06-26	2019	June	Middle	6.713	Salinity (PSU)	0.0079	0.000447214	June
2019-06-26	2019	June	Middle	6.713	Specific Conductivity (µS/cm)	19.7875	0.66642	June
2019-06-26	2019	June	Middle	6.713	Temperature (ºC)	15.5013	0.386198	June
2019-06-26	2019	June	Middle	6.713	Total Dissolved Solids (ppt)	0.0129	0.000447214	June
2019-06-26	2019	June	Middle	6.728	Dissolved Oxygen (%)	0.576125	0.386727	June
2019-06-26	2019	June	Middle	6.728	Chlorophyll A (RFU)	10.5424	2.60359	June
2019-06-26	2019	June	Middle	6.728	Conductivity (µS/cm)	16.6615	0.518353	June
2019-06-26	2019	June	Middle	6.728	ORP (mV)	-174.041	18.0851	June
2019-06-26	2019	June	Middle	6.728	pH	5.14981	0.0338885	June
2019-06-26	2019	June	Middle	6.728	Salinity (PSU)	0.0081875	0.000403113	June
2019-06-26	2019	June	Middle	6.728	Specific Conductivity (µS/cm)	20.4551	0.658722	June
2019-06-26	2019	June	Middle	6.728	Temperature (ºC)	15.2918	0.0614537	June
2019-06-26	2019	June	Middle	6.728	Total Dissolved Solids (ppt)	0.0133125	0.000478714	June
2019-06-26	2019	June	Middle	6.734	Dissolved Oxygen (%)	0.553542	0.296526	June
2019-06-26	2019	June	Middle	6.734	Chlorophyll A (RFU)	8.92642	2.44703	June
2019-06-26	2019	June	Middle	6.734	Conductivity (µS/cm)	16.8538	0.424296	June
2019-06-26	2019	June	Middle	6.734	ORP (mV)	-181.061	16.6968	June
2019-06-26	2019	June	Middle	6.734	pH	5.15896	0.0212878	June
2019-06-26	2019	June	Middle	6.734	Salinity (PSU)	0.00825	0.000442326	June
2019-06-26	2019	June	Middle	6.734	Specific Conductivity (µS/cm)	20.7084	0.537623	June
2019-06-26	2019	June	Middle	6.734	Temperature (ºC)	15.2559	0.042676	June
2019-06-26	2019	June	Middle	6.734	Total Dissolved Solids (ppt)	0.0135833	0.00050361	June
2019-06-26	2019	June	Middle	6.739	Dissolved Oxygen (%)	0.4996	0.284816	June
2019-06-26	2019	June	Middle	6.739	Chlorophyll A (RFU)	9.15615	3.26592	June
2019-06-26	2019	June	Middle	6.739	Conductivity (µS/cm)	16.7946	0.49862	June
2019-06-26	2019	June	Middle	6.739	ORP (mV)	-188.263	11.704	June
2019-06-26	2019	June	Middle	6.739	pH	5.1676	0.0221749	June
2019-06-26	2019	June	Middle	6.739	Salinity (PSU)	0.0082	0.000410391	June
2019-06-26	2019	June	Middle	6.739	Specific Conductivity (µS/cm)	20.63	0.630969	June
2019-06-26	2019	June	Middle	6.739	Temperature (ºC)	15.2697	0.0474709	June
2019-06-26	2019	June	Middle	6.739	Total Dissolved Solids (ppt)	0.0134	0.000502625	June
2019-06-26	2019	June	Middle	6.753	Dissolved Oxygen (%)	0.814786	0.134279	June
2019-06-26	2019	June	Middle	6.753	Chlorophyll A (RFU)	9.89243	1.63833	June
2019-06-26	2019	June	Middle	6.753	Conductivity (µS/cm)	16.9826	0.340741	June
2019-06-26	2019	June	Middle	6.753	ORP (mV)	-208.732	17.3272	June
2019-06-26	2019	June	Middle	6.753	pH	5.23029	0.0456516	June
2019-06-26	2019	June	Middle	6.753	Salinity (PSU)	0.00835714	0.000497245	June
2019-06-26	2019	June	Middle	6.753	Specific Conductivity (µS/cm)	20.8653	0.427348	June
2019-06-26	2019	June	Middle	6.753	Temperature (ºC)	15.2618	0.0271412	June
2019-06-26	2019	June	Middle	6.753	Total Dissolved Solids (ppt)	0.0136429	0.000497245	June
2019-06-26	2019	June	Middle	6.766	Dissolved Oxygen (%)	0.408231	0.300407	June
2019-06-26	2019	June	Middle	6.766	Chlorophyll A (RFU)	8.02442	2.95441	June
2019-06-26	2019	June	Middle	6.766	Conductivity (µS/cm)	17.6873	1.19296	June
2019-06-26	2019	June	Middle	6.766	ORP (mV)	-223.466	14.6846	June
2019-06-26	2019	June	Middle	6.766	pH	5.30685	0.171699	June
2019-06-26	2019	June	Middle	6.766	Salinity (PSU)	0.00880769	0.000800961	June
2019-06-26	2019	June	Middle	6.766	Specific Conductivity (µS/cm)	21.8072	1.62157	June
2019-06-26	2019	June	Middle	6.766	Temperature (ºC)	15.1289	0.27209	June
2019-06-26	2019	June	Middle	6.766	Total Dissolved Solids (ppt)	0.0141923	0.00109615	June
2019-06-26	2019	June	Middle	6.777	Dissolved Oxygen (%)	0.37725	0.241498	June
2019-06-26	2019	June	Middle	6.777	Chlorophyll A (RFU)	6.76845	2.50103	June
2019-06-26	2019	June	Middle	6.777	Conductivity (µS/cm)	17.4828	0.767073	June
2019-06-26	2019	June	Middle	6.777	ORP (mV)	-218.743	12.7878	June
2019-06-26	2019	June	Middle	6.777	pH	5.22645	0.0489075	June
2019-06-26	2019	June	Middle	6.777	Salinity (PSU)	0.0086	0.000598243	June
2019-06-26	2019	June	Middle	6.777	Specific Conductivity (µS/cm)	21.5129	0.967327	June
2019-06-26	2019	June	Middle	6.777	Temperature (ºC)	15.2093	0.0392453	June
2019-06-26	2019	June	Middle	6.777	Total Dissolved Solids (ppt)	0.014	0.000725476	June
2019-06-26	2019	June	Middle	6.787	Dissolved Oxygen (%)	0.496667	0.343596	June
2019-06-26	2019	June	Middle	6.787	Chlorophyll A (RFU)	9.18628	1.68579	June
2019-06-26	2019	June	Middle	6.787	Conductivity (µS/cm)	16.8311	0.458277	June
2019-06-26	2019	June	Middle	6.787	ORP (mV)	-239.725	14.9948	June
2019-06-26	2019	June	Middle	6.787	pH	5.30628	0.0548665	June
2019-06-26	2019	June	Middle	6.787	Salinity (PSU)	0.00822222	0.000427793	June
2019-06-26	2019	June	Middle	6.787	Specific Conductivity (µS/cm)	20.6886	0.578799	June
2019-06-26	2019	June	Middle	6.787	Temperature (ºC)	15.232	0.0436268	June
2019-06-26	2019	June	Middle	6.787	Total Dissolved Solids (ppt)	0.0133333	0.000485071	June
2019-06-26	2019	June	Inlet-Middle	6.796	Chlorophyll A (RFU)	6.50811	1.47776	June
2019-06-26	2019	June	Inlet-Middle	6.796	Conductivity (µS/cm)	16.676	0.423302	June
2019-06-26	2019	June	Inlet-Middle	6.796	Dissolved Oxygen (%)	0.499611	0.171558	June
2019-06-26	2019	June	Inlet-Middle	6.796	ORP (mV)	-186.84	59.7992	June
2019-06-26	2019	June	Inlet-Middle	6.796	pH	5.97333	0.0869171	June
2019-06-26	2019	June	Inlet-Middle	6.796	Salinity (PSU)	0.00811111	0.000323381	June
2019-06-26	2019	June	Inlet-Middle	6.796	Specific Conductivity (µS/cm)	20.4851	0.524149	June
2019-06-26	2019	June	Inlet-Middle	6.796	Temperature (ºC)	15.2558	0.0956244	June
2019-06-26	2019	June	Inlet-Middle	6.796	Total Dissolved Solids (ppt)	0.0132222	0.000427793	June
2019-06-26	2019	June	Inlet-Middle	6.8	Chlorophyll A (RFU)	6.37775	1.01025	June
2019-06-26	2019	June	Inlet-Middle	6.8	Conductivity (µS/cm)	16.7057	0.37277	June
2019-06-26	2019	June	Inlet-Middle	6.8	Dissolved Oxygen (%)	0.394688	0.123901	June
2019-06-26	2019	June	Inlet-Middle	6.8	ORP (mV)	-160.235	38.1913	June
2019-06-26	2019	June	Inlet-Middle	6.8	pH	5.94706	0.0714651	June
2019-06-26	2019	June	Inlet-Middle	6.8	Salinity (PSU)	0.008125	0.000341565	June
2019-06-26	2019	June	Inlet-Middle	6.8	Specific Conductivity (µS/cm)	20.5192	0.484418	June
2019-06-26	2019	June	Inlet-Middle	6.8	Temperature (ºC)	15.2661	0.0601891	June
2019-06-26	2019	June	Inlet-Middle	6.8	Total Dissolved Solids (ppt)	0.01325	0.000447214	June
2019-06-26	2019	June	Inlet-Middle	6.801	Chlorophyll A (RFU)	6.43071	0.893845	June
2019-06-26	2019	June	Inlet-Middle	6.801	Conductivity (µS/cm)	16.6879	0.302955	June
2019-06-26	2019	June	Inlet-Middle	6.801	Dissolved Oxygen (%)	0.355625	0.0933138	June
2019-06-26	2019	June	Inlet-Middle	6.801	ORP (mV)	-164.742	47.4343	June
2019-06-26	2019	June	Inlet-Middle	6.801	pH	5.94667	0.0739069	June
2019-06-26	2019	June	Inlet-Middle	6.801	Salinity (PSU)	0.00804167	0.000204124	June
2019-06-26	2019	June	Inlet-Middle	6.801	Specific Conductivity (µS/cm)	20.4976	0.391159	June
2019-06-26	2019	June	Inlet-Middle	6.801	Temperature (ºC)	15.2729	0.0444858	June
2019-06-26	2019	June	Inlet-Middle	6.801	Total Dissolved Solids (ppt)	0.013125	0.000337832	June
2019-06-26	2019	June	Inlet-Middle	6.805	Chlorophyll A (RFU)	6.63673	1.08754	June
2019-06-26	2019	June	Inlet-Middle	6.805	Conductivity (µS/cm)	16.8995	0.438197	June
2019-06-26	2019	June	Inlet-Middle	6.805	Dissolved Oxygen (%)	0.431636	0.0905315	June
2019-06-26	2019	June	Inlet-Middle	6.805	ORP (mV)	-177.313	45.0121	June
2019-06-26	2019	June	Inlet-Middle	6.805	pH	5.99109	0.0785208	June
2019-06-26	2019	June	Inlet-Middle	6.805	Salinity (PSU)	0.00822727	0.000428932	June
2019-06-26	2019	June	Inlet-Middle	6.805	Specific Conductivity (µS/cm)	20.7613	0.566849	June
2019-06-26	2019	June	Inlet-Middle	6.805	Temperature (ºC)	15.2553	0.0584117	June
2019-06-26	2019	June	Inlet-Middle	6.805	Total Dissolved Solids (ppt)	0.0133636	0.000492366	June
2019-06-26	2019	June	Inlet-Middle	6.808	Chlorophyll A (RFU)	6.29648	1.2539	June
2019-06-26	2019	June	Inlet-Middle	6.808	Conductivity (µS/cm)	17.1365	0.608501	June
2019-06-26	2019	June	Inlet-Middle	6.808	Dissolved Oxygen (%)	0.445524	0.0795673	June
2019-06-26	2019	June	Inlet-Middle	6.808	ORP (mV)	-190.451	34.6196	June
2019-06-26	2019	June	Inlet-Middle	6.808	pH	6.0369	0.0259671	June
2019-06-26	2019	June	Inlet-Middle	6.808	Salinity (PSU)	0.00842857	0.000507093	June
2019-06-26	2019	June	Inlet-Middle	6.808	Specific Conductivity (µS/cm)	21.069	0.784074	June
2019-06-26	2019	June	Inlet-Middle	6.808	Temperature (ºC)	15.2292	0.083655	June
2019-06-26	2019	June	Inlet-Middle	6.808	Total Dissolved Solids (ppt)	0.0137619	0.000624881	June
2019-06-26	2019	June	Inlet-Middle	6.885	Chlorophyll A (RFU)	5.87229	2.00506	June
2019-06-26	2019	June	Inlet-Middle	6.885	Conductivity (µS/cm)	19.4234	4.10371	June
2019-06-26	2019	June	Inlet-Middle	6.885	Dissolved Oxygen (%)	0.349286	0.147232	June
2019-06-26	2019	June	Inlet-Middle	6.885	ORP (mV)	-207.679	65.8371	June
2019-06-26	2019	June	Inlet-Middle	6.885	pH	6.17681	0.326894	June
2019-06-26	2019	June	Inlet-Middle	6.885	Salinity (PSU)	0.00980952	0.00258107	June
2019-06-26	2019	June	Inlet-Middle	6.885	Specific Conductivity (µS/cm)	24.1125	5.44336	June
2019-06-26	2019	June	Inlet-Middle	6.885	Temperature (ºC)	14.9389	0.532345	June
2019-06-26	2019	June	Inlet-Middle	6.885	Total Dissolved Solids (ppt)	0.0156667	0.00356838	June
2019-06-26	2019	June	Middle	7.299	Dissolved Oxygen (%)	0.0994545	0.175001	June
2019-06-26	2019	June	Middle	7.299	Chlorophyll A (RFU)	6.54745	3.91625	June
2019-06-26	2019	June	Middle	7.299	Conductivity (µS/cm)	24.1024	6.81595	June
2019-06-26	2019	June	Middle	7.299	ORP (mV)	-251.711	65.7503	June
2019-06-26	2019	June	Middle	7.299	pH	5.95018	0.671478	June
2019-06-26	2019	June	Middle	7.299	Salinity (PSU)	0.013	0.00444008	June
2019-06-26	2019	June	Middle	7.299	Specific Conductivity (µS/cm)	30.5653	9.25439	June
2019-06-26	2019	June	Middle	7.299	Temperature (ºC)	14.2018	0.879837	June
2019-06-26	2019	June	Middle	7.299	Total Dissolved Solids (ppt)	0.0198182	0.00612284	June
2019-06-26	2019	June	Inlet-Middle	7.505	Chlorophyll A (RFU)	4.67695	0.153867	June
2019-06-26	2019	June	Inlet-Middle	7.505	Conductivity (µS/cm)	28.2649	0.65129	June
2019-06-26	2019	June	Inlet-Middle	7.505	Dissolved Oxygen (%)	0.59319	0.0658799	June
2019-06-26	2019	June	Inlet-Middle	7.505	ORP (mV)	-212.972	10.123	June
2019-06-26	2019	June	Inlet-Middle	7.505	pH	6.88343	0.0347773	June
2019-06-26	2019	June	Inlet-Middle	7.505	Salinity (PSU)	0.0155238	0.000601585	June
2019-06-26	2019	June	Inlet-Middle	7.505	Specific Conductivity (µS/cm)	35.7697	0.883614	June
2019-06-26	2019	June	Inlet-Middle	7.505	Temperature (ºC)	14.005	0.0983189	June
2019-06-26	2019	June	Inlet-Middle	7.505	Total Dissolved Solids (ppt)	0.023381	0.000589592	June
2019-06-26	2019	June	Inlet-Middle	7.61	Chlorophyll A (RFU)	4.61259	0.13422	June
2019-06-26	2019	June	Inlet-Middle	7.61	Conductivity (µS/cm)	28.6046	0.568388	June
2019-06-26	2019	June	Inlet-Middle	7.61	Dissolved Oxygen (%)	0.461765	0.150554	June
2019-06-26	2019	June	Inlet-Middle	7.61	ORP (mV)	-222.637	26.1871	June
2019-06-26	2019	June	Inlet-Middle	7.61	pH	6.86159	0.0510429	June
2019-06-26	2019	June	Inlet-Middle	7.61	Salinity (PSU)	0.0158235	0.000528594	June
2019-06-26	2019	June	Inlet-Middle	7.61	Specific Conductivity (µS/cm)	36.2212	0.782203	June
2019-06-26	2019	June	Inlet-Middle	7.61	Temperature (ºC)	14.0042	0.0866323	June
2019-06-26	2019	June	Inlet-Middle	7.61	Total Dissolved Solids (ppt)	0.0237647	0.000562296	June
2019-06-26	2019	June	Inlet-Middle	7.672	Chlorophyll A (RFU)	4.8127	0.203407	June
2019-06-26	2019	June	Inlet-Middle	7.672	Conductivity (µS/cm)	29.0098	0.748301	June
2019-06-26	2019	June	Inlet-Middle	7.672	Dissolved Oxygen (%)	0.371478	0.129668	June
2019-06-26	2019	June	Inlet-Middle	7.672	ORP (mV)	-240.958	22.6468	June
2019-06-26	2019	June	Inlet-Middle	7.672	pH	6.88252	0.0378548	June
2019-06-26	2019	June	Inlet-Middle	7.672	Salinity (PSU)	0.0160435	0.000562322	June
2019-06-26	2019	June	Inlet-Middle	7.672	Specific Conductivity (µS/cm)	36.804	1.01442	June
2019-06-26	2019	June	Inlet-Middle	7.672	Temperature (ºC)	13.9269	0.0892282	June
2019-06-26	2019	June	Inlet-Middle	7.672	Total Dissolved Solids (ppt)	0.0240435	0.000705708	June
2019-06-26	2019	June	Inlet-Middle	7.703	Chlorophyll A (RFU)	4.85005	0.150096	June
2019-06-26	2019	June	Inlet-Middle	7.703	Conductivity (µS/cm)	29.4757	0.465207	June
2019-06-26	2019	June	Inlet-Middle	7.703	Dissolved Oxygen (%)	0.3356	0.0431245	June
2019-06-26	2019	June	Inlet-Middle	7.703	ORP (mV)	-249.742	16.6345	June
2019-06-26	2019	June	Inlet-Middle	7.703	pH	6.88145	0.0160049	June
2019-06-26	2019	June	Inlet-Middle	7.703	Salinity (PSU)	0.01635	0.00048936	June
2019-06-26	2019	June	Inlet-Middle	7.703	Specific Conductivity (µS/cm)	37.3819	0.622264	June
2019-06-26	2019	June	Inlet-Middle	7.703	Temperature (ºC)	13.9318	0.0568947	June
2019-06-26	2019	June	Inlet-Middle	7.703	Total Dissolved Solids (ppt)	0.02435	0.00048936	June
2019-06-26	2019	June	Inlet-Middle	7.71	Chlorophyll A (RFU)	4.7168	0.138157	June
2019-06-26	2019	June	Inlet-Middle	7.71	Conductivity (µS/cm)	28.6821	0.447376	June
2019-06-26	2019	June	Inlet-Middle	7.71	Dissolved Oxygen (%)	0.37825	0.033645	June
2019-06-26	2019	June	Inlet-Middle	7.71	ORP (mV)	-265.57	9.6635	June
2019-06-26	2019	June	Inlet-Middle	7.71	pH	6.87335	0.0169373	June
2019-06-26	2019	June	Inlet-Middle	7.71	Salinity (PSU)	0.0159	0.000307794	June
2019-06-26	2019	June	Inlet-Middle	7.71	Specific Conductivity (µS/cm)	36.3547	0.603162	June
2019-06-26	2019	June	Inlet-Middle	7.71	Temperature (ºC)	13.9517	0.0507845	June
2019-06-26	2019	June	Inlet-Middle	7.71	Total Dissolved Solids (ppt)	0.02335	0.00048936	June
2019-06-26	2019	June	Inlet-Middle	7.73	Chlorophyll A (RFU)	4.87942	0.258581	June
2019-06-26	2019	June	Inlet-Middle	7.73	Conductivity (µS/cm)	29.118	0.707962	June
2019-06-26	2019	June	Inlet-Middle	7.73	Dissolved Oxygen (%)	0.410684	0.0922882	June
2019-06-26	2019	June	Inlet-Middle	7.73	ORP (mV)	-276.635	10.9152	June
2019-06-26	2019	June	Inlet-Middle	7.73	pH	6.84774	0.0116038	June
2019-06-26	2019	June	Inlet-Middle	7.73	Salinity (PSU)	0.0161053	0.000567131	June
2019-06-26	2019	June	Inlet-Middle	7.73	Specific Conductivity (µS/cm)	36.9393	0.941556	June
2019-06-26	2019	June	Inlet-Middle	7.73	Temperature (ºC)	13.9255	0.0751083	June
2019-06-26	2019	June	Inlet-Middle	7.73	Total Dissolved Solids (ppt)	0.0238947	0.000737468	June
2019-06-26	2019	June	Inlet-Middle	7.76	Chlorophyll A (RFU)	5.08286	0.153896	June
2019-06-26	2019	June	Inlet-Middle	7.76	Conductivity (µS/cm)	29.9695	0.409642	June
2019-06-26	2019	June	Inlet-Middle	7.76	Dissolved Oxygen (%)	0.310095	0.0467343	June
2019-06-26	2019	June	Inlet-Middle	7.76	ORP (mV)	-305.714	10.7375	June
2019-06-26	2019	June	Inlet-Middle	7.76	pH	6.85929	0.00769508	June
2019-06-26	2019	June	Inlet-Middle	7.76	Salinity (PSU)	0.0168095	0.000402374	June
2019-06-26	2019	June	Inlet-Middle	7.76	Specific Conductivity (µS/cm)	38.0866	0.535253	June
2019-06-26	2019	June	Inlet-Middle	7.76	Temperature (ºC)	13.8392	0.0236176	June
2019-06-26	2019	June	Inlet-Middle	7.76	Total Dissolved Solids (ppt)	0.0248095	0.000402374	June
2019-06-26	2019	June	Inlet-Middle	7.775	Chlorophyll A (RFU)	5.04714	0.52797	June
2019-06-26	2019	June	Inlet-Middle	7.775	Conductivity (µS/cm)	29.0827	1.05607	June
2019-06-26	2019	June	Inlet-Middle	7.775	Dissolved Oxygen (%)	0.36	0.0314374	June
2019-06-26	2019	June	Inlet-Middle	7.775	ORP (mV)	-312.187	3.23248	June
2019-06-26	2019	June	Inlet-Middle	7.775	pH	6.826	0.0207809	June
2019-06-26	2019	June	Inlet-Middle	7.775	Salinity (PSU)	0.0162143	0.000892582	June
2019-06-26	2019	June	Inlet-Middle	7.775	Specific Conductivity (µS/cm)	36.9115	1.39106	June
2019-06-26	2019	June	Inlet-Middle	7.775	Temperature (ºC)	13.8749	0.0536884	June
2019-06-26	2019	June	Inlet-Middle	7.775	Total Dissolved Solids (ppt)	0.0241429	0.000949262	June
2019-06-26	2019	June	Inlet-Middle	7.787	Chlorophyll A (RFU)	5.33396	0.457652	June
2019-06-26	2019	June	Inlet-Middle	7.787	Conductivity (µS/cm)	29.7879	0.438515	June
2019-06-26	2019	June	Inlet-Middle	7.787	Dissolved Oxygen (%)	0.349	0.0531139	June
2019-06-26	2019	June	Inlet-Middle	7.787	ORP (mV)	-310.139	4.29268	June
2019-06-26	2019	June	Inlet-Middle	7.787	pH	6.82716	0.0220108	June
2019-06-26	2019	June	Inlet-Middle	7.787	Salinity (PSU)	0.01676	0.00043589	June
2019-06-26	2019	June	Inlet-Middle	7.787	Specific Conductivity (µS/cm)	37.838	0.588082	June
2019-06-26	2019	June	Inlet-Middle	7.787	Temperature (ºC)	13.868	0.044636	June
2019-06-26	2019	June	Inlet-Middle	7.787	Total Dissolved Solids (ppt)	0.02472	0.000541603	June
2019-06-26	2019	June	Inlet-Middle	7.805	Chlorophyll A (RFU)	5.16135	0.188744	June
2019-06-26	2019	June	Inlet-Middle	7.805	Conductivity (µS/cm)	30.0089	0.75285	June
2019-06-26	2019	June	Inlet-Middle	7.805	Dissolved Oxygen (%)	0.41495	0.144413	June
2019-06-26	2019	June	Inlet-Middle	7.805	ORP (mV)	-283.765	72.2346	June
2019-06-26	2019	June	Inlet-Middle	7.805	pH	6.8363	0.0912672	June
2019-06-26	2019	June	Inlet-Middle	7.805	Salinity (PSU)	0.0168	0.000523148	June
2019-06-26	2019	June	Inlet-Middle	7.805	Specific Conductivity (µS/cm)	38.1347	0.994517	June
2019-06-26	2019	June	Inlet-Middle	7.805	Temperature (ºC)	13.8544	0.0478874	June
2019-06-26	2019	June	Inlet-Middle	7.805	Total Dissolved Solids (ppt)	0.02495	0.000759155	June
2019-06-26	2019	June	Inlet-Middle	7.821	Chlorophyll A (RFU)	5.36876	0.156208	June
2019-06-26	2019	June	Inlet-Middle	7.821	Conductivity (µS/cm)	30.0439	0.373095	June
2019-06-26	2019	June	Inlet-Middle	7.821	Dissolved Oxygen (%)	0.323	0.0542227	June
2019-06-26	2019	June	Inlet-Middle	7.821	ORP (mV)	-314.092	2.68199	June
2019-06-26	2019	June	Inlet-Middle	7.821	pH	6.79124	0.0171957	June
2019-06-26	2019	June	Inlet-Middle	7.821	Salinity (PSU)	0.0168571	0.000358569	June
2019-06-26	2019	June	Inlet-Middle	7.821	Specific Conductivity (µS/cm)	38.1876	0.487926	June
2019-06-26	2019	June	Inlet-Middle	7.821	Temperature (ºC)	13.8366	0.0179627	June
2019-06-26	2019	June	Inlet-Middle	7.821	Total Dissolved Solids (ppt)	0.0249048	0.000436436	June
2019-06-26	2019	June	Inlet-Middle	7.827	Chlorophyll A (RFU)	5.23285	0.139095	June
2019-06-26	2019	June	Inlet-Middle	7.827	Conductivity (µS/cm)	29.9579	0.167044	June
2019-06-26	2019	June	Inlet-Middle	7.827	Dissolved Oxygen (%)	0.31085	0.0694249	June
2019-06-26	2019	June	Inlet-Middle	7.827	ORP (mV)	-314.154	2.7186	June
2019-06-26	2019	June	Inlet-Middle	7.827	pH	6.78555	0.0281826	June
2019-06-26	2019	June	Inlet-Middle	7.827	Salinity (PSU)	0.017	0	June
2019-06-26	2019	June	Inlet-Middle	7.827	Specific Conductivity (µS/cm)	38.0719	0.217288	June
2019-06-26	2019	June	Inlet-Middle	7.827	Temperature (ºC)	13.8419	0.00812582	June
2019-06-26	2019	June	Inlet-Middle	7.827	Total Dissolved Solids (ppt)	0.025	0	June
2019-06-26	2019	June	Inlet-Middle	7.832	Chlorophyll A (RFU)	5.2421	0.273627	June
2019-06-26	2019	June	Inlet-Middle	7.832	Conductivity (µS/cm)	29.4903	0.552263	June
2019-06-26	2019	June	Inlet-Middle	7.832	Dissolved Oxygen (%)	0.23305	0.104703	June
2019-06-26	2019	June	Inlet-Middle	7.832	ORP (mV)	-312.254	4.04254	June
2019-06-26	2019	June	Inlet-Middle	7.832	pH	6.74955	0.021532	June
2019-06-26	2019	June	Inlet-Middle	7.832	Salinity (PSU)	0.0165	0.000512989	June
2019-06-26	2019	June	Inlet-Middle	7.832	Specific Conductivity (µS/cm)	37.4458	0.734719	June
2019-06-26	2019	June	Inlet-Middle	7.832	Temperature (ºC)	13.8677	0.033007	June
2019-06-26	2019	June	Inlet-Middle	7.832	Total Dissolved Solids (ppt)	0.02445	0.000604805	June
2019-06-26	2019	June	Middle	7.834	Dissolved Oxygen (%)	0.0023	0.00749807	June
2019-06-26	2019	June	Middle	7.834	Chlorophyll A (RFU)	3.98075	0.0941214	June
2019-06-26	2019	June	Middle	7.834	Conductivity (µS/cm)	30.4453	0.236173	June
2019-06-26	2019	June	Middle	7.834	ORP (mV)	-275.146	5.57417	June
2019-06-26	2019	June	Middle	7.834	pH	6.0347	0.0140004	June
2019-06-26	2019	June	Middle	7.834	Salinity (PSU)	0.017	0	June
2019-06-26	2019	June	Middle	7.834	Specific Conductivity (µS/cm)	38.9507	0.301727	June
2019-06-26	2019	June	Middle	7.834	Temperature (ºC)	13.565	0.0234566	June
2019-06-26	2019	June	Middle	7.834	Total Dissolved Solids (ppt)	0.0251	0.000307794	June
2019-06-26	2019	June	Middle	7.84	Dissolved Oxygen (%)	0.01785	0.0251297	June
2019-06-26	2019	June	Middle	7.84	Chlorophyll A (RFU)	3.8951	0.0845034	June
2019-06-26	2019	June	Middle	7.84	Conductivity (µS/cm)	30.451	0.270183	June
2019-06-26	2019	June	Middle	7.84	ORP (mV)	-270.56	6.25182	June
2019-06-26	2019	June	Middle	7.84	pH	6.02335	0.0144778	June
2019-06-26	2019	June	Middle	7.84	Salinity (PSU)	0.017	0	June
2019-06-26	2019	June	Middle	7.84	Specific Conductivity (µS/cm)	38.9364	0.323305	June
2019-06-26	2019	June	Middle	7.84	Temperature (ºC)	13.5914	0.0479159	June
2019-06-26	2019	June	Middle	7.84	Total Dissolved Solids (ppt)	0.0252	0.000410391	June
2019-06-26	2019	June	Middle	7.844	Dissolved Oxygen (%)	0.0104	0.0171507	June
2019-06-26	2019	June	Middle	7.844	Chlorophyll A (RFU)	4.0057	0.112214	June
2019-06-26	2019	June	Middle	7.844	Conductivity (µS/cm)	30.5424	0.195427	June
2019-06-26	2019	June	Middle	7.844	ORP (mV)	-277.312	10.3161	June
2019-06-26	2019	June	Middle	7.844	pH	6.0376	0.0178455	June
2019-06-26	2019	June	Middle	7.844	Salinity (PSU)	0.017	0	June
2019-06-26	2019	June	Middle	7.844	Specific Conductivity (µS/cm)	39.0592	0.254621	June
2019-06-26	2019	June	Middle	7.844	Temperature (ºC)	13.5832	0.0314975	June
2019-06-26	2019	June	Middle	7.844	Total Dissolved Solids (ppt)	0.0252	0.000410391	June
2019-06-26	2019	June	Middle	7.848	Dissolved Oxygen (%)	0.00816667	0.0152749	June
2019-06-26	2019	June	Middle	7.848	Chlorophyll A (RFU)	3.93322	0.0632916	June
2019-06-26	2019	June	Middle	7.848	Conductivity (µS/cm)	30.4287	0.223254	June
2019-06-26	2019	June	Middle	7.848	ORP (mV)	-271.58	8.65528	June
2019-06-26	2019	June	Middle	7.848	pH	6.02833	0.0161573	June
2019-06-26	2019	June	Middle	7.848	Salinity (PSU)	0.017	0	June
2019-06-26	2019	June	Middle	7.848	Specific Conductivity (µS/cm)	38.9092	0.295067	June
2019-06-26	2019	June	Middle	7.848	Temperature (ºC)	13.5816	0.0261314	June
2019-06-26	2019	June	Middle	7.848	Total Dissolved Solids (ppt)	0.0251111	0.000323381	June
2019-06-26	2019	June	Middle	7.852	Dissolved Oxygen (%)	0.00793333	0.0133976	June
2019-06-26	2019	June	Middle	7.852	Chlorophyll A (RFU)	4.03007	0.106261	June
2019-06-26	2019	June	Middle	7.852	Conductivity (µS/cm)	30.4902	0.419034	June
2019-06-26	2019	June	Middle	7.852	ORP (mV)	-280.04	9.8046	June
2019-06-26	2019	June	Middle	7.852	pH	6.0426	0.0230521	June
2019-06-26	2019	June	Middle	7.852	Salinity (PSU)	0.017	0	June
2019-06-26	2019	June	Middle	7.852	Specific Conductivity (µS/cm)	38.9966	0.559609	June
2019-06-26	2019	June	Middle	7.852	Temperature (ºC)	13.5799	0.037019	June
2019-06-26	2019	June	Middle	7.852	Total Dissolved Solids (ppt)	0.0252667	0.000457738	June
2019-06-26	2019	June	Middle	7.855	Dissolved Oxygen (%)	0.00792	0.0209482	June
2019-06-26	2019	June	Middle	7.855	Chlorophyll A (RFU)	3.98624	0.103597	June
2019-06-26	2019	June	Middle	7.855	Conductivity (µS/cm)	30.5126	0.30133	June
2019-06-26	2019	June	Middle	7.855	ORP (mV)	-279.319	14.9554	June
2019-06-26	2019	June	Middle	7.855	pH	6.04108	0.0307326	June
2019-06-26	2019	June	Middle	7.855	Salinity (PSU)	0.017	0	June
2019-06-26	2019	June	Middle	7.855	Specific Conductivity (µS/cm)	39.0218	0.397156	June
2019-06-26	2019	June	Middle	7.855	Temperature (ºC)	13.5846	0.0219983	June
2019-06-26	2019	June	Middle	7.855	Total Dissolved Solids (ppt)	0.02536	0.000489898	June
2019-06-26	2019	June	Inlet-Middle	7.865	Chlorophyll A (RFU)	5.34652	0.710426	June
2019-06-26	2019	June	Inlet-Middle	7.865	Conductivity (µS/cm)	30.2518	1.33793	June
2019-06-26	2019	June	Inlet-Middle	7.865	Dissolved Oxygen (%)	0.322619	0.243335	June
2019-06-26	2019	June	Inlet-Middle	7.865	ORP (mV)	-253.285	76.8484	June
2019-06-26	2019	June	Inlet-Middle	7.865	pH	6.873	0.188174	June
2019-06-26	2019	June	Inlet-Middle	7.865	Salinity (PSU)	0.017	0.00109545	June
2019-06-26	2019	June	Inlet-Middle	7.865	Specific Conductivity (µS/cm)	38.4534	1.78788	June
2019-06-26	2019	June	Inlet-Middle	7.865	Temperature (ºC)	13.8346	0.0947215	June
2019-06-26	2019	June	Inlet-Middle	7.865	Total Dissolved Solids (ppt)	0.0249524	0.00116087	June
2019-06-26	2019	June	Middle	7.87	Dissolved Oxygen (%)	0.0150909	0.0209601	June
2019-06-26	2019	June	Middle	7.87	Chlorophyll A (RFU)	3.93868	0.0948494	June
2019-06-26	2019	June	Middle	7.87	Conductivity (µS/cm)	30.3346	0.305398	June
2019-06-26	2019	June	Middle	7.87	ORP (mV)	-298.353	21.4472	June
2019-06-26	2019	June	Middle	7.87	pH	6.081	0.0510928	June
2019-06-26	2019	June	Middle	7.87	Salinity (PSU)	0.017	0	June
2019-06-26	2019	June	Middle	7.87	Specific Conductivity (µS/cm)	38.7968	0.379979	June
2019-06-26	2019	June	Middle	7.87	Temperature (ºC)	13.5946	0.0667865	June
2019-06-26	2019	June	Middle	7.87	Total Dissolved Solids (ppt)	0.0251364	0.00035125	June
2019-06-26	2019	June	Middle	8.114	Dissolved Oxygen (%)	0.3959	0.128894	June
2019-06-26	2019	June	Middle	8.114	Chlorophyll A (RFU)	4.32605	0.286229	June
2019-06-26	2019	June	Middle	8.114	Conductivity (µS/cm)	31.2882	0.50881	June
2019-06-26	2019	June	Middle	8.114	ORP (mV)	-135.193	55.302	June
2019-06-26	2019	June	Middle	8.114	pH	7.34325	0.234506	June
2019-06-26	2019	June	Middle	8.114	Salinity (PSU)	0.018	0.000324443	June
2019-06-26	2019	June	Middle	8.114	Specific Conductivity (µS/cm)	40.3528	0.810095	June
2019-06-26	2019	June	Middle	8.114	Temperature (ºC)	13.2438	0.159478	June
2019-06-26	2019	June	Middle	8.114	Total Dissolved Solids (ppt)	0.0261	0.000447214	June
2019-06-26	2019	June	Middle	8.895	Dissolved Oxygen (%)	0	0	June
2019-06-26	2019	June	Middle	8.895	Chlorophyll A (RFU)	3.7438	0.243034	June
2019-06-26	2019	June	Middle	8.895	Conductivity (µS/cm)	32.8875	1.45073	June
2019-06-26	2019	June	Middle	8.895	ORP (mV)	-357.632	10.0402	June
2019-06-26	2019	June	Middle	8.895	pH	6.3349	0.0596162	June
2019-06-26	2019	June	Middle	8.895	Salinity (PSU)	0.0193	0.000923381	June
2019-06-26	2019	June	Middle	8.895	Specific Conductivity (µS/cm)	43.0506	2.04973	June
2019-06-26	2019	June	Middle	8.895	Temperature (ºC)	12.6601	0.115723	June
2019-06-26	2019	June	Middle	8.895	Total Dissolved Solids (ppt)	0.02775	0.00151744	June
2019-06-26	2019	June	Middle	8.904	Dissolved Oxygen (%)	0.02195	0.0981634	June
2019-06-26	2019	June	Middle	8.904	Chlorophyll A (RFU)	3.77255	0.0865749	June
2019-06-26	2019	June	Middle	8.904	Conductivity (µS/cm)	32.5034	0.788598	June
2019-06-26	2019	June	Middle	8.904	ORP (mV)	-346.216	32.0687	June
2019-06-26	2019	June	Middle	8.904	pH	6.36815	0.279424	June
2019-06-26	2019	June	Middle	8.904	Salinity (PSU)	0.01895	0.000394034	June
2019-06-26	2019	June	Middle	8.904	Specific Conductivity (µS/cm)	42.4962	1.01603	June
2019-06-26	2019	June	Middle	8.904	Temperature (ºC)	12.6881	0.0370526	June
2019-06-26	2019	June	Middle	8.904	Total Dissolved Solids (ppt)	0.0275	0.000760886	June
2019-06-26	2019	June	Middle	8.909	Dissolved Oxygen (%)	0	0	June
2019-06-26	2019	June	Middle	8.909	Chlorophyll A (RFU)	3.79528	0.072889	June
2019-06-26	2019	June	Middle	8.909	Conductivity (µS/cm)	32.3412	0.424186	June
2019-06-26	2019	June	Middle	8.909	ORP (mV)	-356.744	4.96575	June
2019-06-26	2019	June	Middle	8.909	pH	6.30517	0.0207315	June
2019-06-26	2019	June	Middle	8.909	Salinity (PSU)	0.0187778	0.000427793	June
2019-06-26	2019	June	Middle	8.909	Specific Conductivity (µS/cm)	42.2906	0.558335	June
2019-06-26	2019	June	Middle	8.909	Temperature (ºC)	12.6809	0.0329321	June
2019-06-26	2019	June	Middle	8.909	Total Dissolved Solids (ppt)	0.0275	0.000514496	June
2019-06-26	2019	June	Middle	8.917	Dissolved Oxygen (%)	0	0	June
2019-06-26	2019	June	Middle	8.917	Chlorophyll A (RFU)	3.8011	0.0922008	June
2019-06-26	2019	June	Middle	8.917	Conductivity (µS/cm)	31.884	0.587294	June
2019-06-26	2019	June	Middle	8.917	ORP (mV)	-352.859	4.16027	June
2019-06-26	2019	June	Middle	8.917	pH	6.28457	0.0232735	June
2019-06-26	2019	June	Middle	8.917	Salinity (PSU)	0.0182857	0.00046291	June
2019-06-26	2019	June	Middle	8.917	Specific Conductivity (µS/cm)	41.7219	0.768587	June
2019-06-26	2019	June	Middle	8.917	Temperature (ºC)	12.6552	0.0215792	June
2019-06-26	2019	June	Middle	8.917	Total Dissolved Solids (ppt)	0.0271905	0.000511766	June
2019-06-26	2019	June	Middle	8.924	Dissolved Oxygen (%)	0.0627143	0.159417	June
2019-06-26	2019	June	Middle	8.924	Chlorophyll A (RFU)	3.84136	0.105618	June
2019-06-26	2019	June	Middle	8.924	Conductivity (µS/cm)	32.3175	1.26706	June
2019-06-26	2019	June	Middle	8.924	ORP (mV)	-331.076	51.2049	June
2019-06-26	2019	June	Middle	8.924	pH	6.45979	0.46327	June
2019-06-26	2019	June	Middle	8.924	Salinity (PSU)	0.0186429	0.000744946	June
2019-06-26	2019	June	Middle	8.924	Specific Conductivity (µS/cm)	42.2611	1.6505	June
2019-06-26	2019	June	Middle	8.924	Temperature (ºC)	12.6808	0.0207408	June
2019-06-26	2019	June	Middle	8.924	Total Dissolved Solids (ppt)	0.0274286	0.00108941	June
2019-06-26	2019	June	Middle	8.938	Dissolved Oxygen (%)	0.100769	0.154672	June
2019-06-26	2019	June	Middle	8.938	Chlorophyll A (RFU)	3.69527	0.176263	June
2019-06-26	2019	June	Middle	8.938	Conductivity (µS/cm)	32.9447	2.09617	June
2019-06-26	2019	June	Middle	8.938	ORP (mV)	-337.237	23.5984	June
2019-06-26	2019	June	Middle	8.938	pH	6.68585	0.627765	June
2019-06-26	2019	June	Middle	8.938	Salinity (PSU)	0.0190385	0.00137057	June
2019-06-26	2019	June	Middle	8.938	Specific Conductivity (µS/cm)	43.1608	2.79461	June
2019-06-26	2019	June	Middle	8.938	Temperature (ºC)	12.6102	0.051143	June
2019-06-26	2019	June	Middle	8.938	Total Dissolved Solids (ppt)	0.0283077	0.00187124	June
2019-06-26	2019	June	Middle	8.959	Dissolved Oxygen (%)	0.0394444	0.112634	June
2019-06-26	2019	June	Middle	8.959	Chlorophyll A (RFU)	3.81289	0.139847	June
2019-06-26	2019	June	Middle	8.959	Conductivity (µS/cm)	32.1883	1.4727	June
2019-06-26	2019	June	Middle	8.959	ORP (mV)	-349.26	4.67513	June
2019-06-26	2019	June	Middle	8.959	pH	6.4245	0.432207	June
2019-06-26	2019	June	Middle	8.959	Salinity (PSU)	0.0185556	0.000983524	June
2019-06-26	2019	June	Middle	8.959	Specific Conductivity (µS/cm)	42.1202	1.97597	June
2019-06-26	2019	June	Middle	8.959	Temperature (ºC)	12.6554	0.0541493	June
2019-06-26	2019	June	Middle	8.959	Total Dissolved Solids (ppt)	0.0275	0.00129479	June
2019-06-26	2019	June	Middle	8.97	Dissolved Oxygen (%)	0.211667	0.184419	June
2019-06-26	2019	June	Middle	8.97	Chlorophyll A (RFU)	3.61243	0.170772	June
2019-06-26	2019	June	Middle	8.97	Conductivity (µS/cm)	34.4205	2.0567	June
2019-06-26	2019	June	Middle	8.97	ORP (mV)	-351.207	54.5676	June
2019-06-26	2019	June	Middle	8.97	pH	7.09295	0.646509	June
2019-06-26	2019	June	Middle	8.97	Salinity (PSU)	0.0201429	0.00138873	June
2019-06-26	2019	June	Middle	8.97	Specific Conductivity (µS/cm)	45.1344	2.77665	June
2019-06-26	2019	June	Middle	8.97	Temperature (ºC)	12.5828	0.0739607	June
2019-06-26	2019	June	Middle	8.97	Total Dissolved Solids (ppt)	0.029381	0.00193588	June
2019-06-26	2019	June	Middle	8.977	Dissolved Oxygen (%)	0.0662727	0.112011	June
2019-06-26	2019	June	Middle	8.977	Chlorophyll A (RFU)	3.68659	0.199023	June
2019-06-26	2019	June	Middle	8.977	Conductivity (µS/cm)	33.0951	1.86071	June
2019-06-26	2019	June	Middle	8.977	ORP (mV)	-370.978	32.7814	June
2019-06-26	2019	June	Middle	8.977	pH	6.649	0.586475	June
2019-06-26	2019	June	Middle	8.977	Salinity (PSU)	0.0190455	0.00129016	June
2019-06-26	2019	June	Middle	8.977	Specific Conductivity (µS/cm)	43.3734	2.54682	June
2019-06-26	2019	June	Middle	8.977	Temperature (ºC)	12.6027	0.106282	June
2019-06-26	2019	June	Middle	8.977	Total Dissolved Solids (ppt)	0.0281364	0.00172642	June
2019-06-26	2019	June	Middle	9.02	Dissolved Oxygen (%)	0.317444	0.185427	June
2019-06-26	2019	June	Middle	9.02	Chlorophyll A (RFU)	3.56611	0.242759	June
2019-06-26	2019	June	Middle	9.02	Conductivity (µS/cm)	35.5722	2.23215	June
2019-06-26	2019	June	Middle	9.02	ORP (mV)	-400.728	31.57	June
2019-06-26	2019	June	Middle	9.02	pH	7.28222	0.543585	June
2019-06-26	2019	June	Middle	9.02	Salinity (PSU)	0.0209444	0.00151355	June
2019-06-26	2019	June	Middle	9.02	Specific Conductivity (µS/cm)	46.7455	3.04896	June
2019-06-26	2019	June	Middle	9.02	Temperature (ºC)	12.5145	0.0743768	June
2019-06-26	2019	June	Middle	9.02	Total Dissolved Solids (ppt)	0.0304444	0.0022022	June
2019-06-26	2019	June	Middle	9.534	Dissolved Oxygen (%)	0.162591	0.153227	June
2019-06-26	2019	June	Middle	9.534	Chlorophyll A (RFU)	2.75868	0.278394	June
2019-06-26	2019	June	Middle	9.534	Conductivity (µS/cm)	38.6	1.26197	June
2019-06-26	2019	June	Middle	9.534	ORP (mV)	-408.177	12.8477	June
2019-06-26	2019	June	Middle	9.534	pH	7.213	0.564631	June
2019-06-26	2019	June	Middle	9.534	Salinity (PSU)	0.0228182	0.00109702	June
2019-06-26	2019	June	Middle	9.534	Specific Conductivity (µS/cm)	51.0091	1.777	June
2019-06-26	2019	June	Middle	9.534	Temperature (ºC)	12.2774	0.100078	June
2019-06-26	2019	June	Middle	9.534	Total Dissolved Solids (ppt)	0.0332273	0.00115189	June
2019-06-26	2019	June	Middle	9.88	Dissolved Oxygen (%)	0	0	June
2019-06-26	2019	June	Middle	9.88	Chlorophyll A (RFU)	2.70805	0.100626	June
2019-06-26	2019	June	Middle	9.88	Conductivity (µS/cm)	39.1346	0.540544	June
2019-06-26	2019	June	Middle	9.88	ORP (mV)	-388.274	7.96912	June
2019-06-26	2019	June	Middle	9.88	pH	6.5496	0.0153602	June
2019-06-26	2019	June	Middle	9.88	Salinity (PSU)	0.0231	0.000447214	June
2019-06-26	2019	June	Middle	9.88	Specific Conductivity (µS/cm)	51.7853	0.734786	June
2019-06-26	2019	June	Middle	9.88	Temperature (ºC)	12.2096	0.0233718	June
2019-06-26	2019	June	Middle	9.88	Total Dissolved Solids (ppt)	0.0339	0.000447214	June
2019-06-26	2019	June	Middle	9.906	Dissolved Oxygen (%)	0	0	June
2019-06-26	2019	June	Middle	9.906	Chlorophyll A (RFU)	2.64879	0.0914249	June
2019-06-26	2019	June	Middle	9.906	Conductivity (µS/cm)	39.2663	0.17176	June
2019-06-26	2019	June	Middle	9.906	ORP (mV)	-388.311	6.89945	June
2019-06-26	2019	June	Middle	9.906	pH	6.55379	0.0133107	June
2019-06-26	2019	June	Middle	9.906	Salinity (PSU)	0.0231053	0.000315302	June
2019-06-26	2019	June	Middle	9.906	Specific Conductivity (µS/cm)	51.9901	0.225822	June
2019-06-26	2019	June	Middle	9.906	Temperature (ºC)	12.1838	0.0288994	June
2019-06-26	2019	June	Middle	9.906	Total Dissolved Solids (ppt)	0.034	0	June
2019-06-26	2019	June	Middle	9.918	Dissolved Oxygen (%)	0	0	June
2019-06-26	2019	June	Middle	9.918	Chlorophyll A (RFU)	2.6725	0.0711612	June
2019-06-26	2019	June	Middle	9.918	Conductivity (µS/cm)	39.2862	0.225784	June
2019-06-26	2019	June	Middle	9.918	ORP (mV)	-383.121	11.9398	June
2019-06-26	2019	June	Middle	9.918	pH	6.56256	0.0109932	June
2019-06-26	2019	June	Middle	9.918	Salinity (PSU)	0.0231111	0.000323381	June
2019-06-26	2019	June	Middle	9.918	Specific Conductivity (µS/cm)	52.0262	0.300409	June
2019-06-26	2019	June	Middle	9.918	Temperature (ºC)	12.1763	0.0210763	June
2019-06-26	2019	June	Middle	9.918	Total Dissolved Solids (ppt)	0.0339444	0.000235702	June
2019-06-26	2019	June	Middle	9.923	Dissolved Oxygen (%)	0.000894737	0.00390007	June
2019-06-26	2019	June	Middle	9.923	Chlorophyll A (RFU)	2.55947	0.0635062	June
2019-06-26	2019	June	Middle	9.923	Conductivity (µS/cm)	39.3154	0.209971	June
2019-06-26	2019	June	Middle	9.923	ORP (mV)	-389.295	8.4499	June
2019-06-26	2019	June	Middle	9.923	pH	6.54921	0.0171061	June
2019-06-26	2019	June	Middle	9.923	Salinity (PSU)	0.0231053	0.000315302	June
2019-06-26	2019	June	Middle	9.923	Specific Conductivity (µS/cm)	52.0666	0.276739	June
2019-06-26	2019	June	Middle	9.923	Temperature (ºC)	12.1801	0.0255341	June
2019-06-26	2019	June	Middle	9.923	Total Dissolved Solids (ppt)	0.034	0	June
2019-06-26	2019	June	Middle	9.927	Dissolved Oxygen (%)	0	0	June
2019-06-26	2019	June	Middle	9.927	Chlorophyll A (RFU)	2.64887	0.0767737	June
2019-06-26	2019	June	Middle	9.927	Conductivity (µS/cm)	39.3288	0.204029	June
2019-06-26	2019	June	Middle	9.927	ORP (mV)	-385.654	11.9625	June
2019-06-26	2019	June	Middle	9.927	pH	6.55283	0.0161586	June
2019-06-26	2019	June	Middle	9.927	Salinity (PSU)	0.023125	0.000337832	June
2019-06-26	2019	June	Middle	9.927	Specific Conductivity (µS/cm)	52.0659	0.25067	June
2019-06-26	2019	June	Middle	9.927	Temperature (ºC)	12.1947	0.0274902	June
2019-06-26	2019	June	Middle	9.927	Total Dissolved Solids (ppt)	0.034	0	June
2019-06-26	2019	June	Middle	9.932	Dissolved Oxygen (%)	0.0185882	0.0360712	June
2019-06-26	2019	June	Middle	9.932	Chlorophyll A (RFU)	2.70118	0.0817207	June
2019-06-26	2019	June	Middle	9.932	Conductivity (µS/cm)	39.5815	0.317449	June
2019-06-26	2019	June	Middle	9.932	ORP (mV)	-378.217	15.3028	June
2019-06-26	2019	June	Middle	9.932	pH	6.55094	0.00888447	June
2019-06-26	2019	June	Middle	9.932	Salinity (PSU)	0.0235882	0.0005073	June
2019-06-26	2019	June	Middle	9.932	Specific Conductivity (µS/cm)	52.3787	0.398861	June
2019-06-26	2019	June	Middle	9.932	Temperature (ºC)	12.2002	0.0348931	June
2019-06-26	2019	June	Middle	9.932	Total Dissolved Solids (ppt)	0.034	0	June
2019-06-26	2019	June	Middle	9.94	Dissolved Oxygen (%)	0.00795652	0.0218891	June
2019-06-26	2019	June	Middle	9.94	Chlorophyll A (RFU)	2.69065	0.106146	June
2019-06-26	2019	June	Middle	9.94	Conductivity (µS/cm)	39.5937	0.33949	June
2019-06-26	2019	June	Middle	9.94	ORP (mV)	-382.462	14.4002	June
2019-06-26	2019	June	Middle	9.94	pH	6.56348	0.0198766	June
2019-06-26	2019	June	Middle	9.94	Salinity (PSU)	0.0235652	0.00050687	June
2019-06-26	2019	June	Middle	9.94	Specific Conductivity (µS/cm)	52.4043	0.419267	June
2019-06-26	2019	June	Middle	9.94	Temperature (ºC)	12.1979	0.029511	June
2019-06-26	2019	June	Middle	9.94	Total Dissolved Solids (ppt)	0.0339565	0.000208514	June
2019-06-26	2019	June	Middle	9.948	Dissolved Oxygen (%)	0.000117647	0.000485071	June
2019-06-26	2019	June	Middle	9.948	Chlorophyll A (RFU)	2.60671	0.120534	June
2019-06-26	2019	June	Middle	9.948	Conductivity (µS/cm)	39.4248	0.275781	June
2019-06-26	2019	June	Middle	9.948	ORP (mV)	-382.603	9.59389	June
2019-06-26	2019	June	Middle	9.948	pH	6.56412	0.0147177	June
2019-06-26	2019	June	Middle	9.948	Salinity (PSU)	0.0232941	0.000469668	June
2019-06-26	2019	June	Middle	9.948	Specific Conductivity (µS/cm)	52.2114	0.357703	June
2019-06-26	2019	June	Middle	9.948	Temperature (ºC)	12.1756	0.0266389	June
2019-06-26	2019	June	Middle	9.948	Total Dissolved Solids (ppt)	0.034	0	June
2019-06-26	2019	June	Middle	9.954	Dissolved Oxygen (%)	0	0	June
2019-06-26	2019	June	Middle	9.954	Chlorophyll A (RFU)	2.5696	0.0697042	June
2019-06-26	2019	June	Middle	9.954	Conductivity (µS/cm)	39.242	0.187492	June
2019-06-26	2019	June	Middle	9.954	ORP (mV)	-383.264	6.18089	June
2019-06-26	2019	June	Middle	9.954	pH	6.5661	0.0113272	June
2019-06-26	2019	June	Middle	9.954	Salinity (PSU)	0.0231	0.000307794	June
2019-06-26	2019	June	Middle	9.954	Specific Conductivity (µS/cm)	51.9873	0.254939	June
2019-06-26	2019	June	Middle	9.954	Temperature (ºC)	12.1647	0.0263241	June
2019-06-26	2019	June	Middle	9.954	Total Dissolved Solids (ppt)	0.0339	0.000307794	June
2019-06-26	2019	June	Middle	9.959	Dissolved Oxygen (%)	0	0	June
2019-06-26	2019	June	Middle	9.959	Chlorophyll A (RFU)	2.67782	0.134946	June
2019-06-26	2019	June	Middle	9.959	Conductivity (µS/cm)	39.4379	0.239051	June
2019-06-26	2019	June	Middle	9.959	ORP (mV)	-384.198	5.39813	June
2019-06-26	2019	June	Middle	9.959	pH	6.57	0.012634	June
2019-06-26	2019	June	Middle	9.959	Salinity (PSU)	0.0234545	0.000509647	June
2019-06-26	2019	June	Middle	9.959	Specific Conductivity (µS/cm)	52.2204	0.310363	June
2019-06-26	2019	June	Middle	9.959	Temperature (ºC)	12.1856	0.0245232	June
2019-06-26	2019	June	Middle	9.959	Total Dissolved Solids (ppt)	0.0339545	0.000213201	June
2019-06-26	2019	June	Middle	9.964	Dissolved Oxygen (%)	0	0	June
2019-06-26	2019	June	Middle	9.964	Chlorophyll A (RFU)	2.62081	0.118012	June
2019-06-26	2019	June	Middle	9.964	Conductivity (µS/cm)	39.5435	0.289282	June
2019-06-26	2019	June	Middle	9.964	ORP (mV)	-380.758	5.23141	June
2019-06-26	2019	June	Middle	9.964	pH	6.56186	0.0122894	June
2019-06-26	2019	June	Middle	9.964	Salinity (PSU)	0.0234286	0.000507093	June
2019-06-26	2019	June	Middle	9.964	Specific Conductivity (µS/cm)	52.3671	0.35726	June
2019-06-26	2019	June	Middle	9.964	Temperature (ºC)	12.1779	0.0277325	June
2019-06-26	2019	June	Middle	9.964	Total Dissolved Solids (ppt)	0.034	0	June
2019-06-26	2019	June	Middle	9.974	Dissolved Oxygen (%)	0.0001	0.000447214	June
2019-06-26	2019	June	Middle	9.974	Chlorophyll A (RFU)	2.6434	0.108007	June
2019-06-26	2019	June	Middle	9.974	Conductivity (µS/cm)	39.6355	0.229964	June
2019-06-26	2019	June	Middle	9.974	ORP (mV)	-389.166	11.2978	June
2019-06-26	2019	June	Middle	9.974	pH	6.5745	0.0154392	June
2019-06-26	2019	June	Middle	9.974	Salinity (PSU)	0.02365	0.00048936	June
2019-06-26	2019	June	Middle	9.974	Specific Conductivity (µS/cm)	52.4682	0.286366	June
2019-06-26	2019	June	Middle	9.974	Temperature (ºC)	12.1919	0.028908	June
2019-06-26	2019	June	Middle	9.974	Total Dissolved Solids (ppt)	0.034	0	June
2019-06-26	2019	June	Middle	10.15	Chlorophyll A (RFU)	2.221	0.160655	June
2019-06-26	2019	June	Middle	10.15	Conductivity (µS/cm)	40.1756	0.454856	June
2019-06-26	2019	June	Middle	10.15	ORP (mV)	-432.392	6.95226	June
2019-06-26	2019	June	Middle	10.15	pH	7.59916	0.333889	June
2019-06-26	2019	June	Middle	10.15	Salinity (PSU)	0.0238947	0.000315302	June
2019-06-26	2019	June	Middle	10.15	Specific Conductivity (µS/cm)	53.3079	0.675704	June
2019-06-26	2019	June	Middle	10.15	Temperature (ºC)	12.119	0.0724799	June
2019-06-26	2019	June	Middle	10.15	Total Dissolved Solids (ppt)	0.0348421	0.000374634	June
2019-06-26	2019	June	Middle	10.15	Dissolved Oxygen (%)	0.346053	0.131569	June
2019-06-26	2019	June	Middle	10.59	Chlorophyll A (RFU)	1.51933	1.10587	June
2019-06-26	2019	June	Middle	10.59	Conductivity (µS/cm)	46.0711	6.00616	June
2019-06-26	2019	June	Middle	10.59	ORP (mV)	-432.321	6.62487	June
2019-06-26	2019	June	Middle	10.59	pH	7.60719	0.425827	June
2019-06-26	2019	June	Middle	10.59	Salinity (PSU)	0.0276667	0.00391578	June
2019-06-26	2019	June	Middle	10.59	Specific Conductivity (µS/cm)	61.266	7.96293	June
2019-06-26	2019	June	Middle	10.59	Temperature (ºC)	12.0118	0.0406837	June
2019-06-26	2019	June	Middle	10.59	Total Dissolved Solids (ppt)	0.0398095	0.00513438	June
2019-06-26	2019	June	Middle	10.59	Dissolved Oxygen (%)	0.325286	0.173838	June
2019-06-26	2019	June	Middle	10.79	Chlorophyll A (RFU)	0.0646316	0.15308	June
2019-06-26	2019	June	Middle	10.79	Conductivity (µS/cm)	53.5663	1.19964	June
2019-06-26	2019	June	Middle	10.79	ORP (mV)	-435.021	1.59636	June
2019-06-26	2019	June	Middle	10.79	pH	7.73747	0.0474627	June
2019-06-26	2019	June	Middle	10.79	Salinity (PSU)	0.0326842	0.00082007	June
2019-06-26	2019	June	Middle	10.79	Specific Conductivity (µS/cm)	71.1537	1.55808	June
2019-06-26	2019	June	Middle	10.79	Temperature (ºC)	12.0566	0.0265943	June
2019-06-26	2019	June	Middle	10.79	Total Dissolved Solids (ppt)	0.0461579	0.00101451	June
2019-06-26	2019	June	Middle	10.79	Dissolved Oxygen (%)	0.587737	0.11236	June
2019-06-26	2019	June	Middle	10.83	Chlorophyll A (RFU)	0.0128947	0.00185277	June
2019-06-26	2019	June	Middle	10.83	Conductivity (µS/cm)	57.1436	0.626073	June
2019-06-26	2019	June	Middle	10.83	ORP (mV)	-430.937	1.7371	June
2019-06-26	2019	June	Middle	10.83	pH	7.604	0.0430142	June
2019-06-26	2019	June	Middle	10.83	Salinity (PSU)	0.0348421	0.000374634	June
2019-06-26	2019	June	Middle	10.83	Specific Conductivity (µS/cm)	75.8404	0.829948	June
2019-06-26	2019	June	Middle	10.83	Temperature (ºC)	12.0927	0.0084594	June
2019-06-26	2019	June	Middle	10.83	Total Dissolved Solids (ppt)	0.0493158	0.000749269	June
2019-06-26	2019	June	Middle	10.83	Dissolved Oxygen (%)	0.682316	0.231805	June
2019-06-26	2019	June	Middle	10.85	Chlorophyll A (RFU)	0.0134762	0.00128915	June
2019-06-26	2019	June	Middle	10.85	Conductivity (µS/cm)	58.7014	1.82389	June
2019-06-26	2019	June	Middle	10.85	ORP (mV)	-407.751	49.5864	June
2019-06-26	2019	June	Middle	10.85	pH	7.48052	0.075075	June
2019-06-26	2019	June	Middle	10.85	Salinity (PSU)	0.0359524	0.00124403	June
2019-06-26	2019	June	Middle	10.85	Specific Conductivity (µS/cm)	77.8873	2.41493	June
2019-06-26	2019	June	Middle	10.85	Temperature (ºC)	12.1023	0.0118926	June
2019-06-26	2019	June	Middle	10.85	Total Dissolved Solids (ppt)	0.050619	0.00168749	June
2019-06-26	2019	June	Middle	10.85	Dissolved Oxygen (%)	0.269476	0.130973	June
2019-06-26	2019	June	Middle	10.88	Chlorophyll A (RFU)	0.015	0.00118818	June
2019-06-26	2019	June	Middle	10.88	Conductivity (µS/cm)	61.7852	1.00986	June
2019-06-26	2019	June	Middle	10.88	ORP (mV)	-406.795	11.4657	June
2019-06-26	2019	June	Middle	10.88	pH	7.32228	0.0651079	June
2019-06-26	2019	June	Middle	10.88	Salinity (PSU)	0.0380556	0.000639137	June
2019-06-26	2019	June	Middle	10.88	Specific Conductivity (µS/cm)	81.9648	1.33868	June
2019-06-26	2019	June	Middle	10.88	Temperature (ºC)	12.11	0.00256676	June
2019-06-26	2019	June	Middle	10.88	Total Dissolved Solids (ppt)	0.0532222	0.000878204	June
2019-06-26	2019	June	Middle	10.88	Dissolved Oxygen (%)	0.0866111	0.0535275	June
2019-06-26	2019	June	Middle	10.9	Chlorophyll A (RFU)	0.0140909	0.000921132	June
2019-06-26	2019	June	Middle	10.9	Conductivity (µS/cm)	62.7302	0.972029	June
2019-06-26	2019	June	Middle	10.9	ORP (mV)	-411.564	8.78788	June
2019-06-26	2019	June	Middle	10.9	pH	7.20027	0.111777	June
2019-06-26	2019	June	Middle	10.9	Salinity (PSU)	0.0384091	0.000590326	June
2019-06-26	2019	June	Middle	10.9	Specific Conductivity (µS/cm)	83.2197	1.28128	June
2019-06-26	2019	June	Middle	10.9	Temperature (ºC)	12.1096	0.00633618	June
2019-06-26	2019	June	Middle	10.9	Total Dissolved Solids (ppt)	0.0538636	0.000888844	June
2019-06-26	2019	June	Middle	10.9	Dissolved Oxygen (%)	0.0242727	0.0507676	June
2019-06-26	2019	June	Middle	10.92	Chlorophyll A (RFU)	0.0149	0.00102084	June
2019-06-26	2019	June	Middle	10.92	Conductivity (µS/cm)	63.4564	0.647161	June
2019-06-26	2019	June	Middle	10.92	ORP (mV)	-414.378	1.14043	June
2019-06-26	2019	June	Middle	10.92	pH	7.0717	0.0605971	June
2019-06-26	2019	June	Middle	10.92	Salinity (PSU)	0.03875	0.000444262	June
2019-06-26	2019	June	Middle	10.92	Specific Conductivity (µS/cm)	84.2058	0.831588	June
2019-06-26	2019	June	Middle	10.92	Temperature (ºC)	12.1171	0.00436373	June
2019-06-26	2019	June	Middle	10.92	Total Dissolved Solids (ppt)	0.0547	0.000470162	June
2019-06-26	2019	June	Middle	10.92	Dissolved Oxygen (%)	0	0	June
2019-06-26	2019	June	Middle	10.93	Chlorophyll A (RFU)	0.0140476	0.00139557	June
2019-06-26	2019	June	Middle	10.93	Conductivity (µS/cm)	63.7783	1.01194	June
2019-06-26	2019	June	Middle	10.93	ORP (mV)	-417.671	2.418	June
2019-06-26	2019	June	Middle	10.93	pH	6.97552	0.0311827	June
2019-06-26	2019	June	Middle	10.93	Salinity (PSU)	0.0391905	0.000749603	June
2019-06-26	2019	June	Middle	10.93	Specific Conductivity (µS/cm)	84.5721	1.33425	June
2019-06-26	2019	June	Middle	10.93	Temperature (ºC)	12.1284	0.0049353	June
2019-06-26	2019	June	Middle	10.93	Total Dissolved Solids (ppt)	0.0550476	0.000973457	June
2019-06-26	2019	June	Middle	10.93	Dissolved Oxygen (%)	0	0	June
2019-06-26	2019	June	Middle	10.95	Chlorophyll A (RFU)	0.0134324	0.00106824	June
2019-06-26	2019	June	Middle	10.95	Conductivity (µS/cm)	62.9105	1.0345	June
2019-06-26	2019	June	Middle	10.95	ORP (mV)	-420.002	1.01176	June
2019-06-26	2019	June	Middle	10.95	pH	6.90092	0.046255	June
2019-06-26	2019	June	Middle	10.95	Salinity (PSU)	0.0385676	0.000765236	June
2019-06-26	2019	June	Middle	10.95	Specific Conductivity (µS/cm)	83.4407	1.3726	June
2019-06-26	2019	June	Middle	10.95	Temperature (ºC)	12.1179	0.00430727	June
2019-06-26	2019	June	Middle	10.95	Total Dissolved Solids (ppt)	0.0541622	0.000957819	June
2019-06-26	2019	June	Middle	10.95	Dissolved Oxygen (%)	0	0	June
2019-06-26	2019	June	Middle	10.96	Chlorophyll A (RFU)	0.0139524	0.000763573	June
2019-06-26	2019	June	Middle	10.96	Conductivity (µS/cm)	63.9117	0.365217	June
2019-06-26	2019	June	Middle	10.96	ORP (mV)	-419.755	1.57644	June
2019-06-26	2019	June	Middle	10.96	pH	6.84374	0.0363902	June
2019-06-26	2019	June	Middle	10.96	Salinity (PSU)	0.0390714	0.000260661	June
2019-06-26	2019	June	Middle	10.96	Specific Conductivity (µS/cm)	84.7733	0.479888	June
2019-06-26	2019	June	Middle	10.96	Temperature (ºC)	12.1158	0.00477192	June
2019-06-26	2019	June	Middle	10.96	Total Dissolved Solids (ppt)	0.055119	0.00032777	June
2019-06-26	2019	June	Middle	10.96	Dissolved Oxygen (%)	0	0	June
2019-06-26	2019	June	Middle	10.97	Chlorophyll A (RFU)	0.0138636	0.00142413	June
2019-06-26	2019	June	Middle	10.97	Conductivity (µS/cm)	63.9365	0.416342	June
2019-06-26	2019	June	Middle	10.97	ORP (mV)	-419.728	1.44095	June
2019-06-26	2019	June	Middle	10.97	pH	6.7985	0.00939478	June
2019-06-26	2019	June	Middle	10.97	Salinity (PSU)	0.0390909	0.000294245	June
2019-06-26	2019	June	Middle	10.97	Specific Conductivity (µS/cm)	84.8206	0.552066	June
2019-06-26	2019	June	Middle	10.97	Temperature (ºC)	12.109	0.00129016	June
2019-06-26	2019	June	Middle	10.97	Total Dissolved Solids (ppt)	0.0551364	0.00035125	June
2019-06-26	2019	June	Middle	10.97	Dissolved Oxygen (%)	0	0	June
2019-10-14	2019	October	Inlet	0.4717	Chlorophyll A (RFU)	1.1565	0.920756	October
2019-10-14	2019	October	Inlet	0.4717	Conductivity (µS/cm)	16.2582	0.52184	October
2019-10-14	2019	October	Inlet	0.4717	Dissolved Oxygen (%)	73.4981	10.9522	October
2019-10-14	2019	October	Inlet	0.4717	ORP (mV)	196.141	114.508	October
2019-10-14	2019	October	Inlet	0.4717	pH	6.11133	0.508045	October
2019-10-14	2019	October	Inlet	0.4717	Salinity (PSU)	0.00608333	0.000288675	October
2019-10-14	2019	October	Inlet	0.4717	Specific Conductivity (µS/cm)	16.1962	0.580069	October
2019-10-14	2019	October	Inlet	0.4717	Temperature (ºC)	25.6603	1.77662	October
2019-10-14	2019	October	Inlet	0.4717	Total Dissolved Solids (ppt)	0.0105	0.0006742	October
2019-10-14	2019	October	Inlet	1.156	Chlorophyll A (RFU)	0.598182	0.316822	October
2019-10-14	2019	October	Inlet	1.156	Conductivity (µS/cm)	15.2809	0.16489	October
2019-10-14	2019	October	Inlet	1.156	Dissolved Oxygen (%)	66.7608	2.87277	October
2019-10-14	2019	October	Inlet	1.156	ORP (mV)	235.91	1.72317	October
2019-10-14	2019	October	Inlet	1.156	pH	5.56127	0.0785278	October
2019-10-14	2019	October	Inlet	1.156	Salinity (PSU)	0.006	0	October
2019-10-14	2019	October	Inlet	1.156	Specific Conductivity (µS/cm)	15.297	0.151481	October
2019-10-14	2019	October	Inlet	1.156	Temperature (ºC)	24.9581	0.0634987	October
2019-10-14	2019	October	Inlet	1.156	Total Dissolved Solids (ppt)	0.01	0	October
[truncated: 2,642 more rows]

## Sheet: Table S2. Contour
Table S2. In-situ water column measurements used to create contour plots (Figure S3) of the Middle location. Two sondes (Aqua TROLL 600, In-situ) were connected in-tandem and equipped with the following probes/sensors: temperature/conductivity, pH/ORP, ammonium, nitrate, turbidity, RDO, chlorophyll A, and phycocyanin. This table lists only some parameters; for all parameters and additional data, …
Depth_m	Date	Avg.Chlorophyll_A_Fluorescence_RFU	SD.Chlorophyll_A_Fluorescence_RFU	Avg.Conductivity_µS_cm	SD.Conductivity_µS_cm	Avg.Dissolved_Oxygen_Sat	SD.Dissolved_Oxygen_Sat	Avg.ORP_mV	SD.ORP_mV	Avg.pH	SD.pH	Avg.Salinity_PSU	SD.Salinity_PSU	Avg.Specific_Conductivity_µS_cm	SD.Specific_Conductivity_µS_cm	Avg.Temperature_C	SD.Temperature_C	Avg.Total_Dissolved_Solids_ppt	SD.Total_Dissolved_Solids_ppt
0.02381	2019-06-26	0.0212857	0.00176473	15.8886	0.231822	98.5455	0.239643	85.9705	2.91061	6.36967	0.0602647	0.00504762	0.000218218	14.442	0.209518	30.2413	0.0196269	0.00919048	0.000402374
0.7787	2019-06-26	0.044	0.0383516	15.9536	0.357314	98.119	0.535101	84.4353	3.66929	6.38425	0.0331216	0.00515	0.000366348	14.5364	0.33764	30.1014	0.11804	0.00925	0.000444262
1.074	2019-06-26	0.0372941	0.0251961	16.1821	0.625191	97.7504	0.0890822	87.2989	1.91662	6.39588	0.0463908	0.00523529	0.000437237	14.7586	0.57199	30.0495	0.0179517	0.00941177	0.000618347
1.09	2019-06-26	0.0514091	0.0373894	15.7195	0.160375	97.8492	0.132374	85.6998	1.1881	6.37386	0.029646	0.00504545	0.000213201	14.3305	0.147402	30.0744	0.0265736	0.00904546	0.000213201
1.835	2019-06-26	0.0272632	0.00109758	15.7408	0.149263	95.9616	5.3096	78.0182	12.1613	6.40195	0.0371356	0.005	0	14.3903	0.143266	29.9143	0.132445	0.009	0
2.028	2019-06-26	0.0295714	0.00724963	15.9501	0.421734	98.1031	0.526214	82.2025	5.99347	6.44062	0.0442939	0.00514286	0.000358569	14.5763	0.38669	29.9338	0.0161645	0.00928571	0.00046291
2.039	2019-06-26	0.0425	0.0480619	16.1088	0.389507	98.2167	0.0541062	83.5862	1.49191	6.4426	0.0458928	0.0053	0.000470162	14.7214	0.356795	29.9346	0.00527631	0.00945	0.000510418
2.051	2019-06-26	0.0311	0.0104574	15.9747	0.506582	98.2966	0.0578777	80.531	2.17532	6.4446	0.0433327	0.00545	0.000510418	14.5967	0.462665	29.9428	0.00680248	0.00945	0.000510418
2.07	2019-06-26	0.0272353	0.0015219	17.0833	1.32656	98.1258	0.138256	76.9643	5.09444	6.45982	0.085307	0.00594118	0.000747545	15.6158	1.21435	29.9207	0.0150032	0.0102941	0.000771744
2.09	2019-06-26	0.0265652	0.00144052	16.2596	0.498427	98.2166	0.248153	74.3072	3.68723	6.46513	0.0481431	0.00565217	0.000486985	14.8628	0.45672	29.9216	0.0128443	0.00969565	0.000470472
3.507	2019-06-26	0.147211	0.0942824	16.7412	0.580487	11.1656	13.2371	65.1732	4.15417	5.65884	0.174124	0.00626316	0.000653376	16.4342	0.836737	25.9609	1.08415	0.0105789	0.000692483
3.765	2019-06-26	0.11481	0.0581985	16.9398	0.16969	5.7391	0.396111	66.0138	1.05839	5.6131	0.0170731	0.00614286	0.000358569	16.776	0.172855	25.512	0.0692033	0.011	0
3.776	2019-06-26	0.21545	0.106011	17.0661	0.256721	5.50135	0.741951	64.2343	1.6261	5.61645	0.0285592	0.00635	0.00048936	16.9132	0.263437	25.4773	0.0928036	0.011	0
3.786	2019-06-26	0.188526	0.0890938	17.0983	0.407243	4.64889	0.467061	62.5454	0.663975	5.61921	0.0329656	0.00636842	0.000495595	16.9628	0.405057	25.4222	0.028789	0.0111053	0.000315302
3.811	2019-06-26	0.10425	0.0594447	17.0312	0.238071	5.86145	0.640831	63.6511	0.790417	5.61235	0.0340314	0.00625	0.000444262	16.8433	0.262474	25.5883	0.116022	0.011	0
3.857	2019-06-26	0.125	0.0740412	17.2382	0.350695	6.47981	2.51188	81.8073	41.0195	5.67376	0.121948	0.00676191	0.000436436	17.1781	0.47567	25.182	0.476934	0.0111429	0.000358569
4.685	2019-06-26	1.3153	0.741877	16.7151	0.199738	16.4757	3.38271	66.7527	2.55639	5.7959	0.0786363	0.007	0	18.0424	0.396632	21.1726	1.34419	0.0119	0.000307794
4.901	2019-06-26	0.967789	0.60355	16.6513	0.152028	16.2147	3.91724	49.8344	23.1526	5.964	0.303034	0.007	0	18.1104	0.192692	20.7339	0.278498	0.012	0
4.911	2019-06-26	1.626	0.903084	16.5275	0.237656	14.5161	2.48769	49.1073	16.6337	5.93331	0.216043	0.007	0	18.0475	0.100371	20.5931	0.858812	0.012	0
4.917	2019-06-26	1.29939	0.963685	16.6255	0.0880419	13.6011	2.40209	43.7566	15.4557	5.99414	0.190338	0.007	0	18.0401	0.0560534	20.8958	0.13997	0.012	0
4.924	2019-06-26	1.25433	0.880804	16.5916	0.0857988	15.4884	2.4729	51.766	17.4854	5.90461	0.205249	0.007	0	18.0397	0.0653018	20.7886	0.12523	0.012	0
4.931	2019-06-26	1.48117	0.949827	16.6318	0.117159	13.8168	2.35813	49.3931	15.2957	5.91644	0.19857	0.007	0	18.0736	0.0912296	20.8222	0.130683	0.012	0
5.511	2019-06-26	1.971	0.995261	16.0242	0.52872	20.5139	7.88062	70.5564	14.6822	5.46533	0.309678	0.007	0	18.2083	0.204407	18.7284	1.59715	0.012	0
5.8	2019-06-26	2.46568	0.408026	15.6727	0.121984	24.1533	5.91231	80.5359	6.88807	5.27368	0.201092	0.007	0	18.2599	0.169713	17.5836	0.0853686	0.012	0
5.809	2019-06-26	2.35962	0.479733	15.6135	0.190822	25.7112	6.66697	71.9503	17.583	5.07188	0.153603	0.007	0	18.194	0.228042	17.5686	0.0610046	0.012	0
5.813	2019-06-26	2.427	0.235749	15.743	0.05189	19.7419	1.03518	80.7	3.05658	5.3205	0.281666	0.007	0	18.3641	0.0457772	17.5204	0.0655394	0.012	0
5.816	2019-06-26	2.50569	0.357162	15.7058	0.145768	22.3837	4.61039	78.6861	12.5201	5.11259	0.188062	0.007	0	18.3093	0.157841	17.5457	0.0890222	0.012	0
5.824	2019-06-26	2.37045	0.432208	15.6362	0.167311	24.2692	6.50264	74.7355	14.51	5.01245	0.0656417	0.007	0	18.2454	0.194428	17.5132	0.0867737	0.012	0
5.836	2019-06-26	2.31337	0.339947	15.6831	0.172942	23.0469	6.08176	72.3713	21.9018	5.08542	0.196039	0.007	0	18.2866	0.215751	17.5484	0.0729888	0.012	0
5.861	2019-06-26	2.50791	1.10964	15.6046	0.195679	26.3705	6.12733	63.8468	32.4493	5.05891	0.360182	0.007	0	18.2205	0.241436	17.4779	0.287882	0.012	0
6.178	2019-06-26	5.7691	2.05472	15.7305	0.262851	11.6077	5.61336	100.424	80.0636	6.4914	0.599689	0.00765	0.00048936	19.0572	0.384825	15.8509	0.190958	0.01225	0.000444262
6.713	2019-06-26	9.8857	3.73136	16.1943	0.422681	1.8688	2.38047	-151.474	20.8255	5.1272	0.0120377	0.0079	0.000447214	19.7875	0.66642	15.5013	0.386198	0.0129	0.000447214
6.787	2019-06-26	9.18628	1.68579	16.8311	0.458277	0.496667	0.343596	-239.725	14.9948	5.30628	0.0548665	0.00822222	0.000427793	20.6886	0.578799	15.232	0.0436268	0.0133333	0.000485071
7.299	2019-06-26	6.54745	3.91625	24.1024	6.81595	0.0994545	0.175001	-251.711	65.7503	5.95018	0.671478	0.013	0.00444008	30.5653	9.25439	14.2018	0.879837	0.0198182	0.00612284
7.855	2019-06-26	3.98624	0.103597	30.5126	0.30133	0.00792	0.0209482	-279.319	14.9554	6.04108	0.0307326	0.017	0	39.0218	0.397156	13.5846	0.0219983	0.02536	0.000489898
7.87	2019-06-26	3.93868	0.0948494	30.3346	0.305398	0.0150909	0.0209601	-298.353	21.4472	6.081	0.0510928	0.017	0	38.7968	0.379979	13.5946	0.0667865	0.0251364	0.00035125
8.114	2019-06-26	4.32605	0.286229	31.2882	0.50881	0.3959	0.128894	-135.193	55.302	7.34325	0.234506	0.018	0.000324443	40.3528	0.810095	13.2438	0.159478	0.0261	0.000447214
8.895	2019-06-26	3.7438	0.243034	32.8875	1.45073	0	0	-357.632	10.0402	6.3349	0.0596162	0.0193	0.000923381	43.0506	2.04973	12.6601	0.115723	0.02775	0.00151744
8.959	2019-06-26	3.81289	0.139847	32.1883	1.4727	0.0394444	0.112634	-349.26	4.67513	6.4245	0.432207	0.0185556	0.000983524	42.1202	1.97597	12.6554	0.0541493	0.0275	0.00129479
8.97	2019-06-26	3.61243	0.170772	34.4205	2.0567	0.211667	0.184419	-351.207	54.5676	7.09295	0.646509	0.0201429	0.00138873	45.1344	2.77665	12.5828	0.0739607	0.029381	0.00193588
9.02	2019-06-26	3.56611	0.242759	35.5722	2.23215	0.317444	0.185427	-400.728	31.57	7.28222	0.543585	0.0209444	0.00151355	46.7455	3.04896	12.5145	0.0743768	0.0304444	0.0022022
9.534	2019-06-26	2.75868	0.278394	38.6	1.26197	0.162591	0.153227	-408.177	12.8477	7.213	0.564631	0.0228182	0.00109702	51.0091	1.777	12.2774	0.100078	0.0332273	0.00115189
9.88	2019-06-26	2.70805	0.100626	39.1346	0.540544	0	0	-388.274	7.96912	6.5496	0.0153602	0.0231	0.000447214	51.7853	0.734786	12.2096	0.0233718	0.0339	0.000447214
9.974	2019-06-26	2.6434	0.108007	39.6355	0.229964	0.0001	0.000447214	-389.166	11.2978	6.5745	0.0154392	0.02365	0.00048936	52.4682	0.286366	12.1919	0.028908	0.034	0
10.15	2019-06-26	2.221	0.160655	40.1756	0.454856	0.346053	0.131569	-432.392	6.95226	7.59916	0.333889	0.0238947	0.000315302	53.3079	0.675704	12.119	0.0724799	0.0348421	0.000374634
10.59	2019-06-26	1.51933	1.10587	46.0711	6.00616	0.325286	0.173838	-432.321	6.62487	7.60719	0.425827	0.0276667	0.00391578	61.266	7.96293	12.0118	0.0406837	0.0398095	0.00513438
0.2746	2019-09-05	0.0205	0.00158114	15.4265	0.187012	89.911	2.47214	207.303	9.22929	5.0058	0.118164	0.005	0	14.5457	0.174862	28.1699	0.0278785	0.0095	0.000527046
0.3001	2019-09-05	0.0220909	0.00221154	15.3812	0.123065	91.5465	4.84826	226.461	17.2933	4.78509	0.0448675	0.005	0	14.5132	0.0953518	28.0119	0.432363	0.009	0
0.5194	2019-09-05	0.0206667	0.000866025	15.3969	0.0942158	84.5093	10.5014	193.564	51.1193	4.90356	0.242162	0.00533333	0.0005	14.582	0.170393	27.9286	0.332436	0.00933333	0.0005
1.139	2019-09-05	0.022	0.0014771	15.3593	0.11498	88.6357	1.40319	202.858	13.4208	4.93442	0.136331	0.005	0	14.4778	0.10902	28.1888	0.00304014	0.00908333	0.000288675
2.057	2019-09-05	0.022	0.00193649	15.4443	0.00934077	88.0141	0.0947674	191.435	2.06602	5.01467	0.0337528	0.005	0	14.5591	0.00915757	28.1854	0.00409607	0.009	0
2.162	2019-09-05	0.0215833	0.000668558	15.3642	0.00623529	91.1493	0.204638	220.062	1.77262	4.83225	0.0222103	0.005	0	14.4822	0.00436585	28.1882	0.0111505	0.009	0
2.944	2019-09-05	0.0241667	0.000752773	15.3137	0.00542832	87.8762	0.0587143	193.751	4.51226	4.9345	0.0802465	0.005	0	14.4378	0.00617792	28.1743	0.00301109	0.009	0
2.998	2019-09-05	0.0230833	0.00150504	15.3859	0.0474734	87.9472	0.0641176	192.641	1.52752	4.97425	0.0297203	0.005	0	14.5063	0.0437666	28.1763	0.00386907	0.009	0
3.287	2019-09-05	0.0216	0.000966092	15.3934	0.0705379	68.1328	28.4319	153.577	57.2578	5.1376	0.361016	0.0054	0.000516398	14.6831	0.28762	27.4286	0.963604	0.0094	0.000516398
3.781	2019-09-05	0.0224167	0.00162135	15.3337	0.0501059	87.996	0.0535231	196.781	1.37796	4.87508	0.0252891	0.005	0	14.4574	0.0466992	28.1735	0.00342451	0.009	0
4.263	2019-09-05	0.0216364	0.0006742	15.3799	0.0098026	90.0225	1.28364	201.922	8.551	4.97336	0.0874474	0.005	0	14.4965	0.0125249	28.1939	0.0164466	0.009	0
4.519	2019-09-05	0.0228182	0.00177866	15.3805	0.0278401	89.8919	1.16959	196.832	6.19229	5.03773	0.0286045	0.005	0	14.4988	0.0302649	28.1843	0.0187088	0.009	0
4.908	2019-09-05	0.024	0.00163299	15.4043	0.00605622	88.0575	0.0847155	184.747	3.61636	5.0611	0.0586808	0.005	0	14.5293	0.0052504	28.1492	0.0080111	0.009	0
5.351	2019-09-05	0.0665455	0.0956476	15.8332	0.946458	76.5075	13.5522	183.346	2.15515	5.12964	0.103654	0.00536364	0.00080904	15.2223	1.5282	27.2751	1.92483	0.00954545	0.00121356
5.927	2019-09-05	1.2329	0.802347	17.3615	1.04635	31.123	18.7218	181.743	9.49352	5.3991	0.193204	0.0072	0.00122927	18.4054	2.12353	22.3684	3.28594	0.012	0.00163299
6.133	2019-09-05	6.522	5.2428	18.7418	0.953232	8.721	6.95608	131.343	50.3438	5.49417	0.064369	0.0085	0.000547723	21.1005	1.5195	19.2625	1.0467	0.014	0.00109545
6.574	2019-09-05	43.5693	36.143	21.7821	9.74013	9.16787	6.86464	83.5477	101.365	5.58493	0.193633	0.0105333	0.00630042	25.2837	13.1175	19.1363	2.08798	0.0163333	0.00840635
8.269	2019-09-05	5.25756	0.158958	46.6461	0.797004	1.46867	0.273402	-250.636	30.4147	6.18089	0.115502	0.0267778	0.000440959	59.0904	1.12341	14.0851	0.174452	0.0383333	0.000866025
8.4	2019-09-05	4.94333	0.229781	46.9824	0.456584	1.05067	0.210493	-281.581	21.1849	6.31122	0.103595	0.027	0	59.756	0.589508	13.8043	0.0875	0.0388889	0.000333333
9.184	2019-09-05	3.059	0.739622	58.799	8.53813	0.62275	0.0707764	-323.6	10.9777	6.72325	0.159405	0.0345833	0.00555073	75.8303	11.4103	13.2839	0.322183	0.0491667	0.00755385
10.23	2019-09-05	1.90091	0.071168	76.7797	0.613842	0.331455	0.0440145	-355.572	3.89627	7.05282	0.0225912	0.0467273	0.000467099	100.881	0.711336	12.5015	0.0349467	0.0657273	0.000467099
10.66	2019-09-05	1.02609	1.18696	83.3469	17.5282	0.339818	0.116259	-355.271	12.5599	7.00618	0.161205	0.0508182	0.0114089	109.422	23.6477	12.582	0.313282	0.0710909	0.0151556
0.0384	2019-10-14	0.0234	0.00219089	16.9416	0.533321	84.4564	0.986414	91.9514	2.09833	6.3006	0.132001	0.0066	0.000547723	16.7626	0.478436	25.576	0.131453	0.011	0
0.4935	2019-10-14	0.0251667	0.00132916	16.1822	0.105564	81.933	0.477642	111.03	6.92463	5.92917	0.0700526	0.006	0	16.1162	0.0837649	25.2762	0.0665054	0.0101667	0.000408248
0.9854	2019-10-14	0.0532	0.0399837	16.1708	0.114528	81.0582	0.281295	139.94	11.4578	5.544	0.178279	0.006	0	16.1376	0.113656	25.098	0.00821584	0.0104	0.000547723
1.483	2019-10-14	0.031	0.00273861	15.9966	0.000547723	80.7528	0.0339588	149.673	4.01426	5.4348	0.0920174	0.006	0	16.022	0.00547723	24.9164	0.0169794	0.01	0
1.511	2019-10-14	0.029	0	15.9896	0.012341	80.7658	0.0784041	149.122	4.40001	5.481	0.0864465	0.006	0	16.0142	0.0112339	24.9204	0.0238495	0.01	0
2.053	2019-10-14	0.0492	0.0290293	15.9762	0.0310918	80.1656	0.439429	154.81	7.78162	5.4788	0.113405	0.006	0	16.0014	0.0271441	24.9168	0.0215685	0.01	0
2.723	2019-10-14	0.027	0.00173205	16.037	0	79.66	0.0658179	184.082	0	5.018	0	0.006	0	16.082	0	24.854	0	0.01	0
2.73	2019-10-14	0.0374	0.0124218	15.9864	0.0443655	79.4752	0.0908471	173.216	5.81243	5.1824	0.100781	0.006	0	16.03	0.0465564	24.8572	0.00657267	0.01	0
3.079	2019-10-14	0.0553333	0.0238719	15.976	0.0340823	79.2593	0.0573295	189.772	11.5621	4.92633	0.18642	0.006	0	16.0247	0.0289183	24.847	0.0175271	0.01	0
3.422	2019-10-14	0.0615	0.0366974	15.934	0.00619677	79.1527	0.00671317	188.407	0.491611	4.975	0.00619677	0.006	0	15.972	0.00929516	24.873	0.00985901	0.01	0
3.432	2019-10-14	0.132	0	15.9703	0.00981496	79.296	0	198.08	10.5771	4.81933	0.177824	0.006	0	16.0097	0.0023094	24.886	0	0.01	0
4.042	2019-10-14	0.150857	0.0400892	15.9504	0.0196711	78.8354	0.23943	203.827	6.0609	4.73314	0.111504	0.006	0	15.995	0.0211818	24.8551	0.00855236	0.01	0
4.31	2019-10-14	0.0903333	0.0241799	16.0105	0.0504292	75.6792	3.2079	204.871	5.98411	4.709	0.122734	0.006	0	16.0633	0.0619021	24.8257	0.0387488	0.01	0
4.708	2019-10-14	0.09825	0.034471	16.1565	0.211147	70.9213	0.097185	217.88	11.7235	4.46725	0.20379	0.006	0	16.233	0.244132	24.8032	0.0005	0.01025	0.0005
4.963	2019-10-14	0.28375	0.0715	16.4632	0.00895824	58.0465	3.36409	218.653	2.723	4.378	0.046	0.006	0	16.6065	0.00331663	24.5775	0.043	0.011	0
5.139	2019-10-14	0.805667	0.715494	16.4733	0.0235429	47.9238	2.41509	221.281	4.33689	4.37533	0.011961	0.006	0	16.6298	0.0255923	24.5055	0.0112383	0.011	0
5.479	2019-10-14	3.382	1.39231	16.745	0.0613449	41.8028	1.78269	212.589	0.192251	4.56	0.0153362	0.007	0	17.0515	0.0662744	24.06	0.0120499	0.011	0
5.487	2019-10-14	7.1126	6.25987	16.749	0.0573934	40.4528	0.21779	214.172	0.450474	4.5292	0.0160062	0.007	0	17.0512	0.0743586	24.0626	0.0631688	0.011	0
5.49	2019-10-14	6.70025	4.7825	16.7095	0.084465	40.3092	0.0336192	213.21	0.13	4.517	0.022	0.007	0	16.992	0.10707	24.1415	0.067	0.011	0
5.959	2019-10-14	5.058	0.61153	19.0538	0.198602	29.4697	6.31871	205.512	4.55856	4.969	0.09077	0.008	0	19.9838	0.365055	22.5987	0.362944	0.013	0
5.978	2019-10-14	6.6552	1.38136	19.2342	0.094756	19.5794	1.02095	192.969	2.45468	5.1384	0.0308917	0.008	0	20.4056	0.0733948	21.9936	0.065179	0.013	0
6.878	2019-10-14	6.871	0.0939149	54.6792	0.268669	1.4936	0.337356	-10.969	10.2521	5.4786	0.0628872	0.029	0	63.0978	0.319781	18.0516	0.0594794	0.041	0
7.166	2019-10-14	7.3104	0.347256	57.5218	1.78468	0.963	0.136931	-31.1512	7.3351	5.6416	0.0662744	0.0312	0.00130384	67.6348	2.64575	17.3776	0.426676	0.0442	0.00178885
7.37	2019-10-14	7.4165	0.00288675	58.7692	0.111326	0.8275	0.0178979	-48.8305	6.27868	5.769	0.034641	0.032	0	69.9098	0.315041	16.726	0.146647	0.0455	0.00057735
7.386	2019-10-14	7.4625	0.177247	58.83	0.0601498	0.6715	0.067	-59.2398	1.1135	5.8525	0.017	0.032	0	70.0457	0.102899	16.6285	0.00519615	0.04575	0.0005
7.408	2019-10-14	7.51857	0.0449365	58.8094	0.0653168	0.633429	0.0236915	-67.6596	3.19411	5.93457	0.0230279	0.032	0	70.1497	0.0929654	16.5453	0.0269921	0.046	0
7.814	2019-10-14	7.04725	0.3465	59.8432	0.6635	0.605	0.0912213	-115.29	29.0455	6.022	0.034	0.0335	0.001	72.1887	1.3025	16.0505	0.307	0.04675	0.0005
7.871	2019-10-14	6.68129	0.0352785	59.7089	0.143533	0.564571	0.0233514	-209.528	27.7851	6.08186	0.00755929	0.034	0	73.3229	0.230517	15.2886	0.059332	0.0477143	0.00048795
7.884	2019-10-14	6.7504	0.0334111	60.0354	0.0969809	0.6476	0.0386562	-241.965	4.18068	6.1024	0.00760263	0.034	0	73.7374	0.105978	15.2588	0.00383406	0.048	0
8.009	2019-10-14	6.736	0	60.092	0.054	0.63025	0.0373397	-254.217	0	6.118	0	0.034	0	73.8227	0.0695	15.259	0	0.048	0
8.349	2019-10-14	5.34683	0.110478	61.8657	0.107373	0.4295	0.0179081	-261.626	0.85799	6.185	0.00657267	0.0353333	0.000516398	77.0237	0.343901	14.6968	0.125829	0.05	0
8.745	2019-10-14	4.28675	0.500941	68.3035	4.24118	0.34175	0.0337676	-269.184	3.91045	6.2505	0.0348855	0.03975	0.0025	86.0307	5.75526	14.2225	0.21529	0.056	0.004
9.154	2019-10-14	3.493	0.400933	81.6673	8.59596	0.353667	0.0407954	-273.038	2.59283	6.30533	0.0134263	0.0483333	0.00568038	103.997	11.4878	13.8555	0.247023	0.0673333	0.00722957
9.43	2019-10-14	3.14733	0.0894893	88.751	0.917987	0.327333	0.0109697	-278.376	0.165122	6.36867	0.0080829	0.0533333	0.00057735	113.799	1.57963	13.4773	0.143183	0.0736667	0.0011547
9.489	2019-10-14	3.02	0.0318748	90.8161	2.71342	0.344429	0.0508096	-276.73	1.50441	6.37357	0.00315474	0.0547143	0.00188982	116.931	3.84346	13.3481	0.0466706	0.076	0.00264575
10.02	2019-10-14	1.94267	0.0726379	99.118	0.805392	0.2415	0.0136051	-281.821	3.23532	6.43683	0.00407022	0.0606667	0.000816497	129.034	1.09512	12.8862	0.0538755	0.084	0.000632456
0.325	2019-11-11	0.0766667	0.0196044	14.069	0.0353836	79.667	5.56756	80.147	3.75861	6.05167	0.104739	0.006	0	16.1387	0.0424774	18.2723	0.0211266	0.0103333	0.00057735
0.6024	2019-11-11	0.1172	0.0613775	14.0798	0.00605805	73.5298	0.429215	88.7552	1.77178	5.955	0.050448	0.006	0	16.1474	0.00665582	18.2968	0.00228035	0.0102	0.000447214
0.8573	2019-11-11	0.127667	0.0526245	14.0787	0.00737112	72.947	0.117796	94.5077	4.95572	5.915	0.0748398	0.006	0	16.144	0.00916515	18.3017	0.00351189	0.0103333	0.00057735
0.9348	2019-11-11	0.1052	0.0462136	14.0716	0.00219089	72.8562	0.0390154	99.4986	6.42265	5.8688	0.0855961	0.006	0	16.138	0.00244949	18.2978	0.00083666	0.01	0
1.381	2019-11-11	0.1395	0.0826942	14.0745	0.00704746	72.8383	0.0607474	111.922	6.29736	5.709	0.0874795	0.006	0	16.1423	0.00670199	18.2935	0.0081035	0.01	0
1.515	2019-11-11	0.16825	0.023585	14.0663	0.00170783	72.8577	0.0349225	120.433	2.50307	5.588	0.0382971	0.006	0	16.1325	0.00173205	18.292	0.00382971	0.01	0
1.879	2019-11-11	0.4945	0.735655	14.044	0.0160624	73.1238	0.442349	135.916	8.83033	5.3415	0.155642	0.006	0	16.1125	0.013626	18.2892	0.00665207	0.01	0
2.375	2019-11-11	2.09025	1.49068	13.7843	0.00684957	76.9255	1.30429	134.716	5.18965	5.42275	0.114608	0.006	0	15.9295	0.00914695	18.0203	0.156611	0.01	0
2.78	2019-11-11	1.56725	1.24648	13.6898	0.00921502	75.549	0.969927	148.461	1.59007	5.27725	0.0317004	0.006	0	15.9262	0.00917878	17.7342	0.149004	0.01	0
3.106	2019-11-11	0.640667	0.209001	13.715	0.00754983	71.4777	0.323039	157.072	1.7712	5.18367	0.0336502	0.006	0	16.002	0.0105357	17.519	0.0069282	0.01	0
3.377	2019-11-11	1.6028	1.64118	13.7258	0.00867179	70.1314	2.64195	161.284	3.36895	5.1208	0.0450688	0.006	0	16.0378	0.0313959	17.496	0.0746827	0.01	0
3.878	2019-11-11	0.529	0.993412	13.825	0.0699142	59.466	5.8213	172.065	6.20517	4.94925	0.110237	0.006	0	16.217	0.114458	17.3145	0.0994803	0.01075	0.0005
4.069	2019-11-11	5.577	3.44828	15.3833	1.36451	45.5645	5.63195	94.9232	57.1489	4.89075	0.0534813	0.00725	0.000957427	18.0568	1.59248	17.2568	0.0169779	0.01175	0.000957427
0.1012	2019-12-19	0.068	0.11155	12.2318	0.076359	87.914	1.83693	213.775	5.37298	5.5502	0.15672	0.006	0	16.123	0.0995013	12.3498	0.0311159	0.0104	0.000547723
0.6015	2019-12-19	0.05775	0.0534751	12.215	0.0340392	85.6813	0.202368	204.54	4.29563	5.727	0.108311	0.006	0	16.1095	0.0403196	12.351	0.0141657	0.01	0
1.069	2019-12-19	0.231667	0.207715	12.0557	0.0170098	84.6033	0.0693277	201.583	2.00689	5.90333	0.0570993	0.006	0	15.977	0.0230651	12.1537	0.00986577	0.01	0
1.254	2019-12-19	0.121	0.0398372	12.084	0.0759737	84.837	0.561107	208.97	6.12237	5.73267	0.0393107	0.006	0	16.001	0.0458258	12.237	0.154153	0.01	0
1.722	2019-12-19	0.2105	0.0859413	12.0153	0.0121106	84.0645	0.20063	209.16	4.0538	5.83833	0.0744813	0.006	0	15.967	0.0178774	12.0413	0.0167053	0.01	0
2.059	2019-12-19	0.165667	0.0700309	12.025	0.00781025	83.6043	0.0497226	208.718	2.76262	5.88967	0.056003	0.006	0	15.993	0.0112694	12.0093	0.00208167	0.01	0
2.541	2019-12-19	0.1666	0.0590237	12.033	0.0187083	83.3266	0.0723346	212.033	2.9142	5.8232	0.0465586	0.006	0	16.0132	0.02728	11.9884	0.00134164	0.01	0
3.039	2019-12-19	0.14775	0.0367548	12.0457	0.0280758	83.0515	0.0267893	212.865	0.494582	5.81175	0.0078475	0.006	0	16.0355	0.0364555	11.9733	0.00206155	0.01	0
3.542	2019-12-19	0.09725	0.0738619	12.0572	0.0328773	82.539	0.18156	218.034	5.54682	5.763	0.10496	0.006	0	16.0617	0.0455293	11.9475	0.00665833	0.01	0
3.546	2019-12-19	0.141	0.123223	12.0757	0.0496622	82.497	0.0687895	219.034	5.27399	5.76333	0.0899852	0.006	0	16.086	0.0674463	11.9467	0.00472582	0.01	0
3.794	2019-12-19	0.125	0.027374	12.0525	0.0411218	82.387	0.111762	218.94	5.9331	5.75825	0.112917	0.006	0	16.0595	0.0503951	11.9365	0.011	0.01	0
4.042	2019-12-19	0.11275	0.0332002	12.0132	0.00330404	82.343	0.0821827	223.287	8.5067	5.7045	0.122596	0.006	0	16.0115	0.00472582	11.926	0.00163299	0.01	0
4.492	2019-12-19	0.0884	0.0670992	12.0426	0.0443881	80.7596	0.413406	213.403	4.62298	5.8292	0.0787763	0.006	0	16.065	0.0627057	11.8916	0.00856154	0.01	0
4.997	2019-12-19	0.048	0.0146287	12.066	0.0139523	80.2185	0.642556	212.131	2.44506	5.84575	0.0461907	0.006	0	16.1068	0.0158824	11.864	0.00952191	0.01	0
5.231	2019-12-19	0.165	0.135346	11.9987	0.0776461	80.535	1.1883	215.824	3.24666	5.82075	0.0745	0.006	0	16.0308	0.0930676	11.831	0.0266083	0.01	0
5.492	2019-12-19	0.17325	0.0941643	11.965	0.0315172	80.788	0.782625	199.447	36.7942	5.77975	0.112678	0.006	0	16.019	0.0915423	11.7508	0.11989	0.01025	0.0005
5.982	2019-12-19	0.110667	0.0209841	11.9677	0.00450925	81.9587	0.00971253	216.7	3.25619	5.84833	0.0551392	0.006	0	16.0117	0.00321455	11.7767	0.00896289	0.01	0
6.107	2019-12-19	0.14225	0.0348365	11.959	0.00989949	82.0738	0.0161941	216.466	3.15629	5.85325	0.0577776	0.006	0	16.0023	0.00939415	11.7715	0.0118181	0.01	0
6.564	2019-12-19	0.165	0.0705797	11.9432	0.0104738	81.9674	0.0805314	216.73	1.17614	5.8496	0.0244295	0.006	0	16.0008	0.0210998	11.7246	0.0195908	0.01	0
6.956	2019-12-19	0.17975	0.0453826	11.95	0.0106771	81.8825	0.050797	215.53	1.37669	5.86475	0.0281114	0.006	0	16.015	0.0216795	11.711	0.0186726	0.01	0
7.362	2019-12-19	0.1945	0.0344529	11.9392	0.0116726	81.724	0.0942373	218.933	1.80508	5.8055	0.0274044	0.006	0	16.0132	0.0123929	11.6805	0.00858293	0.01	0
7.866	2019-12-19	0.187	0.0442493	11.935	0.00734847	81.4292	0.28009	218.682	5.206	5.80175	0.0932251	0.006	0	16.018	0.017088	11.654	0.0317595	0.01	0
7.996	2019-12-19	0.161333	0.0930448	11.9483	0.0258134	81.0243	0.186947	222.469	3.60353	5.72533	0.0631295	0.006	0	16.056	0.0346987	11.6053	0.00416333	0.01	0
8.465	2019-12-19	0.0712	0.00980816	11.932	0.00578792	80.1832	0.190525	215.902	2.92301	5.834	0.0514733	0.006	0	16.059	0.00717635	11.5448	0.00228035	0.01	0
8.967	2019-12-19	0.145	0.0836242	11.9207	0.00416333	79.7637	0.0559851	214.919	1.68946	5.84067	0.0292632	0.006	0	16.052	0.00556776	11.5243	0.00152753	0.01	0
9.169	2019-12-19	0.0816	0.0553697	11.9262	0.00630079	79.836	0.046551	220.129	5.65283	5.7346	0.104256	0.006	0	16.059	0.00894427	11.526	0.00244949	0.01	0
9.607	2019-12-19	0.231	0.322684	12.0572	0.253991	79.737	0.15708	196.498	44.2755	5.79425	0.0745939	0.006	0	16.233	0.339538	11.532	0.006	0.01025	0.0005
10.02	2019-12-19	0.4554	0.233492	12.0042	0.0543019	79.4896	0.16137	147.131	46.6903	5.7824	0.138581	0.006	0	16.1614	0.0737109	11.5324	0.00288097	0.0104	0.000547723
0.5602	2020-01-17	0.488392	NA	11.3735	NA	85.9388	NA	187.364	NA	5.90068	NA	0.00509657	NA	13.8377	NA	15.6919	NA	0.00899451	NA
1.214	2020-01-17	0.292461	NA	11.1295	NA	85.8184	NA	176.726	NA	6.00443	NA	0.00496125	NA	13.5446	NA	15.6644	NA	0.00880402	NA
1.946	2020-01-17	0.452017	NA	10.7614	NA	85.9088	NA	189.019	NA	5.82034	NA	0.00479154	NA	13.1763	NA	15.4044	NA	0.00856461	NA
2.269	2020-01-17	0.480351	NA	10.7561	NA	85.6198	NA	179.549	NA	6.00662	NA	0.0047978	NA	13.1899	NA	15.3389	NA	0.00857347	NA
2.98	2020-01-17	0.141385	NA	11.1515	NA	71.3603	NA	192.667	NA	5.69876	NA	0.00529376	NA	14.2698	NA	13.5589	NA	0.0092754	NA
3.739	2020-01-17	0.0189321	NA	10.2323	NA	65.1915	NA	206.5	NA	5.49107	NA	0.00496126	NA	13.5576	NA	12.1586	NA	0.00881244	NA
4.127	2020-01-17	0	NA	10.2851	NA	63.7653	NA	218.859	NA	5.29802	NA	0.00501553	NA	13.6768	NA	12.0161	NA	0.00888993	NA
4.922	2020-01-17	0	NA	10.2773	NA	62.8117	NA	226.41	NA	5.18175	NA	0.00502821	NA	13.7053	NA	11.9046	NA	0.00890847	NA
5.868	2020-01-17	0	NA	10.3252	NA	60.5691	NA	234.049	NA	5.0415	NA	0.00508032	NA	13.82	NA	11.7605	NA	0.00898297	NA
6.568	2020-01-17	0.503023	NA	10.4437	NA	56.6661	NA	241.826	NA	4.88947	NA	0.00516565	NA	14.0061	NA	11.6835	NA	0.00910396	NA
0.8767	2020-03-18	0.500012	0.0795871	13.9128	0.1945	95.5187	1.22991	139.444	3.92288	6.6105	0.102687	0.00602519	0.000101379	15.8393	0.216672	18.6292	0.0154981	0.0102955	0.000140834
0.9545	2020-03-18	0.561457	0.124893	13.8001	0.0175588	96.2557	0.0461507	141.59	2.32701	6.5007	0.0481418	0.00596696	8.5e-06	15.7148	0.0182093	18.6247	0.0100956	0.0102146	1.18e-05
0.9826	2020-03-18	0.441632	0.0345325	13.564	0.0438481	96.4175	0.0990471	132.695	7.99779	6.52181	0.0896703	0.0058366	2.2e-05	15.436	0.0471802	18.6576	0.00865074	0.0100334	3.07e-05
0.9934	2020-03-18	0.399212	0.0699185	13.5538	0.121387	96.4585	0.0991737	128.607	2.97635	6.5612	0.0434374	0.00583213	6.63e-05	15.4263	0.141963	18.6483	0.0176749	0.0100271	9.23e-05
1.066	2020-03-18	0.55622	0.14286	13.5219	0.0892389	96.897	0.822932	127.487	1.24379	6.54259	0.0575068	0.00580186	6.5e-05	15.3619	0.13872	18.7346	0.118265	0.00998522	9.02e-05
1.976	2020-03-18	0.962422	0.0583515	12.8969	0.0562405	98.1256	1.089	142.04	9.13826	6.18776	0.173074	0.00589496	3.04e-05	15.5566	0.0652201	16.1201	0.377628	0.0101118	4.24e-05
2.005	2020-03-18	0.856674	0.105597	12.8079	0.0315738	98.5971	0.201151	156.536	1.19838	5.94343	0.0212758	0.00589755	1.49e-05	15.5624	0.031925	15.7276	0.0325075	0.0101156	2.08e-05
2.041	2020-03-18	0.953839	0.0476254	12.7741	0.0817036	98.7465	0.577305	142.455	21.0861	6.09817	0.254388	0.00587323	5.06e-05	15.5102	0.108697	15.784	0.108711	0.0100817	7.07e-05
2.669	2020-03-18	0.836756	0.166496	12.193	0.0710276	91.4043	6.53655	148.078	20.5413	6.01311	0.383517	0.00572945	0.000157606	15.2056	0.342667	15.0343	1.21133	0.00988361	0.000222733
3.011	2020-03-18	0.753062	0.101727	12.1978	0.0384127	82.7192	0.716322	174.685	3.59896	5.48837	0.057453	0.00592636	2.38e-05	15.6336	0.0512644	13.5109	0.041755	0.0101618	3.33e-05
3.064	2020-03-18	0.640945	0.163033	12.189	0.10939	83.0495	0.236844	179.381	0.415232	5.43741	0.0120357	0.0059134	6.87e-05	15.6054	0.147711	13.548	0.0277979	0.0101435	9.6e-05
3.668	2020-03-18	0.535096	0.277591	12.044	0.0761447	77.3986	5.98305	163.432	32.836	5.54767	0.383472	0.00589153	5.25e-05	15.5614	0.115908	13.2018	0.469327	0.0101149	7.53e-05
3.955	2020-03-18	0.294062	0.184584	12.149	0.141649	71.0061	0.55905	182.366	1.65897	5.34174	0.0249043	0.00601671	8.85e-05	15.8331	0.190273	12.8138	0.027469	0.0102915	0.000123679
3.992	2020-03-18	0.0657179	0.0606532	12.3288	0.0538107	69.5479	0.198465	182.521	1.10512	5.34828	0.0230439	0.00613357	3.52e-05	16.0844	0.0757073	12.7878	0.0219373	0.0104548	4.92e-05
4.71	2020-03-18	0.253319	0.21185	12.0723	0.0651714	68.1011	4.2426	169.571	19.9922	5.46866	0.168427	0.0060025	7.57e-05	15.8043	0.164819	12.6921	0.233504	0.0102728	0.000107132
5.039	2020-03-18	0.0151045	0.0159396	12.1856	0.154755	64.3659	0.0484191	181.789	1.0073	5.37048	0.0164285	0.00610764	9.43e-05	16.0321	0.202418	12.4346	0.0070442	0.0104208	0.000131572
5.048	2020-03-18	0	0	12.3785	0.0385498	63.8961	0.340411	181.912	0.378893	5.37399	0.00946807	0.0062293	2.27e-05	16.2934	0.0486868	12.4232	0.012443	0.0105907	3.16e-05
5.059	2020-03-18	0.138051	0.0770695	12.0943	0.0260643	64.0647	0.405354	177.444	1.00014	5.46724	0.0177871	0.0060489	1.4e-05	15.9058	0.0300379	12.4624	0.0238028	0.0103388	1.95e-05
5.644	2020-03-18	0.0873594	0.14442	12.2693	0.0737	61.1463	3.71529	177.56	7.47577	5.25499	0.152095	0.00616217	6.81e-05	16.1494	0.147522	12.44	0.136467	0.0104971	9.59e-05
5.983	2020-03-18	0.0152905	0.026484	12.3167	0.143841	59.38	0.762675	187.038	4.08835	5.09014	0.110664	0.00620982	9.15e-05	16.2526	0.196543	12.3334	0.0271334	0.0105642	0.000127748
6.027	2020-03-18	0.0454527	0.0430426	12.2255	0.0102219	56.7923	0.306157	177.842	0.384279	5.46507	0.00476819	0.00614619	7.04e-06	16.1157	0.0151614	12.3577	0.0118814	0.0104752	9.86e-06
6.485	2020-03-18	0.246238	0.0984211	12.4362	0.184154	51.2789	2.1142	127.349	7.0475	5.46419	0.0472086	0.00629429	0.000117378	16.4344	0.251803	12.2606	0.0214372	0.0106824	0.000163672
6.924	2020-03-18	0.0901922	0.081883	12.4748	0.177797	49.2232	0.691896	171.303	7.83883	5.27417	0.0661168	0.00633021	0.000113921	16.5122	0.244375	12.1972	0.0132676	0.0107329	0.000158846
6.935	2020-03-18	0.0479818	0.076812	12.5715	0.235628	50.0895	0.504636	171.96	3.97734	5.30994	0.0402732	0.00638878	0.00014841	16.6376	0.31804	12.2084	0.0117394	0.0108144	0.000206725
6.965	2020-03-18	0.862205	1.29414	12.6686	0.0208607	49.8424	1.60631	172.95	7.14071	5.32028	0.155112	0.00645012	1.33e-05	16.7692	0.0286088	12.1986	0.0144466	0.0109	1.86e-05

## Sheet: Table S3. Fe
Table S3. Total and filtered (0.22 µm) iron. Samples were acidified with 1-10% SEASTARTM BASELINE® HNO3 in trace-metal-free 50mL falcon tubes and transported on ice until storage at 4ºC. Analysis was done following the EPA Method 200.8 on a Thermo Electron iCAPQ Inductively Coupled Plasma Mass Spectrometer with a quadrupole mass analyzer (QICP-MS). Date_sampled_Yr_Month = date sampled (Month/Day/…
Date_sampled_Yr_Month	Depth_m	Location	Fe_mg_L	Total_Filtered	Strat_time
2020-10-22	0.9	Inlet	0.113	Filtered	October
2020-10-22	0.9	Inlet	0.223	Total	October
2020-10-22	1.89	Inlet	0.18	Filtered	October
2020-10-22	1.89	Inlet	0.283	Total	October
2020-10-22	2.2	Inlet	0.222	Filtered	October
2020-10-22	2.2	Inlet	0.45	Total	October
2020-10-22	1.02	Middle	0.17	Filtered	October
2020-10-22	1.02	Middle	0.257	Total	October
2020-10-22	2.6	Middle	0.253	Filtered	October
2020-10-22	2.6	Middle	0.295	Total	October
2020-10-22	3.1	Middle	0.171	Filtered	October
2020-10-22	3.1	Middle	0.326	Total	October
2020-10-22	4.09	Middle	0.282	Filtered	October
2020-10-22	4.09	Middle	0.506	Total	October
2020-10-22	5.08	Middle	0.145	Filtered	October
2020-10-22	5.08	Middle	0.718	Total	October
2020-10-22	5.6	Middle	0.387	Filtered	October
2020-10-22	5.6	Middle	1.503	Total	October
2020-10-22	6.2	Middle	0.378	Filtered	October
2020-10-22	6.2	Middle	2.766	Total	October
2020-10-22	6.57	Middle	4.111	Filtered	October
2020-10-22	6.57	Middle	4.725	Total	October
2020-10-22	7.03	Middle	17.56	Filtered	October
2020-10-22	7.03	Middle	16.36	Total	October
2020-10-22	7.99	Middle	18.01	Filtered	October
2020-10-22	7.99	Middle	19.052	Total	October
2020-10-22	9.85	Middle	28.47	Filtered	October
2020-10-22	9.85	Middle	31.71	Total	October
2020-10-22	2.02	Outlet	0.824	Filtered	October
2020-10-22	2.02	Outlet	0.357	Total	October
2020-10-22	4	Outlet	0.182	Filtered	October
2020-10-22	4	Outlet	0.429	Total	October

## Sheet: Table S4. Metadata W
Table S4. Water column metadata used for microbial community analyses. Sample_ID = sample ID and file ID; IGSN_ID = International Geo Sample Number ID; IGSN_Sample_Name = IGSN sample name; Sample_Control = whether the sample is from Pond B (sample) or air control (control; either air of the field site at time of sampling 'Air_Control' or 'BSC_Control' = biosafety cabinet control); Latitude and lo…
Sample_ID	IGSN_ID	IGSN_Sample_Name	Sample_Control	Latitude	Longitude	Depth_m	Depth_cat	Location	Location_description	Season	Collection_date	Strat_group	DNA_conc_ng_uL	Sequence_batch	Cell_counts_cellsmL	ChlA_RFU	DO_percSat	TDS_ppt	ORP_mV	pH	SpecificCond_µScm	Temp_C	TOC_mgCL	Pu_µBq_L	Pu_mM	137Cs_Bq_L	SO4_mg_L	SO4_µM	NO3_mg_L	NO2_mg_L	PO4_mg_L	Cl_mg_L	NH4_mgL	As_mg_L	Ca_mg_L	Co_mg_L	Fe_mg_L	Fe_mM	K_mg_L	Mg_mg_L	Mn_mg_L	Na_mg_L
W38	IESRP002Z	SRP_March_2020_Mid_Loc3_Water_D2	Sample	33.2944	-81.5472	1.99664	1-2m	Loc3	Middle	Spring	2020-03-18	Unstratified	1.49	Batch2	468565	0.856674	98.5971	0.0101156	156.536	5.94343	15.5624	16.1201	6.37651	28.99	3.8393e-14	0.21184	0.241627	2.51538	BDL	BDL	BDL	2.16686	NA	0.000188	0.8497	2.89e-05	0.143	0.00256066	0.1739	0.325	0.001445	1.675
W48	IESRP0037	SRP_March_2020_Outlet_Loc5_Water_D1	Sample	33.2972	-81.5436	1.04645	0-1m	Loc5	Outlet	Spring	2020-03-18	Unstratified	1.75	Batch2	590960	0.738553	98.9977	0.00992652	152.244	6.46635	15.2716	17.7274	6.61767	49.02	6.33341e-14	0.195831	0.267493	2.78464	BDL	BDL	BDL	2.18735	NA	0.000166	0.8186	7.29e-05	0.1602	0.00286865	0.3169	0.3274	0.00164	1.694
W39	IESRP0030	SRP_March_2020_Mid_Loc3_Water_D3	Sample	33.2944	-81.5472	3.01342	2-3m	Loc3	Middle	Spring	2020-03-18	Unstratified	1.69	Batch2	288680	0.753062	82.7192	0.0101618	174.685	5.48837	15.6336	13.5109	6.14134	NA	NA	0.170627	0.304136	3.1661	BDL	BDL	BDL	2.17327	NA	0.000155	0.8388	4.01e-05	0.162	0.00290089	0.1777	0.3232	0.00536	1.679
W31	IESRP002S	SRP_March_2020_InMid_Loc2_Water_D2	Sample	33.293	-81.5496	1.99051	1-2m	Loc2	Inlet-Middle	Spring	2020-03-18	Unstratified	2.13	Batch2	405513	0.434974	91.0488	0.010417	135.583	6.14073	16.0262	17.824	5.86315	NA	NA	0.178974	0.258871	2.69489	BDL	BDL	BDL	2.19888	NA	0.000165	0.8486	2.76e-05	0.181	0.00324111	0.1817	0.3277	0.004149	1.677
W40	IESRP0031	SRP_March_2020_Mid_Loc3_Water_D4	Sample	33.2944	-81.5472	3.96049	3-4m	Loc3	Middle	Spring	2020-03-18	Unstratified	1.53	Batch2	346787	0.294062	71.0061	0.0102915	182.366	5.34174	15.8331	12.8138	6.0783	47.81	6.30482e-14	0.133857	0.299825	3.12123	BDL	BDL	BDL	2.1643	NA	0.000159	0.8188	2.64e-05	0.1906	0.00341302	0.189	0.3284	0.01311	1.687
W34	IESRP002V	SRP_March_2020_InMid_Loc2_Water_D5	Sample	33.293	-81.5496	5.10355	4-5m	Loc2	Inlet-Middle	Spring	2020-03-18	Unstratified	1.24	Batch2	263954	0.030786	63.041	0.0106216	169.739	5.42553	16.3409	12.335	6.32547	NA	NA	0.222279	0.373111	3.88415	0.0338336	BDL	BDL	2.1707	NA	0.000178	0.846	5.26e-05	0.1978	0.00354195	0.1909	0.3298	0.02309	1.686
W41	IESRP0032	SRP_March_2020_Mid_Loc3_Water_D5	Sample	33.2944	-81.5472	5.04467	4-5m	Loc3	Middle	Spring	2020-03-18	Unstratified	0.915	Batch2	234282	0	63.8961	0.0105907	181.912	5.37399	16.2934	12.4232	6.31747	49.37	6.39944e-14	0.174146	0.360178	3.74951	BDL	BDL	BDL	2.17583	NA	0.000177	0.8228	3.02e-05	0.2048	0.00366729	0.1875	0.3288	0.02076	1.680
W43	IESRP0034	SRP_March_2020_Mid_Loc3_Water_D7	Sample	33.2944	-81.5472	6.53584	6-7m	Loc3	Middle	Spring	2020-03-18	Unstratified	1.21	Batch2	314643	0.246238	51.2789	0.0106824	127.349	5.46419	16.4344	12.2606	6.18537	55.75	6.9387e-14	0.175172	0.437775	4.55731	0.0646255	BDL	BDL	2.24626	NA	0.000166	0.8047	7.95e-05	0.2096	0.00375325	0.1886	0.3271	0.02477	1.675
W37	IESRP002Y	SRP_March_2020_Mid_Loc3_Water_D1	Sample	33.2944	-81.5472	0.960325	0-1m	Loc3	Middle	Spring	2020-03-18	Unstratified	1.59	Batch2	416021	0.561457	96.2557	0.0102146	141.59	6.5007	15.7148	18.6247	6.61567	23.69	3.05409e-14	0.149274	0.196362	2.04416	0.0184377	BDL	BDL	2.18607	NA	0.000258	0.8005	7.41e-05	0.2098	0.00375683	0.1727	0.317	0.001692	1.691
W45	IESRP003D	SRP_March_2020_MidOut_Loc4_Water_D2	Sample	33.2956	-81.5451	1.9261	1-2m	Loc4	Middle-Outlet	Spring	2020-03-18	Unstratified	1.67	Batch2	515545	0.76529	97.8912	0.00990969	137.803	6.27264	15.2457	16.9636	6.2174	NA	NA	0.177016	0.14032	1.46076	BDL	BDL	BDL	2.14893	NA	0.000169	0.7881	3.3e-05	0.2106	0.00377115	0.1613	0.3091	0.001881	1.739
W30	IESRP002R	SRP_March_2020_InMid_Loc2_Water_D1	Sample	33.293	-81.5496	1.01437	0-1m	Loc2	Inlet-Middle	Spring	2020-03-18	Unstratified	3.17	Batch2	429621	0.678001	96.5665	0.0101432	104.741	6.51839	15.605	18.4539	5.81912	35.23	4.63957e-14	0.125501	0.215762	2.24611	BDL	BDL	BDL	2.1643	NA	0.000168	0.8488	7.77e-05	0.2117	0.00379085	0.1771	0.3201	0.002159	1.692
W12	IESRP000B	SRP_Inlet_Loc1_Water_D2	Sample	33.2914	-81.5525	0.752	0.75m	Loc1	Inlet	Summer	2019-06-25	Epilimnion	20.5	Batch1	416021	2.92581	77.977	0.009	156.677	4.998	13.951	29.028	7.72284	10.3	1.14261e-14	0.1	0.366	3.81012	BDL	BDL	BDL	2.24	0.06	0.0001261	0.648	0.0001292	0.215	0.00384994	0.0785	0.3019	0.005808	1.389
W49	IESRP0038	SRP_March_2020_Outlet_Loc5_Water_D2	Sample	33.2972	-81.5436	2.0463	1-2m	Loc5	Outlet	Spring	2020-03-18	Unstratified	2.19	Batch2	408356	0.680611	98.5326	0.0100503	203.847	6.04853	15.4621	15.9049	6.28644	NA	NA	0.143517	0.23085	2.40319	BDL	BDL	BDL	2.17198	NA	0.00016	0.8116	6.08e-05	0.2272	0.0040684	0.1808	0.3132	0.002418	1.792
W33	IESRP002U	SRP_March_2020_InMid_Loc2_Water_D4	Sample	33.293	-81.5496	4.03092	3-4m	Loc2	Inlet-Middle	Spring	2020-03-18	Unstratified	1.26	Batch2	267045	NA	NA	NA	NA	NA	NA	NA	6.19938	57.71	7.74083e-14	0.173323	0.334313	3.48025	BDL	BDL	BDL	2.15406	NA	0.000158	0.9072	3.13e-05	0.2277	0.00407736	0.1897	0.3305	0.0161	1.671
W35	IESRP002W	SRP_March_2020_InMid_Loc2_Water_D6	Sample	33.293	-81.5496	6.05668	5-6m	Loc2	Inlet-Middle	Spring	2020-03-18	Unstratified	0.878	Batch2	228719	0.0657942	61.0469	0.0105363	167.955	5.47922	16.2097	12.2321	6.11032	NA	NA	0.143461	0.381733	3.9739	0.0338336	BDL	BDL	2.18095	NA	0.000186	0.8167	3.93e-05	0.2318	0.00415077	0.1858	0.3248	0.01966	1.682
W50	IESRP0039	SRP_March_2020_Outlet_Loc5_Water_D3	Sample	33.2972	-81.5436	3.09096	2-3m	Loc5	Outlet	Spring	2020-03-18	Unstratified	1.69	Batch2	347529	0.755857	79.8648	0.0100342	226.9	5.50767	15.4372	13.6049	6.01626	146.92	1.93641e-13	0.242799	0.258871	2.69489	BDL	BDL	BDL	2.19375	NA	0.000165	0.825	4.35e-05	0.2396	0.00429045	0.1563	0.3156	0.003462	1.7615
W46	IESRP003G	SRP_March_2020_MidOut_Loc4_Water_D5	Sample	33.2956	-81.5451	5.05844	4-5m	Loc4	Middle-Outlet	Spring	2020-03-18	Unstratified	1.15	Batch2	376459	0.137945	65.2776	0.0105953	200.103	5.36955	16.3004	12.4705	5.98924	63.13	7.98034e-14	0.184138	0.353712	3.6822	0.0389656	BDL	BDL	2.18479	NA	0.000176	0.7846	4.24e-05	0.2442	0.00437282	0.1861	0.3191	0.02172	1.761
W23	IESRP000C	SRP_Inlet_Loc1_Water_D3	Sample	33.2914	-81.5525	0	0-1m	Loc1	Inlet	Summer	2019-06-25	Epilimnion	8.62	Batch1	362365	0.844048	102.929	0.009	143.293	5.742	13.863	29.409	7.95321	21.9	4.4549e-15	0.12	0.339	3.52904	BDL	BDL	BDL	2.26	0.104	0.000123	0.652	2.73e-05	0.245	0.00438714	0.0653	0.3	0.00755	1.399
W53	IESRP003N	SRP_October_2020_Mid_Loc3_Water_D1	Sample	33.2948	-81.5472	1.02	1-2m	Loc3	Middle	Fall	2020-10-22	Epilimnion	1.26	Batch3	NA	0.0174846	82.7968	0.00952242	156.665	6.02156	14.6499	23.0347	5.92076	NA	NA	NA	NA	NA	NA	NA	NA	NA	NA	NA	NA	NA	0.257	0.00460202	NA	NA	NA	NA
W53-2	IESRP003N	SRP_October_2020_Mid_Loc3_Water_D1	Sample	33.2948	-81.5472	1.02	1-2m	Loc3	Middle	Fall	2020-10-22	Epilimnion	1.26	Batch4	NA	0.0174846	82.7968	0.00952242	156.665	6.02156	14.6499	23.0347	5.92076	NA	NA	NA	NA	NA	NA	NA	NA	NA	NA	NA	NA	NA	0.257	0.00460202	NA	NA	NA	NA
W42	IESRP0033	SRP_March_2020_Mid_Loc3_Water_D6	Sample	33.2944	-81.5472	6.005	5-6m	Loc3	Middle	Spring	2020-03-18	Unstratified	1.01	Batch2	342460	0.0152905	59.38	0.0105642	187.038	5.09014	16.2526	12.3403	6.15736	53.33	6.9371e-14	0.19191	0.355867	3.70464	0.0569275	BDL	BDL	2.18735	NA	0.000171	0.7729	5.88e-05	0.2607	0.00466828	0.1876	0.3205	0.0382	1.752
W47	IESRP003I	SRP_March_2020_MidOut_Loc4_Water_D7	Sample	33.2956	-81.5451	7.01127	6-7m	Loc4	Middle-Outlet	Spring	2020-03-18	Unstratified	1.04	Batch2	254064	0.0123478	56.0351	0.010624	194.586	5.44053	16.3446	12.0955	6.23641	93.66	1.24412e-13	0.191079	0.396821	4.13097	0.0415316	BDL	BDL	2.18223	NA	0.000182	0.7848	4.93e-05	0.2608	0.00467007	0.1884	0.3194	0.02412	1.765
W10	IESRP001D	SRP_Mid_Loc3_Water_D10	Sample	33.2942	-81.5469	0.06	0-1m	Loc3	Middle	Summer	2019-06-25	Epilimnion	5.47	Batch1	312000	0.02	97.451	0.00904546	276.542	5.251	15.23	29.627	6.377	3.87	5.46462e-15	0.15	0.292	3.03977	BDL	BDL	BDL	2.232	0.032	0.000125	0.656	2.68e-05	0.263	0.00470946	0.07	0.298	0.00979	1.400
W18	IESRP001B	SRP_Mid_Loc3_Water_D8	Sample	33.2942	-81.5469	2.079	2-3m	Loc3	Middle	Summer	2019-06-25	Epilimnion	4.49	Batch1	399000	0.0272353	98.252	0.0102941	79.365	6.446	14.827	29.932	6.459	NA	NA	0.14	0.316	3.28961	BDL	BDL	BDL	2.245	0.057	0.0001297	0.649	2.43e-05	0.265	0.00474528	0.0719	0.2939	0.01005	1.383
W18-2	IESRP001B	SRP_Mid_Loc3_Water_D8	Sample	33.2942	-81.5469	2.079	2-3m	Loc3	Middle	Summer	2019-06-25	Epilimnion	4.49	Batch4	399000	0.0272353	98.252	0.0102941	79.365	6.446	14.827	29.932	6.459	NA	NA	0.14	0.316	3.28961	BDL	BDL	BDL	2.245	0.057	0.0001297	0.649	2.43e-05	0.265	0.00474528	0.0719	0.2939	0.01005	1.383
W44	IESRP0035	SRP_March_2020_Mid_Loc3_Water_D8	Sample	33.2944	-81.5472	5.99028	5-6m	Loc3	Middle	Spring	2020-03-18	Unstratified	1.17	Batch2	318970	0.0295779	59.0249	0.0104678	181.011	5.31998	16.1043	12.3334	6.33348	NA	NA	0.183532	0.448552	4.6695	0.0517955	BDL	BDL	2.16942	NA	0.000176	0.8188	0.0001171	0.265	0.00474528	0.1944	0.3338	0.04267	1.710
W14	IESRP000R	SRP_InMid_Loc2_Water_D6	Sample	33.2931	-81.5489	1.508	1-2m	Loc2	Inlet-Middle	Summer	2019-06-25	Epilimnion	6.43	Batch1	294244	0.0272941	103.446	0.00905882	73.794	6.488	13.827	30.569	6.34488	NA	NA	0.14	0.296	3.08141	BDL	BDL	BDL	2.26	0.025	0.000122	0.675	2.78e-05	0.269	0.0048169	0.0757	0.3094	0.0096	1.450
W51	IESRP003A	SRP_March_2020_Outlet_Loc5_Water_D4	Sample	33.2972	-81.5436	3.95557	3-4m	Loc5	Outlet	Spring	2020-03-18	Unstratified	1.64	Batch2	427643	1.03165	62.5554	0.0105922	227.291	5.34591	16.2957	13.1552	6.44455	NA	NA	0.304774	0.355867	3.70464	BDL	BDL	BDL	2.1976	NA	0.000177	0.8072	4.34e-05	0.271	0.00485272	0.2091	0.3282	0.01019	1.817
W5	IESRP000S	SRP_InMid_Loc2_Water_D7	Sample	33.2931	-81.5489	0.186	0-1m	Loc2	Inlet-Middle	Summer	2019-06-25	Epilimnion	4.65	Batch1	309698	0.0186087	102.712	0.00882609	76.977	6.428	13.33	30.668	6.47049	20.36	2.62799e-14	0.1	0.289	3.00854	BDL	BDL	BDL	2.248	0.07	0.0001207	0.682	2.29e-05	0.273	0.00488853	0.0775	0.3115	0.01006	1.470
W36	IESRP002X	SRP_March_2020_InMid_Loc2_Water_D7	Sample	33.293	-81.5496	7.27012	7-8m	Loc2	Inlet-Middle	Spring	2020-03-18	Unstratified	1.1	Batch2	208320	0.0235832	50.0663	0.0109044	166.83	5.41477	16.776	12.0832	6.17437	93.86	1.21907e-13	0.200257	0.418376	4.35536	0.0415316	BDL	BDL	2.18223	NA	0.000175	0.8281	7.83e-05	0.2769	0.00495837	0.1935	0.3293	0.0379	1.676
W9	IESRP000M	SRP_InMid_Loc2_Water_D1	Sample	33.2931	-81.5489	7.773	7-8m	Loc2	Inlet-Middle	Summer	2019-06-25	Hypolimnion	8.59	Batch1	485255	5.04714	0.368	0.0241429	-298.195	6.842	37.6	13.871	10.2593	101.9	1.45088e-13	0.16	0.655	6.81866	BDL	BDL	BDL	2.469	0.004	0.000154	0.995	2.59e-05	0.2774	0.00496732	0.332	0.4006	0.01995	1.77
W6	IESRP001C	SRP_Mid_Loc3_Water_D9	Sample	33.2942	-81.5469	1.08	1-2m	Loc3	Middle	Summer	2019-06-25	Epilimnion	7.71	Batch1	240000	0.0552857	96.037	0.00914286	262.123	5.186	14.134	29.755	6.542	NA	NA	0.1	0.372	3.87258	BDL	BDL	BDL	2.233	0.158	0.000127	0.653	2.56e-05	0.279	0.00499597	0.07395	0.2971	0.01053	1.3937
W6-2	IESRP001C	SRP_Mid_Loc3_Water_D9	Sample	33.2942	-81.5469	1.08	1-2m	Loc3	Middle	Summer	2019-06-25	Epilimnion	7.71	Batch4	240000	0.0552857	96.037	0.00914286	262.123	5.186	14.134	29.755	6.542	NA	NA	0.1	0.372	3.87258	BDL	BDL	BDL	2.233	0.158	0.000127	0.653	2.56e-05	0.279	0.00499597	0.07395	0.2971	0.01053	1.3937
W56	IESRP003O	SRP_October_2020_Mid_Loc3_Water_D2	Sample	33.2948	-81.5472	2.6	2-3m	Loc3	Middle	Fall	2020-10-22	Epilimnion	1.53	Batch3	NA	0.272545	63.1239	0.00961518	242.585	4.99414	14.7926	22.4746	6.84753	NA	NA	NA	NA	NA	NA	NA	NA	NA	NA	NA	NA	NA	0.295	0.00528248	NA	NA	NA	NA
W56-2	IESRP003O	SRP_October_2020_Mid_Loc3_Water_D2	Sample	33.2948	-81.5472	2.6	2-3m	Loc3	Middle	Fall	2020-10-22	Epilimnion	1.53	Batch4	NA	0.272545	63.1239	0.00961518	242.585	4.99414	14.7926	22.4746	6.84753	NA	NA	NA	NA	NA	NA	NA	NA	NA	NA	NA	NA	NA	0.295	0.00528248	NA	NA	NA	NA
W3	IESRP001U	SRP_Outlet_Loc5_Water_D3	Sample	33.2972	-81.5434	0.146	0-1m	Loc5	Outlet	Summer	2019-06-25	Epilimnion	5.53	Batch1	310440	0.0874	90.406	0.00926667	103.704	6.127	14.501	30.019	6.73	6.41	8.14494e-15	0.08	0.343	3.57068	BDL	BDL	BDL	2.165	0.01	0.000133	0.670	2.94e-05	0.295	0.00528248	0.0692	0.3027	0.0098	1.403
W57	IESRP003P	SRP_October_2020_Mid_Loc3_Water_D3	Sample	33.2948	-81.5472	3.1	3-4m	Loc3	Middle	Fall	2020-10-22	Epilimnion	1.62	Batch3	NA	0.252517	60.9453	0.00963887	231.631	5.45468	14.829	22.3312	5.85042	NA	NA	NA	NA	NA	NA	NA	NA	NA	NA	NA	NA	NA	0.326	0.00583759	NA	NA	NA	NA
W57-2	IESRP003P	SRP_October_2020_Mid_Loc3_Water_D3	Sample	33.2948	-81.5472	3.1	3-4m	Loc3	Middle	Fall	2020-10-22	Epilimnion	1.62	Batch4	NA	0.252517	60.9453	0.00963887	231.631	5.45468	14.829	22.3312	5.85042	NA	NA	NA	NA	NA	NA	NA	NA	NA	NA	NA	NA	NA	0.326	0.00583759	NA	NA	NA	NA
W22	IESRP001T	SRP_Outlet_Loc5_Water_D2	Sample	33.2972	-81.5434	1.503	1-2m	Loc5	Outlet	Summer	2019-06-25	Epilimnion	6.03	Batch1	296717	0.993917	85.779	0.009	127.523	5.609	14.33	29.571	7.495	22.11	2.90042e-14	0.16	0.413	4.2994	BDL	BDL	BDL	2.246	0.034	0.000135	0.6714	3.08e-05	0.352	0.00630316	0.0826	0.3094	0.01718	1.412
W2	IESRP000Q	SRP_InMid_Loc2_Water_D5	Sample	33.2931	-81.5489	2.977	2-3m	Loc2	Inlet-Middle	Summer	2019-06-25	Thermocline	6.53	Batch1	402051	0.0460476	68.077	0.00957143	74.384	5.84	14.833	29.081	0.433042	5.96	2.05862e-15	0.07	0.32	3.33125	BDL	BDL	BDL	2.233	0.023	0.000116	0.684	3.31e-05	0.399	0.00714478	0.0836	0.3118	0.02312	1.433
W32	IESRP002T	SRP_March_2020_InMid_Loc2_Water_D3	Sample	33.293	-81.5496	3.19696	2-3m	Loc2	Inlet-Middle	Spring	2020-03-18	Unstratified	1.94	Batch2	289299	NA	NA	NA	NA	NA	NA	NA	5.72506	NA	NA	0.159493	0.342934	3.57	BDL	BDL	BDL	2.13613	NA	0.000195	0.9566	5.1e-05	0.4157	0.00744382	0.1954	0.3377	0.02536	1.659
W28	IESRP002P	SRP_March_2020_Inlet_Loc1_Water_D2	Sample	33.2914	-81.5525	2.16339	2-3m	Loc1	Inlet	Spring	2020-03-18	Unstratified	4.21	Batch2	624341	0.586871	77.4261	0.0157331	123.986	6.05477	24.2047	17.1952	7.2231	93.48	1.23641e-13	0.258393	0.351556	3.65976	BDL	BDL	BDL	2.20016	NA	0.000265	0.977	6.4e-05	0.427	0.00764616	0.1995	0.337	0.01562	1.651
W52	IESRP003B	SRP_March_2020_Outlet_Loc5_Water_D5	Sample	33.2972	-81.5436	4.70535	4-5m	Loc5	Outlet	Spring	2020-03-18	Unstratified	1.4	Batch2	291771	2.7575	27.6712	0.0127971	54.8807	5.48385	19.6878	12.6933	5.81512	202.6	2.65602e-13	0.296535	0.452863	4.71438	0.0338336	BDL	BDL	2.23345	NA	0.000189	0.8413	0.0002246	0.4392	0.00786463	0.2132	0.3384	0.1989	1.778
W27	IESRP002O	SRP_March_2020_Inlet_Loc1_Water_D1	Sample	33.2914	-81.5525	1.142	1-2m	Loc1	Inlet	Spring	2020-03-18	Unstratified	0.214	Batch2	357914	0.657473	90.9431	0.011996	232.443	6.39886	18.4554	17.75	6.00725	70.48	9.06682e-14	0.183074	0.560637	5.83632	BDL	BDL	BDL	2.13485	NA	0.00023	1.602	6.42e-05	0.479	0.00857731	0.2497	0.3915	0.0192	1.592
W58	IESRP003Q	SRP_October_2020_Mid_Loc3_Water_D4	Sample	33.2948	-81.5472	4.09	4-5m	Loc3	Middle	Fall	2020-10-22	Epilimnion	1.67	Batch3	NA	0.228489	47.9448	0.009788	226.499	5.52876	15.0585	22.1498	6.61803	NA	NA	NA	NA	NA	NA	NA	NA	NA	NA	NA	NA	NA	0.506	0.00906079	NA	NA	NA	NA
W58-2	IESRP003Q	SRP_October_2020_Mid_Loc3_Water_D4	Sample	33.2948	-81.5472	4.09	4-5m	Loc3	Middle	Fall	2020-10-22	Epilimnion	1.67	Batch4	NA	0.228489	47.9448	0.009788	226.499	5.52876	15.0585	22.1498	6.61803	NA	NA	NA	NA	NA	NA	NA	NA	NA	NA	NA	NA	NA	0.506	0.00906079	NA	NA	NA	NA
W29	IESRP002Q	SRP_March_2020_Inlet_Loc1_Water_D3	Sample	33.2914	-81.5525	0.412034	0-1m	Loc1	Inlet	Spring	2020-03-18	Unstratified	0.248	Batch2	535326	0.760938	92.2599	0.010555	29.0711	6.2944	16.2385	17.8574	6.77578	49.56	6.41189e-14	0.141282	0.59728	6.21778	BDL	BDL	BDL	2.23729	NA	0.000239	1.607	7.83e-05	0.515	0.00922195	0.388	0.404	0.0244	1.646
W59	IESRP003R	SRP_October_2020_Mid_Loc3_Water_D5	Sample	33.2948	-81.5472	5.08	5-6m	Loc3	Middle	Fall	2020-10-22	Thermocline	1.15	Batch3	NA	0.348177	13.0497	0.010272	207.623	5.34326	15.8031	21.6492	NA	NA	NA	NA	NA	NA	NA	NA	NA	NA	NA	NA	NA	NA	0.718	0.012857	NA	NA	NA	NA
W16	IESRP001A	SRP_Mid_Loc3_Water_D7	Sample	33.2942	-81.5469	3.79	3-4m	Loc3	Middle	Summer	2019-06-25	Thermocline	4.09	Batch1	480000	0.188526	5.112	0.0111053	63.196	5.622	16.969	25.461	7.457	0.15	3.90232e-16	0.13	0.396	4.12242	BDL	BDL	BDL	2.307	0.024	0.000149	0.750	8.4e-05	0.763	0.0136628	0.154	0.3242	0.1633	1.445
W16-2	IESRP001A	SRP_Mid_Loc3_Water_D7	Sample	33.2942	-81.5469	3.79	3-4m	Loc3	Middle	Summer	2019-06-25	Thermocline	4.09	Batch4	480000	0.188526	5.112	0.0111053	63.196	5.622	16.969	25.461	7.457	0.15	3.90232e-16	0.13	0.396	4.12242	BDL	BDL	BDL	2.307	0.024	0.000149	0.750	8.4e-05	0.763	0.0136628	0.154	0.3242	0.1633	1.445
W11	IESRP000A	SRP_Inlet_Loc1_Water_D1	Sample	33.2914	-81.5525	1.462	1-2m	Loc1	Inlet	Summer	2019-06-25	Epilimnion	11.1	Batch1	302898	1.23581	101.172	0.009	105.309	6.708	13.748	30.465	9.71653	1.41	4.4549e-15	0.15	0.287	2.98772	BDL	BDL	BDL	2.212	0.085	0.000167	0.673	7.48e-05	0.863	0.0154535	0.07674	0.2966	0.05025	1.319
W4	IESRP0018	SRP_Mid_Loc3_Water_D5	Sample	33.2942	-81.5469	5.806	5-6m	Loc3	Middle	Summer	2019-06-25	Thermocline	1.71	Batch1	365000	2.35962	23.079	0.012	75.245	5.137	18.286	17.56	7.054	14.48	2.71851e-14	0.17	0.606	6.30856	BDL	BDL	BDL	2.464	0.04	0.000133	0.8838	0.0001386	0.895	0.0160265	0.2307	0.3414	0.3013	1.557
W4-2	IESRP0018	SRP_Mid_Loc3_Water_D5	Sample	33.2942	-81.5469	5.806	5-6m	Loc3	Middle	Summer	2019-06-25	Thermocline	1.71	Batch4	365000	2.35962	23.079	0.012	75.245	5.137	18.286	17.56	7.054	14.48	2.71851e-14	0.17	0.606	6.30856	BDL	BDL	BDL	2.464	0.04	0.000133	0.8838	0.0001386	0.895	0.0160265	0.2307	0.3414	0.3013	1.557
W1	IESRP000P	SRP_InMid_Loc2_Water_D4	Sample	33.2931	-81.5489	4.42	4-5m	Loc2	Inlet-Middle	Summer	2019-06-25	Thermocline	6.95	Batch1	429621	0.248	5.009	0.011	104.057	4.555	17.366	24.295	0.505921	NA	NA	0.15	0.485	5.04893	BDL	BDL	BDL	2.372	0.052	0.000149	0.825	0.0002068	0.928	0.0166174	0.1969	0.3459	0.2028	1.541
W7	IESRP000O	SRP_InMid_Loc2_Water_D3	Sample	33.2931	-81.5489	5.563	5-6m	Loc2	Inlet-Middle	Summer	2019-06-25	Thermocline	7.02	Batch1	349878	1.42195	44.619	0.012	64.559	5.307	17.782	19.23	6.24605	NA	NA	0.2	0.481	5.00729	BDL	BDL	BDL	2.498	0.023	0.000145	0.928	9.26e-05	1.061	0.018999	0.262	0.3531	0.2221	1.638
W19	IESRP0019	SRP_Mid_Loc3_Water_D6	Sample	33.2942	-81.5469	4.901	4-5m	Loc3	Middle	Summer	2019-06-25	Thermocline	7.82	Batch1	435000	0.967789	15.633	0.012	50.041	5.951	18.034	20.807	6.484	NA	NA	0.18	0.516	5.37164	BDL	BDL	BDL	2.472	0.034	0.00015	0.8782	8.74e-05	1.071	0.0191781	0.2518	0.343	0.1903	1.570
W19-2	IESRP0019	SRP_Mid_Loc3_Water_D6	Sample	33.2942	-81.5469	4.901	4-5m	Loc3	Middle	Summer	2019-06-25	Thermocline	7.82	Batch4	435000	0.967789	15.633	0.012	50.041	5.951	18.034	20.807	6.484	NA	NA	0.18	0.516	5.37164	BDL	BDL	BDL	2.472	0.034	0.00015	0.8782	8.74e-05	1.071	0.0191781	0.2518	0.343	0.1903	1.570
W60	IESRP003S	SRP_October_2020_Mid_Loc3_Water_D6	Sample	33.2948	-81.5472	5.6	5-6m	Loc3	Middle	Fall	2020-10-22	Thermocline	1.45	Batch3	NA	1.29719	0.195124	0.0126937	77.8396	5.34784	19.5288	20.349	NA	NA	NA	NA	NA	NA	NA	NA	NA	NA	NA	NA	NA	NA	1.503	0.0269138	NA	NA	NA	NA
W60-2	IESRP003S	SRP_October_2020_Mid_Loc3_Water_D6	Sample	33.2948	-81.5472	5.6	5-6m	Loc3	Middle	Fall	2020-10-22	Thermocline	1.45	Batch4	NA	1.29719	0.195124	0.0126937	77.8396	5.34784	19.5288	20.349	NA	NA	NA	NA	NA	NA	NA	NA	NA	NA	NA	NA	NA	NA	1.503	0.0269138	NA	NA	NA	NA
W20	IESRP000N	SRP_InMid_Loc2_Water_D2	Sample	33.2931	-81.5489	6.807	6-7m	Loc2	Inlet-Middle	Summer	2019-06-25	Hypolimnion	19.8	Batch1	482906	6.29648	0.402	0.0137619	-172.053	5.972	20.68	15.26	7.25925	10.3	1.14261e-14	0.18	0.632	6.57922	BDL	BDL	BDL	2.471	0.008	0.000168	0.969	0.000745	1.863	0.0333602	0.2732	0.3727	0.6488	1.647
W15	IESRP0017	SRP_Mid_Loc3_Water_D4	Sample	33.2942	-81.5469	6.763	6-7m	Loc3	Middle	Summer	2019-06-25	Hypolimnion	19.9	Batch1	656000	8.02442	0.501	0.0141923	-180.973	5.154	20.526	15.282	7.281	NA	NA	0.17	0.657	6.83948	BDL	BDL	BDL	2.457	0.039	0.000174	0.947	0.000749	2.023	0.0362253	0.2604	0.3621	0.638	1.582
W15-2	IESRP0017	SRP_Mid_Loc3_Water_D4	Sample	33.2942	-81.5469	6.763	6-7m	Loc3	Middle	Summer	2019-06-25	Hypolimnion	19.9	Batch4	656000	8.02442	0.501	0.0141923	-180.973	5.154	20.526	15.282	7.281	NA	NA	0.17	0.657	6.83948	BDL	BDL	BDL	2.457	0.039	0.000174	0.947	0.000749	2.023	0.0362253	0.2604	0.3621	0.638	1.582
W61	IESRP003T	SRP_October_2020_Mid_Loc3_Water_D7	Sample	33.2948	-81.5472	6.2	6-7m	Loc3	Middle	Fall	2020-10-22	Thermocline	4.68	Batch3	NA	2.39694	0.0648941	0.01491	72.5488	5.17709	22.9384	19.1121	7.5958	NA	NA	NA	NA	NA	NA	NA	NA	NA	NA	NA	NA	NA	2.766	0.0495299	NA	NA	NA	NA
W17	IESRP001S	SRP_Outlet_Loc5_Water_D1	Sample	33.2972	-81.5434	2.953	2-3m	Loc5	Outlet	Summer	2019-06-25	Thermocline	4.01	Batch1	526672	0.972316	2.734	0.0151053	-117.659	4.99	22.42	28.588	0.461	NA	NA	0.28	0.356	3.70602	BDL	BDL	BDL	2.257	0.116	0.000349	1.088	0.0003994	4.708	0.0843048	0.2033	0.373	0.3432	1.417
W62	IESRP003U	SRP_October_2020_Mid_Loc3_Water_D8	Sample	33.2948	-81.5472	6.57	6-7m	Loc3	Middle	Fall	2020-10-22	Thermocline	3.4	Batch3	NA	7.58546	0.0168471	0.0178611	44.5304	5.25331	27.4786	17.9163	12.0336	NA	NA	NA	NA	NA	NA	NA	NA	NA	NA	NA	NA	NA	4.725	0.0846092	NA	NA	NA	NA
W62-2	IESRP003U	SRP_October_2020_Mid_Loc3_Water_D8	Sample	33.2948	-81.5472	6.57	6-7m	Loc3	Middle	Fall	2020-10-22	Thermocline	3.4	Batch4	NA	7.58546	0.0168471	0.0178611	44.5304	5.25331	27.4786	17.9163	12.0336	NA	NA	NA	NA	NA	NA	NA	NA	NA	NA	NA	NA	NA	4.725	0.0846092	NA	NA	NA	NA
W13	IESRP0016	SRP_Mid_Loc3_Water_D3	Sample	33.2942	-81.5469	7.845	7-8m	Loc3	Middle	Summer	2019-06-25	Hypolimnion	17.3	Batch1	668000	3.93322	0.007	0.0251111	-269.65	6.026	38.763	13.583	0.478	26.27	3.61911e-14	0.2	0.644	6.70414	BDL	BDL	BDL	2.431	0.014	0.000253	0.952	0.0005861	5.85	0.104754	0.2693	0.361	0.4286	1.572
W13-2	IESRP0016	SRP_Mid_Loc3_Water_D3	Sample	33.2942	-81.5469	7.845	7-8m	Loc3	Middle	Summer	2019-06-25	Hypolimnion	17.3	Batch4	668000	3.93322	0.007	0.0251111	-269.65	6.026	38.763	13.583	0.478	26.27	3.61911e-14	0.2	0.644	6.70414	BDL	BDL	BDL	2.431	0.014	0.000253	0.952	0.0005861	5.85	0.104754	0.2693	0.361	0.4286	1.572
W21	IESRP000Z	SRP_Mid_Loc3_Water_D2	Sample	33.2942	-81.5469	8.964	8-9m	Loc3	Middle	Summer	2019-06-25	Hypolimnion	22.6	Batch1	556000	3.81289	0.015	0.0275	-352.409	6.368	42.632	12.664	10.369	81.36	1.21486e-13	0.22	0.515	5.36123	BDL	BDL	BDL	2.436	0.01	0.000313	0.933	0.000402	6.513	0.116626	0.2695	0.359	0.2875	1.586
W21-2	IESRP000Z	SRP_Mid_Loc3_Water_D2	Sample	33.2942	-81.5469	8.964	8-9m	Loc3	Middle	Summer	2019-06-25	Hypolimnion	22.6	Batch4	556000	3.81289	0.015	0.0275	-352.409	6.368	42.632	12.664	10.369	81.36	1.21486e-13	0.22	0.515	5.36123	BDL	BDL	BDL	2.436	0.01	0.000313	0.933	0.000402	6.513	0.116626	0.2695	0.359	0.2875	1.586
W8	IESRP000Y	SRP_Mid_Loc3_Water_D1	Sample	33.2942	-81.5469	9.926	9-10m	Loc3	Middle	Summer	2019-06-25	Hypolimnion	20.5	Batch1	841000	2.64887	0	0.034	-385.641	6.55	51.788	12.192	12.599	52.62	7.34395e-14	0.32	0.451	4.69498	BDL	BDL	BDL	2.453	0.107	0.000426	0.947	0.000414	9.43	0.16886	0.2911	0.3691	0.3066	1.612
W8-2	IESRP000Y	SRP_Mid_Loc3_Water_D1	Sample	33.2942	-81.5469	9.926	9-10m	Loc3	Middle	Summer	2019-06-25	Hypolimnion	20.5	Batch4	841000	2.64887	0	0.034	-385.641	6.55	51.788	12.192	12.599	52.62	7.34395e-14	0.32	0.451	4.69498	BDL	BDL	BDL	2.453	0.107	0.000426	0.947	0.000414	9.43	0.16886	0.2911	0.3691	0.3066	1.612
W63	IESRP003V	SRP_October_2020_Mid_Loc3_Water_D9	Sample	33.2948	-81.5472	7.03	7-8m	Loc3	Middle	Fall	2020-10-22	Hypolimnion	4.82	Batch3	NA	8.51058	0.000461842	0.0462415	-143.818	6.10401	71.1407	16.4597	10.869	NA	NA	NA	NA	NA	NA	NA	NA	NA	NA	NA	NA	NA	16.36	0.292954	NA	NA	NA	NA
W63-2	IESRP003V	SRP_October_2020_Mid_Loc3_Water_D9	Sample	33.2948	-81.5472	7.03	7-8m	Loc3	Middle	Fall	2020-10-22	Hypolimnion	4.82	Batch4	NA	8.51058	0.000461842	0.0462415	-143.818	6.10401	71.1407	16.4597	10.869	NA	NA	NA	NA	NA	NA	NA	NA	NA	NA	NA	NA	NA	16.36	0.292954	NA	NA	NA	NA
W54	IESRP003W	SRP_October_2020_Mid_Loc3_Water_D10	Sample	33.2948	-81.5472	7.99	8-9m	Loc3	Middle	Fall	2020-10-22	Hypolimnion	1.86	Batch3	NA	4.50043	0	0.0434158	-324.896	6.17594	66.7935	14.687	17.1378	NA	NA	NA	NA	NA	NA	NA	NA	NA	NA	NA	NA	NA	19.052	0.341159	NA	NA	NA	NA
W54-2	IESRP003W	SRP_October_2020_Mid_Loc3_Water_D10	Sample	33.2948	-81.5472	7.99	8-9m	Loc3	Middle	Fall	2020-10-22	Hypolimnion	1.86	Batch4	NA	4.50043	0	0.0434158	-324.896	6.17594	66.7935	14.687	17.1378	NA	NA	NA	NA	NA	NA	NA	NA	NA	NA	NA	NA	NA	19.052	0.341159	NA	NA	NA	NA
W55	IESRP003X	SRP_October_2020_Mid_Loc3_Water_D11	Sample	33.2948	-81.5472	9.85	9-10m	Loc3	Middle	Fall	2020-10-22	Hypolimnion	3.1	Batch3	NA	1.74847	0	0.0624902	-334.711	6.50757	96.1387	13.2801	26.0072	NA	NA	NA	NA	NA	NA	NA	NA	NA	NA	NA	NA	NA	31.71	0.567822	NA	NA	NA	NA
W55-2	IESRP003X	SRP_October_2020_Mid_Loc3_Water_D11	Sample	33.2948	-81.5472	9.85	9-10m	Loc3	Middle	Fall	2020-10-22	Hypolimnion	3.1	Batch4	NA	1.74847	0	0.0624902	-334.711	6.50757	96.1387	13.2801	26.0072	NA	NA	NA	NA	NA	NA	NA	NA	NA	NA	NA	NA	NA	31.71	0.567822	NA	NA	NA	NA
W24	NA	NA	Control	NA	NA	NA	Air_Control	Air_Control	Site_Air_Control_PondBJune2019	Air_Control	2019-06-25	NA	0.005	Batch1	NA	NA	NA	NA	NA	NA	NA	NA	NA	NA	NA	NA	NA	NA	NA	NA	NA	NA	NA	NA	NA	NA	NA	NA	NA	NA	NA	NA
W25	NA	NA	Control	NA	NA	NA	BSC_Control	BSC_Control	Biosafety Cabinet Batch 1	BSC_Control	2019-10-24	NA	0.005	Batch1	NA	NA	NA	NA	NA	NA	NA	NA	NA	NA	NA	NA	NA	NA	NA	NA	NA	NA	NA	NA	NA	NA	NA	NA	NA	NA	NA	NA
W26	NA	NA	Control	NA	NA	NA	BSC_Control	BSC_Control	Biosafety Cabinet Batch 2	BSC_Control	2020-09-16	NA	0.005	Batch2	NA	NA	NA	NA	NA	NA	NA	NA	NA	NA	NA	NA	NA	NA	NA	NA	NA	NA	NA	NA	NA	NA	NA	NA	NA	NA	NA	NA
W65	NA	NA	Control	NA	NA	NA	Air_Control	Air_Control	Site_Air_Control_PondBJune2019	Air_Control	2019-06-25	NA	0.005	Batch2	NA	NA	NA	NA	NA	NA	NA	NA	NA	NA	NA	NA	NA	NA	NA	NA	NA	NA	NA	NA	NA	NA	NA	NA	NA	NA	NA	NA
W68	NA	NA	Control	NA	NA	NA	BSC_Control	BSC_Control	Biosafety Cabinet Batch 4	NA	2021-02-01	NA	0.005	Batch4	NA	NA	NA	NA	NA	NA	NA	NA	NA	NA	NA	NA	NA	NA	NA	NA	NA	NA	NA	NA	NA	NA	NA	NA	NA	NA	NA	NA

## Sheet: Table S5. Metadata S
Table S5. Water column metadata used for microbial community analyses. Sample_ID = sample ID and file ID; Sample_ID2 = more descriptive sample ID; IGSN_ID = International Geo Sample Number ID; IGSN_Sample_Name = IGSN sample name; Sample_Control = whether the sample is from Pond B (sample) or biosafety cabinet control for batch 4; Latitude and longitude; Depth_cat = categorized sediment depth; Dep…
Sample_ID	Sample_ID2	IGSN_ID	IGSN_Sample_Name	Collection_date	Sample_Control	Latitude	Longitude	Depth_cat	Depth_desc	Depth_desc2	Location	Location_description	DNA_conc_ng_uL	Sequence_batch
Blank_sed_Batch4	Biosafety_Cabinet_Batch_4	NA	NA	2021-02-01	Control	NA	NA	NA	NA	NA	NA	NA	0.005	Batch4
I1	Inlet_Aug2020_core2_0-1cm	IESRP002A	SRP_Inlet_Loc1_Sed_Core2	2020-08-01	Sample	33.2914	-81.5525	0-1cm	Top 5 cm	Top 5 cm	Loc1	Inlet	0.85	Batch4
I10	Inlet_Aug2020_core2_20-21cm	IESRP002A	SRP_Inlet_Loc1_Sed_Core2	2020-08-01	Sample	33.2914	-81.5525	20-21cm	10-21 cm	6-21 cm	Loc1	Inlet	0.0287	Batch4
I2	Inlet_Aug2020_core2_1-2cm	IESRP002A	SRP_Inlet_Loc1_Sed_Core2	2020-08-01	Sample	33.2914	-81.5525	1-2cm	Top 5 cm	Top 5 cm	Loc1	Inlet	0.838	Batch4
I3	Inlet_Aug2020_core2_2-3cm	IESRP002A	SRP_Inlet_Loc1_Sed_Core2	2020-08-01	Sample	33.2914	-81.5525	2-3cm	Top 5 cm	Top 5 cm	Loc1	Inlet	0.952	Batch4
I4	Inlet_Aug2020_core2_3-4cm	IESRP002A	SRP_Inlet_Loc1_Sed_Core2	2020-08-01	Sample	33.2914	-81.5525	3-4cm	Top 5 cm	Top 5 cm	Loc1	Inlet	0.284	Batch4
I5	Inlet_Aug2020_core2_4-5cm	IESRP002A	SRP_Inlet_Loc1_Sed_Core2	2020-08-01	Sample	33.2914	-81.5525	4-5cm	Top 5 cm	Top 5 cm	Loc1	Inlet	0.0948	Batch4
I6	Inlet_Aug2020_core2_6-7cm	IESRP002A	SRP_Inlet_Loc1_Sed_Core2	2020-08-01	Sample	33.2914	-81.5525	6-7cm	5-10 cm	6-21 cm	Loc1	Inlet	0.0854	Batch4
I7	Inlet_Aug2020_core2_8-9cm	IESRP002A	SRP_Inlet_Loc1_Sed_Core2	2020-08-01	Sample	33.2914	-81.5525	8-9cm	5-10 cm	6-21 cm	Loc1	Inlet	0.402	Batch4
I8	Inlet_Aug2020_core2_10-11cm	IESRP002A	SRP_Inlet_Loc1_Sed_Core2	2020-08-01	Sample	33.2914	-81.5525	10-11cm	10-21 cm	6-21 cm	Loc1	Inlet	0.104	Batch4
I9	Inlet_Aug2020_core2_15-16cm	IESRP002A	SRP_Inlet_Loc1_Sed_Core2	2020-08-01	Sample	33.2914	-81.5525	15-16cm	10-21 cm	6-21 cm	Loc1	Inlet	1.9	Batch4
L5-1	Outlet_May2021_core_0_1cm	IESRP002H	SRP_Outlet_Loc5_Sed_Core1	2021-05-01	Sample	33.2976	-81.5429	0-1cm	Top 5 cm	Top 5 cm	Loc5	Outlet	0.0052	Batch4
L5-11	Outlet_May2021_core_10_11cm	IESRP002H	SRP_Outlet_Loc5_Sed_Core1	2021-05-01	Sample	33.2976	-81.5429	10-11cm	10-21 cm	6-21 cm	Loc5	Outlet	0.0168	Batch4
L5-16	Outlet_May2021_core_15_16cm	IESRP002H	SRP_Outlet_Loc5_Sed_Core1	2021-05-01	Sample	33.2976	-81.5429	15-16cm	10-21 cm	6-21 cm	Loc5	Outlet	0.0576	Batch4
L5-2	Outlet_May2021_core_1_2cm	IESRP002H	SRP_Outlet_Loc5_Sed_Core1	2021-05-01	Sample	33.2976	-81.5429	1-2cm	Top 5 cm	Top 5 cm	Loc5	Outlet	0.0061	Batch4
L5-21	Outlet_May2021_core_20_21cm	IESRP002H	SRP_Outlet_Loc5_Sed_Core1	2021-05-01	Sample	33.2976	-81.5429	20-21cm	10-21 cm	6-21 cm	Loc5	Outlet	0.153	Batch4
L5-3	Outlet_May2021_core_2_3cm	IESRP002H	SRP_Outlet_Loc5_Sed_Core1	2021-05-01	Sample	33.2976	-81.5429	2-3cm	Top 5 cm	Top 5 cm	Loc5	Outlet	0.0202	Batch4
L5-4	Outlet_May2021_core_3_4cm	IESRP002H	SRP_Outlet_Loc5_Sed_Core1	2021-05-01	Sample	33.2976	-81.5429	3-4cm	Top 5 cm	Top 5 cm	Loc5	Outlet	0.0098	Batch4
L5-5	Outlet_May2021_core_4_5cm	IESRP002H	SRP_Outlet_Loc5_Sed_Core1	2021-05-01	Sample	33.2976	-81.5429	4-5cm	Top 5 cm	Top 5 cm	Loc5	Outlet	0.0135	Batch4
L5-7	Outlet_May2021_core_6_7cm	IESRP002H	SRP_Outlet_Loc5_Sed_Core1	2021-05-01	Sample	33.2976	-81.5429	6-7cm	5-10 cm	6-21 cm	Loc5	Outlet	0.0183	Batch4
L5-9	Outlet_May2021_core_8_9cm	IESRP002H	SRP_Outlet_Loc5_Sed_Core1	44317	Sample	33.2976	-81.5429	8-9cm	5-10 cm	6-21 cm	Loc5	Outlet	0.0468	Batch4

## Sheet: Table S6. Dada2
Table S6. The number of reads after processing each sample through DADA2 v1.12.1. ASVs were clustered at 97% identity, resulting in operational taxonomic units (OTUs). Contaminant removal of OTUs includes (1) removal of OTUs with taxa labeled as Eukaryota, Mitochondria, and Chloroplast, (2) removal of OTUs without taxonomic assignment at the Phylum level, and (3) removal of low abundance OTUs (re…
Sample ID	Raw reads	Filtered reads	Denoised For	Denoised Rev	Merged Reads	Reads of ASVs after Chimera Removal	Reads of OTUs after Filtering
Blank_water_Batch4	188095	181269	179469	179292	177787	174561	NA
Blank_sed_Batch4	188095	181269	179266	179324	177213	175642	NA
I1	123062	118063	111972	111829	101531	100253	94386
I10	141075	136212	133945	133780	130521	128660	125794
I2	208359	201280	193878	193919	180117	178273	145088
I3	204233	197522	187781	187506	169538	167542	155913
I4	168260	162782	157313	156580	146857	145261	135141
I5	184953	178626	175494	175261	169810	168056	162399
I6	183749	177339	174140	173759	168486	166362	161623
I7	185669	178818	174294	173626	165449	163416	159237
I8	172809	167903	164695	164666	158686	157116	153979
I9	149168	144846	140451	140265	133664	132398	130586
L5-1	89069	85773	85415	85313	84508	82241	81738
L5-11	136945	132281	131659	131882	130076	126885	126015
L5-16	163402	157889	154838	154701	148443	147232	143859
L5-2	134315	129625	129123	128977	127379	126529	125651
L5-21	247694	239712	237315	237174	234523	231847	229328
L5-3	190376	183653	182949	182810	179298	174959	174593
L5-4	165364	160780	160009	160019	157922	154046	152798
L5-5	146937	142372	141743	141722	139931	136979	135326
L5-7	137134	133396	132978	132860	131993	128635	126948
L5-9	172243	166466	165434	165469	163286	160815	148975
W1	274288	253013	248801	247822	239459	224845	211810
W2	260343	240546	235708	235237	226958	210583	184902
W3	299361	275718	271532	270941	259991	237277	201609
W4	305136	282903	279736	277468	267411	247319	241283
W4-2	219931	211817	208052	207889	200978	186143	179175
W5	266872	244707	241704	241017	232927	212567	170275
W6	259116	238209	235259	234558	226570	208564	161590
W7	267427	246744	242857	243432	235699	219954	210252
W8	247212	229365	223641	224177	213943	206730	197929
W8-2	270509	259964	252021	251871	240941	237815	223787
W9	246703	227034	222511	222888	214714	205469	188813
W10	274924	252504	249117	248010	238401	214488	178147
W11	247519	227699	220389	221009	209033	199990	183029
W12	285404	263333	259267	258335	249121	230616	186026
W13	255418	234981	230613	230436	222083	218534	208913
W13-2	162525	157773	153388	153332	148311	146952	139311
W14	251306	231230	227986	227907	219430	200998	167081
W15	271748	250438	246695	244909	236136	224745	215250
W15-2	225066	218557	214147	213770	207112	200911	185680
W16	273383	253353	249411	248985	240594	220872	206465
W16-2	276454	259306	254083	253913	244775	230845	211224
W17	261190	242616	232793	234099	217109	211468	204277
W18	293501	269240	266163	265048	255723	230284	183385
W18-2	235542	224709	220474	220528	211476	195055	155593
W19	294194	270320	265707	263983	255550	238358	223300
W19-2	223645	215638	210587	210671	202383	188234	174915
W20	231595	213085	209977	207475	200559	188810	179900
W21	283262	259269	254331	253799	244331	237215	217677
W21-2	331395	316786	308537	307757	294088	288572	260188
W22	245723	224243	219781	219507	210658	190866	154128
W23	235802	216800	213360	211787	203999	193210	166159
W24	162319	149205	148144	144164	136139	130829	NA
W25	111296	101692	100849	99917	90585	89279	NA
W26	161779	143286	141628	141671	136224	133864	NA
W27	430038	379311	375741	375545	352815	332684	318153
W28	557068	491063	486435	486521	458286	425667	404906
W29	420736	370545	366178	366368	346302	327531	316666
W30	479096	423505	419156	419859	394659	367980	348396
W31	516017	452921	449060	448682	422316	399835	372187
W32	487694	429209	425365	425365	398779	378646	346636
W33	535241	470415	466146	466399	437155	411571	372697
W34	508466	450443	446189	446118	417119	391750	360808
W35	461307	405279	401586	401414	370255	351678	329236
W36	469818	412849	408472	408020	381430	362221	346865
W37	481056	422614	418996	419156	394598	374184	356765
W38	515315	453197	449409	449468	419154	399886	344148
W39	500421	437773	434471	433969	405835	387655	339646
W40	485132	427687	424044	423713	398260	377126	349197
W41	524863	459953	456193	455769	420705	401597	376254
W42	486994	430646	425925	426234	398173	378058	359053
W43	471791	418240	414199	414043	386451	368023	347293
W44	492253	433124	428154	428215	396289	379195	361040
W45	519796	456109	452592	451969	423525	405488	354862
W46	431388	379504	375884	375475	343980	330061	310231
W47	435836	382192	378491	378153	350970	336701	322743
W48	492167	430107	426430	426193	399025	376922	352876
W49	464404	407578	404232	403812	378108	361580	328957
W50	407547	356941	352345	352571	324849	311186	281771
W51	397548	348336	343962	344139	321016	303981	292387
W52	500623	441394	435258	435192	409223	385662	378428
W53	134267	115215	112627	112615	108928	105613	98130
W53-2	277931	263789	259379	259340	251393	236082	212153
W54	168451	147896	143762	143498	138081	136712	125229
W54-2	217627	210235	204304	203897	196830	194522	182156
W55	209244	186517	180070	179821	170828	169077	159312
W55-2	202544	195900	188935	188620	180508	178015	166866
W56	151214	131604	128431	128352	123863	121594	115453
W56-2	305026	292938	287639	287490	277969	266970	244224
W57	108308	94311	91390	91880	88950	87578	82142
W57-2	270040	258518	253690	253368	246117	236268	216705
W58	164656	142789	138711	139144	133427	129932	126197
W58-2	236131	227674	222824	222835	215745	209907	199587
W59	202286	178984	174424	174724	168967	165103	162297
W6-2	255813	245250	241401	241035	230518	217611	166063
W60	128962	112636	109406	109307	105339	103944	101262
W60-2	178503	171783	167299	167353	161994	160221	153085
W61	126645	110024	106729	106687	102758	101315	96721
W62	116351	102023	98814	98754	95197	94011	87185
W62-2	180426	174197	169987	169784	164925	163413	152827
W63	189219	166097	162213	162217	153917	151196	137218
W63-2	311497	302168	295377	295229	285428	278335	256370
W64	517085	456205	450779	450624	431494	394321	376773
W65	75398	66783	65435	65610	63484	62816	NA
W66	378128	334402	330802	330369	314199	293273	286210
W67	386019	338222	331429	331509	311459	300818	287067

## Sheet: Table S7. Picrust2 Iron counts
Table S7. Copy numbers of genes involved in iron oxidation/reduction and magnetosome formation for PICRUSt2. Iron oxidizers/reducers and magnetotactic microbes (as determined by physiologic studies of isolates) were identified in the PICRUSt2 v2.1.4 reference database file "16S.txt.gz". Subsequently, FeGenie (https://github.com/Arkadiy-Garber/FeGenie) was used to identify the number of genes invo…
Placeholder_EC	Placeholder_ec_level4_to_metacyc_rxn	FeGenie_ID	Gene_ID	Placeholder_ec_level4_info		Magnetovibrio blakemorei strain MV-1	Candidatus Magnetomorum sp. strain HK-1	Archaeoglobus fulgidus strain L3 (sequenced genome is for DSM 8774 and DSM 4304)	Candidatus Kuenenia stuttgartiensis strain Kust and RU1	Thermincola potens strain JR	Desulfuromonas soudanensis strain WTL	Geoalkalibacter subterraneus strain Red1	Rhodomicrobium vannielii strain BS-1 (sequenced genome is for ATCC 17100)	Geobacter pickeringii strain G13	Rhodopseudomonas palustris strain TIE-1	Geobacter (putative reclassification to Geomonas) bremensis strain R1	Sulfuracidifex (previously Sulfolobus) tepidarius strain IC-006	Rhodoferax ferrireducens strain T118	Desulfovibrio magneticus strain RS-1	Metallosphaera sedula strain TH2	Deferrisoma camini strain S3R1	Geobacter metallireducens strain GS-15	Geopsychrobacter electrodiphilus strain A1 and A2	Desulfuromusa kysingii strain Kysw2 and Kyval	Ferrimonas balearica	Thermincola ferriacetica strain Z-0001T	Geobacter toluenoxydans strain TMJ1	Ferrovum myxofaciens strain P3G	Desulfuromonas acetoxidans strain 11070	Shewanella (formerly Alteromonas) oneidensis (formerly putrefaciens) strain MR-1	Sulfuracidifex (previously Sulfolobus) tepidarius strain IC-007	Geobacter daltonii strain FRC-32	Geobacter (putative reclassification to Geomonas) bremensis strain Dfr1 (sequenced genome is of strain R4)	Magnetospirillum gryphiswaldense strain MSR-1	Acidihalobacter (previously Thiobacillus) prosperus	Candidatus Terasakiella magnetica strain PR-1	Magnetococcus marinus strain MC-1	Geoglobus acetivorans strain SBH6	Shewanella loihica strain PV-4	Sideroxydans lithotrophicus strain ES-1	Geobacter (putative reclassification to Geomonas) bemidjiensis strain BEM	Thermoanaerobacter siderophilus strain SR4	Saccharolobus (formerly Sulfolobus) solfataricus strain P1	Geobacter sulfurreducens strain PCA	Geoalkalibacter ferrihydriticus strain Z-0531	Mariprofundus ferrooxydans strain PV-1 (JV-1 also described in this ref)	Magnetospirillum magneticum strain AMB-1	Magnetospirillum magnetotacticum strain MS-1	Anaeromyxobacter dehalogenans
					sum_genes	Magnetotactic	Magnetotactic	Iron reducer	Chemodenitrifier	Iron reducer	Iron reducer	Iron reducer	Photoferrotroph	Iron reducer	Photoferrotroph	Iron reducer	Iron oxidizer	Iron reducer	Magnetotactic	Iron oxidizer	Iron reducer	Iron reducer/Chemodenitrifier	Iron reducer	Iron reducer	Iron reducer	Iron reducer	Iron reducer	Iron oxidizer	Iron reducer	Iron reducer	Iron reducer	Iron reducer	Iron reducer	Magnetotactic	Iron oxidizer	Magnetotactic	Magnetotactic	Iron reducer	Iron reducer	Iron oxidizer	Iron reducer	Iron reducer	Iron reducer	Iron reducer	Iron reducer	Iron oxidizer	Magnetotactic	Magnetotactic	Iron reducer
EC:7.0.0.1	7.0.0.1-RXN	Cyc1	Cyc1	Iron oxidation	4	0	0	0	0	0	0	0	0	0	0	0	0	1	0	0	0	0	0	0	0	0	0	1	0	0	0	0	0	0	0	0	0	0	0	0	0	0	0	0	0	0	0	0	0
EC:7.0.0.2	7.0.0.2-RXN	Cyc2_repCluster1	Cyc2	Iron oxidation	10	0	0	0	0	0	0	0	0	0	0	0	0	0	0	0	0	0	0	0	0	0	0	0	0	0	0	0	0	0	0	0	0	0	0	3	0	0	0	0	0	0	0	0	0
EC:7.0.0.3	7.0.0.3-RXN	Cyc2_repCluster2	Cyc2	Iron oxidation	9	0	0	0	0	0	0	0	0	0	0	0	0	1	0	0	0	0	0	0	0	0	0	1	0	0	0	0	0	0	2	0	0	0	0	0	0	0	0	0	0	0	0	0	0
EC:7.0.0.4	7.0.0.4-RXN	Cyc2_repCluster3	Cyc2	Iron oxidation	12	0	0	0	0	0	0	0	0	0	0	0	0	0	0	0	1	0	0	0	0	0	0	0	0	0	0	1	1	0	0	0	0	0	0	0	1	0	0	0	0	1	0	0	0
EC:7.0.0.5	7.0.0.5-RXN	FoxA	FoxA	Iron oxidation	5	0	0	0	0	0	0	0	0	0	0	0	1	0	0	2	0	0	0	0	0	0	0	0	0	0	0	0	0	0	0	0	0	0	0	0	0	0	0	0	0	0	0	0	0
EC:7.0.0.6	7.0.0.6-RXN	FoxB	FoxB	Iron oxidation	4	0	0	0	0	0	0	0	0	0	0	0	1	0	0	1	0	0	0	0	0	0	0	0	0	0	0	0	0	0	0	0	0	0	0	0	0	0	0	0	0	0	0	0	0
EC:7.0.0.7	7.0.0.7-RXN	FoxC	FoxC	Iron oxidation	4	0	0	0	0	0	0	0	0	0	0	0	1	0	0	1	0	0	0	0	0	0	0	0	0	0	0	0	0	0	0	0	0	0	0	0	0	0	0	0	0	0	0	0	0
EC:7.0.0.8	7.0.0.8-RXN	FoxE	FoxE	Iron oxidation	0	0	0	0	0	0	0	0	0	0	0	0	0	0	0	0	0	0	0	0	0	0	0	0	0	0	0	0	0	0	0	0	0	0	0	0	0	0	0	0	0	0	0	0	0
EC:7.0.0.9	7.0.0.9-RXN	FoxY	FoxY	Iron oxidation	0	0	0	0	0	0	0	0	0	0	0	0	0	0	0	0	0	0	0	0	0	0	0	0	0	0	0	0	0	0	0	0	0	0	0	0	0	0	0	0	0	0	0	0	0
EC:7.0.0.10	7.0.0.10-RXN	FoxZ	FoxZ	Iron oxidation	0	0	0	0	0	0	0	0	0	0	0	0	0	0	0	0	0	0	0	0	0	0	0	0	0	0	0	0	0	0	0	0	0	0	0	0	0	0	0	0	0	0	0	0	0
EC:7.0.0.11	7.0.0.11-RXN	MtoA	MtoA / PioA	Iron oxidation	7	0	0	0	0	0	0	0	1	0	1	0	0	1	0	0	0	0	0	0	0	0	0	0	0	0	0	0	0	0	0	0	0	0	0	1	0	0	0	0	0	0	1	0	0
EC:7.0.0.12	7.0.0.12-RXN	Sulfocyanin	Sulfocyanin	Iron oxidation	17	0	0	0	0	0	0	0	0	0	0	0	3	0	0	2	0	0	0	0	0	0	0	0	0	0	0	0	0	0	0	0	0	0	0	0	0	0	0	0	0	0	0	0	0
EC:7.1.0.1	7.1.0.1-RXN	DFE_0448	DFE_0448	Iron reduction	2	0	0	0	0	0	0	0	0	0	0	0	0	0	0	0	0	0	0	0	0	0	0	0	1	0	0	0	0	0	0	0	0	0	0	0	0	0	0	0	0	0	0	0	0
EC:7.1.0.2	7.1.0.2-RXN	DFE_0449	DFE_0449	Iron reduction	1	0	0	0	0	0	0	0	0	0	0	0	0	0	0	0	0	0	0	0	0	0	0	0	1	0	0	0	0	0	0	0	0	0	0	0	0	0	0	0	0	0	0	0	0
EC:7.1.0.3	7.1.0.3-RXN	DFE_0450	DFE_0450	Iron reduction	1	0	0	0	0	0	0	0	0	0	0	0	0	0	0	0	0	0	0	0	0	0	0	0	0	0	0	0	0	0	0	0	0	0	0	0	0	0	0	0	0	0	0	0	0
EC:7.1.0.4	7.1.0.4-RXN	DFE_0451	DFE_0451	Iron reduction	2	0	0	0	0	0	0	0	0	0	0	0	0	0	0	0	0	0	0	0	0	0	0	0	1	0	0	0	0	0	0	0	0	0	0	0	0	0	0	0	0	0	0	0	0
EC:7.1.0.5	7.1.0.5-RXN	DFE_0461	DFE_0461	Iron reduction	22	0	0	0	0	2	1	2	0	0	0	0	0	1	0	0	0	0	1	0	0	1	0	0	1	0	0	2	0	0	0	0	0	0	0	0	1	0	0	1	0	0	0	0	1
EC:7.1.0.6	7.1.0.6-RXN	DFE_0462	DFE_0462	Iron reduction	24	0	0	0	0	1	1	3	0	0	0	0	0	2	0	0	0	0	2	0	0	1	0	0	2	0	0	2	0	0	0	0	0	0	0	0	1	0	0	1	0	0	0	0	1
EC:7.1.0.7	7.1.0.7-RXN	DFE_0463	DFE_0463	Iron reduction	24	0	0	0	0	3	2	2	0	0	0	0	0	2	0	0	0	0	1	0	0	2	0	0	1	0	0	2	0	0	0	0	0	0	0	0	1	0	0	1	0	0	0	0	1
EC:7.1.0.8	7.1.0.8-RXN	DFE_04464	DFE_04464	Iron reduction	0	0	0	0	0	0	0	0	0	0	0	0	0	0	0	0	0	0	0	0	0	0	0	0	0	0	0	0	0	0	0	0	0	0	0	0	0	0	0	0	0	0	0	0	0
EC:7.1.0.9	7.1.0.9-RXN	DFE_04465	DFE_04465	Iron reduction	0	0	0	0	0	0	0	0	0	0	0	0	0	0	0	0	0	0	0	0	0	0	0	0	0	0	0	0	0	0	0	0	0	0	0	0	0	0	0	0	0	0	0	0	0
EC:7.1.0.10	7.1.0.10-RXN	DmkA	DmkA	Iron reduction	2	0	0	0	0	0	0	0	0	0	0	0	0	0	0	0	0	0	0	0	0	0	0	0	0	0	0	0	0	0	0	0	0	0	0	0	0	1	0	0	0	0	0	0	0
EC:7.1.0.11	7.1.0.11-RXN	DmkB	DmkB	Iron reduction	2	0	0	0	0	0	0	0	0	0	0	0	0	0	0	0	0	0	0	0	0	0	0	0	0	0	0	0	0	0	0	0	0	0	0	0	0	1	0	0	0	0	0	0	0
EC:7.1.0.12	7.1.0.12-RXN	EetA	EetA	Iron reduction	2	0	0	0	0	0	0	0	0	0	0	0	0	0	0	0	0	0	0	0	0	0	0	0	0	0	0	0	0	0	0	0	0	0	0	0	0	1	0	0	0	0	0	0	0
EC:7.1.0.13	7.1.0.13-RXN	EetB	EetB	Iron reduction	2	0	0	0	0	0	0	0	0	0	0	0	0	0	0	0	0	0	0	0	0	0	0	0	0	0	0	0	0	0	0	0	0	0	0	0	0	1	0	0	0	0	0	0	0
EC:7.1.0.14	7.1.0.14-RXN	FmnA	FmnA	Iron reduction	0	0	0	0	0	0	0	0	0	0	0	0	0	0	0	0	0	0	0	0	0	0	0	0	0	0	0	0	0	0	0	0	0	0	0	0	0	0	0	0	0	0	0	0	0
EC:7.1.0.15	7.1.0.15-RXN	FmnB	FmnB	Iron reduction	2	0	0	0	0	0	0	0	0	0	0	0	0	0	0	0	0	0	0	0	0	0	0	0	0	0	0	0	0	0	0	0	0	0	0	0	0	1	0	0	0	0	0	0	0
EC:7.1.0.16	7.1.0.16-RXN	MtrA	MtrA	Iron reduction	21	0	0	0	0	0	0	0	0	0	0	0	0	0	0	0	0	0	0	0	4	0	0	0	0	4	0	0	1	0	0	0	0	0	2	0	0	0	0	0	0	0	0	0	0
EC:7.1.0.17	7.1.0.17-RXN	MtrC_TIGR03507	MtrC	Iron reduction	57	0	0	0	0	0	1	1	0	1	0	1	0	4	0	0	0	0	0	0	7	0	0	0	0	4	0	0	2	0	0	0	0	0	5	0	1	0	0	0	1	0	0	0	3
EC:7.1.0.18	7.1.0.18-RXN	Ndh2	Ndh2	Iron reduction	2	0	0	0	0	0	0	0	0	0	0	0	0	0	0	0	0	0	0	0	0	0	0	0	0	0	0	0	0	0	0	0	0	0	0	0	0	1	0	0	0	0	0	0	0
EC:7.1.0.19	7.1.0.19-RXN	OmcF	OmcF	Iron reduction	19	0	0	0	0	0	0	1	0	2	0	2	0	0	0	0	0	1	0	0	0	0	0	0	0	0	0	0	2	0	0	0	0	0	0	0	2	0	0	2	1	0	0	0	0
EC:7.1.0.20	7.1.0.20-RXN	OmcS	OmcS	Iron reduction	35	0	0	0	0	0	0	3	0	0	0	4	0	0	0	0	0	0	2	0	0	0	0	0	0	0	0	2	3	0	0	0	0	0	0	0	5	0	0	4	0	0	0	0	2
EC:7.1.0.21	7.1.0.21-RXN	OmcZ	OmcZ	Iron reduction	10	0	0	0	0	0	0	0	0	1	0	0	0	0	0	0	0	1	0	0	0	0	0	0	0	0	0	0	0	0	0	0	0	0	0	0	1	0	0	2	1	0	0	0	0
EC:7.1.0.22	7.1.0.22-RXN	PplA	PplA	Iron reduction	2	0	0	0	0	0	0	0	0	0	0	0	0	0	0	0	0	0	0	0	0	0	0	0	0	0	0	0	0	0	0	0	0	0	0	0	0	1	0	0	0	0	0	0	0
EC:7.1.0.23	7.1.0.23-RXN	t4ap	t4ap	Iron reduction	4	0	0	0	0	0	0	1	0	0	0	0	0	0	0	0	0	1	0	1	0	0	0	0	0	0	0	0	0	0	0	0	0	0	0	0	0	0	0	0	1	0	0	0	0
EC:7.1.0.24	7.1.0.24-RXN	GACE_1843	GACE_1843	Iron reduction	2	0	0	0	0	0	0	0	0	0	0	0	0	0	0	0	0	0	0	0	0	0	0	0	0	0	0	0	0	0	0	0	0	2	0	0	0	0	0	0	0	0	0	0	0
EC:7.1.0.25	7.1.0.25-RXN	GACE_1844	GACE_1844	Iron reduction	2	0	0	0	0	0	0	0	0	0	0	0	0	0	0	0	0	0	0	0	0	0	0	0	0	0	0	0	0	0	0	0	0	2	0	0	0	0	0	0	0	0	0	0	0
EC:7.1.0.26	7.1.0.26-RXN	GACE_1845	GACE_1845	Iron reduction	0	0	0	0	0	0	0	0	0	0	0	0	0	0	0	0	0	0	0	0	0	0	0	0	0	0	0	0	0	0	0	0	0	0	0	0	0	0	0	0	0	0	0	0	0
EC:7.1.0.27	7.1.0.27-RXN	GACE_1846	GACE_1846	Iron reduction	0	0	0	0	0	0	0	0	0	0	0	0	0	0	0	0	0	0	0	0	0	0	0	0	0	0	0	0	0	0	0	0	0	0	0	0	0	0	0	0	0	0	0	0	0
EC:7.1.0.28	7.1.0.28-RXN	GACE_1847	GACE_1847	Iron reduction	1	0	0	0	0	0	0	0	0	0	0	0	0	0	0	0	0	0	0	0	0	0	0	0	0	0	0	0	0	0	0	0	0	1	0	0	0	0	0	0	0	0	0	0	0
EC:7.2.0.1	7.2.0.1-RXN	CymA	CymA	Iron reduction/oxidation	1	0	0	0	0	0	0	0	0	0	0	0	0	0	0	0	0	0	0	0	0	0	0	0	0	0	0	0	0	0	0	0	0	0	0	1	0	0	0	0	0	0	0	0	0
EC:7.2.0.2	7.2.0.2-RXN	MtrB_TIGR03509	MtrB / MtoB / PioB	Probably Iron oxidation/potenetial iron reduction	28	0	0	0	0	0	0	0	1	0	1	0	0	1	0	0	0	0	0	0	4	0	0	0	0	4	0	0	1	0	0	0	0	0	2	1	0	0	0	0	0	0	1	0	0
EC:7.3.0.1	7.3.0.1-RXN	MamA	MamA	Magnetosome formation	12	1	2	0	0	0	0	0	0	0	0	0	0	0	1	0	0	0	0	0	0	0	0	0	0	0	0	0	0	1	0	1	1	0	0	0	0	0	0	0	0	0	1	1	0
EC:7.3.0.2	7.3.0.2-RXN	MamB	MamB	Magnetosome formation	12	1	2	0	0	0	0	0	0	0	0	0	0	0	1	0	0	0	0	0	0	0	0	0	0	0	0	0	0	1	0	1	1	0	0	0	0	0	0	0	0	0	1	1	0
EC:7.3.0.3	7.3.0.3-RXN	MamC	MamC	Magnetosome formation	0	0	0	0	0	0	0	0	0	0	0	0	0	0	0	0	0	0	0	0	0	0	0	0	0	0	0	0	0	0	0	0	0	0	0	0	0	0	0	0	0	0	0	0	0
EC:7.3.0.4	7.3.0.4-RXN	MamD	MamD	Magnetosome formation	0	0	0	0	0	0	0	0	0	0	0	0	0	0	0	0	0	0	0	0	0	0	0	0	0	0	0	0	0	0	0	0	0	0	0	0	0	0	0	0	0	0	0	0	0
EC:7.3.0.5	7.3.0.5-RXN	MamE	MamE	Magnetosome formation	12	1	3	0	0	0	0	0	0	0	0	0	0	0	2	0	0	0	0	0	0	0	0	0	0	0	0	0	0	1	0	0	0	0	0	0	0	0	0	0	0	0	1	1	0
EC:7.3.0.6	7.3.0.6-RXN	MamF	MamF	Magnetosome formation	0	0	0	0	0	0	0	0	0	0	0	0	0	0	0	0	0	0	0	0	0	0	0	0	0	0	0	0	0	0	0	0	0	0	0	0	0	0	0	0	0	0	0	0	0
EC:7.3.0.7	7.3.0.7-RXN	MamG	MamG	Magnetosome formation	0	0	0	0	0	0	0	0	0	0	0	0	0	0	0	0	0	0	0	0	0	0	0	0	0	0	0	0	0	0	0	0	0	0	0	0	0	0	0	0	0	0	0	0	0
EC:7.3.0.8	7.3.0.8-RXN	MamJ	MamJ	Magnetosome formation	0	0	0	0	0	0	0	0	0	0	0	0	0	0	0	0	0	0	0	0	0	0	0	0	0	0	0	0	0	0	0	0	0	0	0	0	0	0	0	0	0	0	0	0	0
EC:7.3.0.9	7.3.0.9-RXN	MamK	MamK	Magnetosome formation	8	1	0	0	0	0	0	0	0	0	0	0	0	0	1	0	0	0	0	0	0	0	0	0	0	0	0	0	0	1	0	0	1	0	0	0	0	0	0	0	0	0	1	1	0
EC:7.3.0.10	7.3.0.10-RXN	MamM	MamM	Magnetosome formation	9	1	0	0	0	0	0	0	0	0	0	0	0	0	1	0	0	0	0	0	0	0	0	0	0	0	0	0	0	1	0	0	1	0	0	0	0	0	0	0	0	0	1	1	0
EC:7.3.0.11	7.3.0.11-RXN	MamP	MamP	Magnetosome formation	10	1	1	0	0	0	0	0	0	0	0	0	0	0	0	0	0	0	0	0	0	0	0	0	0	0	0	0	0	1	0	1	1	0	0	0	0	0	0	0	0	0	1	1	0
EC:7.3.0.12	7.3.0.12-RXN	MamW	MamW	Magnetosome formation	0	0	0	0	0	0	0	0	0	0	0	0	0	0	0	0	0	0	0	0	0	0	0	0	0	0	0	0	0	0	0	0	0	0	0	0	0	0	0	0	0	0	0	0	0
EC:7.3.0.13	7.3.0.13-RXN	MamX	MamX	Magnetosome formation	0	0	0	0	0	0	0	0	0	0	0	0	0	0	0	0	0	0	0	0	0	0	0	0	0	0	0	0	0	0	0	0	0	0	0	0	0	0	0	0	0	0	0	0	0
EC:7.3.0.14	7.3.0.14-RXN	MamY	MamY	Magnetosome formation	0	0	0	0	0	0	0	0	0	0	0	0	0	0	0	0	0	0	0	0	0	0	0	0	0	0	0	0	0	0	0	0	0	0	0	0	0	0	0	0	0	0	0	0	0
EC:7.3.0.15	7.3.0.15-RXN	MamI	MamI	Magnetosome formation	11	1	2	0	0	0	0	0	0	0	0	0	0	0	2	0	0	0	0	0	0	0	0	0	0	0	0	0	0	1	0	0	0	0	0	0	0	0	0	0	0	0	1	1	0
EC:7.3.0.16	7.3.0.16-RXN	MamL	MamL	Magnetosome formation	5	1	0	0	0	0	0	0	0	0	0	0	0	0	1	0	0	0	0	0	0	0	0	0	0	0	0	0	0	0	0	0	0	0	0	0	0	0	0	0	0	0	1	1	0
EC:7.3.0.17	7.3.0.17-RXN	MamO	MamO	Magnetosome formation	7	1	0	0	0	0	0	0	0	0	0	0	0	0	0	0	0	0	0	0	0	0	0	0	0	0	0	0	0	1	0	1	1	0	0	0	0	0	0	0	0	0	1	1	0
EC:7.3.0.18	7.3.0.18-RXN	MamQ	MamQ	Magnetosome formation	14	1	2	0	0	0	0	0	0	0	0	0	0	0	1	0	0	0	0	0	0	0	0	0	0	0	0	0	0	1	0	1	1	0	0	0	0	0	0	0	0	0	1	1	0
EC:7.4.0.1	7.4.0.1-RXN	Iron reducer microbe	Iron reducer microbe	This is only presence/absence in Picrust2 for genomes without specific genes assigned; this should only be used as reference in final Picrust2 result	78	0	0	1	0	0	0	0	0	0	0	0	0	0	0	0	0	0	0	0	0	0	1	0	0	0	1	0	0	0	0	0	0	0	0	0	0	0	1	0	0	0	0	0	0
EC:7.4.0.2	7.4.0.2-RXN	Iron oxidizer microbe	Iron oxidizer microbe	This is only presence/absence in Picrust2 for genomes without specific genes assigned; this should only be used as reference in final Picrust2 result	11	0	0	0	0	0	0	0	0	0	0	0	0	0	0	0	0	0	0	0	0	0	0	0	0	0	0	0	0	0	0	0	0	0	0	0	0	0	0	0	0	0	0	0	0
EC:7.4.0.3	7.4.0.3-RXN	Photoferrotroph microbe	Photoferrotroph microbe	This is only presence/absence in Picrust2 for genomes without specific genes assigned; this should only be used as reference in final Picrust2 result	2	0	0	0	0	0	0	0	0	0	0	0	0	0	0	0	0	0	0	0	0	0	0	0	0	0	0	0	0	0	0	0	0	0	0	0	0	0	0	0	0	0	0	0	0
EC:7.4.0.4	7.4.0.4-RXN	Magnetotactic microbe	Magnetotactic microbe	This is only presence/absence in Picrust2 for genomes without specific genes assigned; this should only be used as reference in final Picrust2 result	1	0	0	0	0	0	0	0	0	0	0	0	0	0	0	0	0	0	0	0	0	0	0	0	0	0	0	0	0	0	0	0	0	0	0	0	0	0	0	0	0	0	0	0	0
EC:7.5.0.1	7.5.0.1-RXN	Chemodenitrifier microbe	Chemodenitrifier microbe	This is only presence/absence in Picrust2 for all isolates known to undergo the metabolism; this should only be used as reference in final Picrust2 result	14	0	0	0	1	0	0	0	0	0	0	0	0	0	0	0	0	1	0	0	0	0	0	0	0	0	0	0	0	0	0	0	0	0	0	0	0	0	0	0	0	0	0	0	0
EC:7.5.0.2	7.5.0.2-RXN	Autotrophic nitrate reducing microbe	Autotrophic nitrate reducing microbe	This is only presence/absence in Picrust2 for all isolates known to undergo the metabolism; this should only be used as reference in final Picrust2 result	2	0	0	0	0	0	0	0	0	0	0	0	0	0	0	0	0	0	0	0	0	0	0	0	0	0	0	0	0	0	0	0	0	0	0	0	0	0	0	0	0	0	0	0	0
EC:7.5.0.3	7.5.0.3-RXN	Iron oxidizer microbe	Iron oxidizer microbe	This is only presence/absence in Picrust2 for all isolates known to undergo the metabolism; this should only be used as reference in final Picrust2 result	37	0	0	0	0	0	0	0	0	0	0	0	1	0	0	1	0	0	0	0	0	0	0	1	0	0	0	0	0	0	1	0	0	0	0	1	0	0	0	0	0	1	0	0	0
EC:7.5.0.4	7.5.0.4-RXN	Photoferrotroph microbe	Photoferrotroph microbe	This is only presence/absence in Picrust2 for all isolates known to undergo the metabolism; this should only be used as reference in final Picrust2 result	6	0	0	0	0	0	0	0	1	0	1	0	0	0	0	0	0	0	0	0	0	0	0	0	0	0	0	0	0	0	0	0	0	0	0	0	0	0	0	0	0	0	0	0	0
EC:7.5.0.5	7.5.0.5-RXN	Iron reducer microbe	Iron reducer microbe	This is only presence/absence in Picrust2 for all isolates known to undergo the metabolism; this should only be used as reference in final Picrust2 result	126	0	0	1	0	1	1	1	0	1	0	1	0	1	0	0	1	1	1	1	1	1	1	0	1	1	1	1	1	0	0	0	0	1	1	0	1	1	1	1	1	0	0	0	1
EC:7.5.0.6	7.5.0.6-RXN	Magnetotactic microbe	Magnetotactic microbe	This is only presence/absence in Picrust2 for all isolates known to undergo the metabolism; this should only be used as reference in final Picrust2 result	14	1	1	0	0	0	0	0	0	0	0	0	0	0	1	0	0	0	0	0	0	0	0	0	0	0	0	0	0	1	0	1	1	0	0	0	0	0	0	0	0	0	1	1	0
[truncated: 140 more columns]

## Sheet: Table S8 Picrust2 Iron mod desc
Table S8. PICRUSt2 modifications. Modifications were made to the following PICRUSt2 files: ec.txt, ec_level4_to_metacyc_rxn.tsv, metacyc_path2rxn_struc_filt_pro.txt, and metacyc_pathways_info.txt. See Data Availability for accessing the modified files. Placeholder_EC = placeholder EC value; Placeholder_ec_level4_to_metacyc_rxn = placeholder EC value used in the file PICRUSt2 file "ec_level4_to_me…							Modifications to file: "metacyc_path2rxn_struc_filt_pro.txt". From the PICRUSt2 FAQ wiki: This file was taken from the HUMAnN2 project, which prepared these files to allow for structure in pathway reactions. As they describe in the manual: The structure follows the same definition as that for Kegg modules. Each structure is a list (space-delimited) of items with a comma to indicate alternatives, …
Placeholder_EC	Placeholder_ec_level4_to_metacyc_rxn	FeGenie_ID	Gene_ID	Placeholder_ec_level4_info	sum_genes		PWY-FEOX	7.0.0.1-RXN , 7.0.0.2-RXN , 7.0.0.3-RXN , 7.0.0.4-RXN , ( 7.0.0.5-RXN + 7.0.0.6-RXN + 7.0.0.7-RXN ) , ( -7.0.0.11-RXN + 7.2.0.2-RXN ) , 7.0.0.12-RXN
EC:7.0.0.1	7.0.0.1-RXN	Cyc1	Cyc1	Iron oxidation	4		PWY-FERED	( 7.1.0.1-RXN , 7.1.0.2-RXN , 7.1.0.3-RXN , 7.1.0.4-RXN ) , ( 7.1.0.5-RXN + 7.1.0.6-RXN + 7.1.0.7-RXN ) , ( 7.1.0.10-RXN + 7.1.0.11-RXN ) , ( 7.1.0.12-RXN + 7.1.0.13-RXN ) , 7.1.0.15-RXN , ( -7.1.0.16-RXN + 7.2.0.2-RXN + -7.1.0.17-RXN ) , 7.1.0.19-RXN , 7.1.0.20-RXN , 7.1.0.21-RXN , 7.1.0.22-RXN , 7.1.0.23-RXN , ( -7.1.0.24-RXN + -7.1.0.25-RXN + -7.1.0.28-RXN ) , 7.2.0.1-RXN
EC:7.0.0.2	7.0.0.2-RXN	Cyc2_repCluster1	Cyc2	Iron oxidation	10		PWY-MAGNETO	7.3.0.1-RXN , 7.3.0.2-RXN , 7.3.0.5-RXN , 7.3.0.9-RXN , 7.3.0.10-RXN , 7.3.0.11-RXN , 7.3.0.15-RXN , 7.3.0.16-RXN , 7.3.0.17-RXN , 7.3.0.18-RXN
EC:7.0.0.3	7.0.0.3-RXN	Cyc2_repCluster2	Cyc2	Iron oxidation	9		PWY-IRONMICROBE-PRESENCE	7.5.0.1-RXN , 7.5.0.2-RXN , 7.5.0.3-RXN , 7.5.0.4-RXN , 7.5.0.5-RXN , 7.5.0.6-RXN
EC:7.0.0.4	7.0.0.4-RXN	Cyc2_repCluster3	Cyc2	Iron oxidation	12		PWY-IRON-NOGENE-PRESENCE	7.4.0.1-RXN , 7.4.0.2-RXN , 7.4.0.3-RXN , 7.4.0.4-RXN , 7.5.0.1-RXN , 7.5.0.2-RXN
EC:7.0.0.5	7.0.0.5-RXN	FoxA	FoxA	Iron oxidation	5
EC:7.0.0.6	7.0.0.6-RXN	FoxB	FoxB	Iron oxidation	4
EC:7.0.0.7	7.0.0.7-RXN	FoxC	FoxC	Iron oxidation	4		Modifications to file: "metacyc_pathways_info.txt"
EC:7.0.0.8	7.0.0.8-RXN	FoxE	FoxE	Iron oxidation	0		PWY-FEOX	Iron oxidizers (excluding anaerobic iron oxidizers)
EC:7.0.0.9	7.0.0.9-RXN	FoxY	FoxY	Iron oxidation	0		PWY-FERED	Iron reducers
EC:7.0.0.10	7.0.0.10-RXN	FoxZ	FoxZ	Iron oxidation	0		PWY-MAGNETO	Magnetotactic
EC:7.0.0.11	7.0.0.11-RXN	MtoA	MtoA / PioA	Iron oxidation	7		PWY-IRONMICROBE-PRESENCE	Presence-absence of iron bugs
EC:7.0.0.12	7.0.0.12-RXN	Sulfocyanin	Sulfocyanin	Iron oxidation	17		PWY-IRON-NOGENE-PRESENCE	Presence-absence of iron bugs without identified genes
EC:7.1.0.1	7.1.0.1-RXN	DFE_0448	DFE_0448	Iron reduction	2
EC:7.1.0.2	7.1.0.2-RXN	DFE_0449	DFE_0449	Iron reduction	1
EC:7.1.0.3	7.1.0.3-RXN	DFE_0450	DFE_0450	Iron reduction	1
EC:7.1.0.4	7.1.0.4-RXN	DFE_0451	DFE_0451	Iron reduction	2
EC:7.1.0.5	7.1.0.5-RXN	DFE_0461	DFE_0461	Iron reduction	22
EC:7.1.0.6	7.1.0.6-RXN	DFE_0462	DFE_0462	Iron reduction	24
EC:7.1.0.7	7.1.0.7-RXN	DFE_0463	DFE_0463	Iron reduction	24
EC:7.1.0.8	7.1.0.8-RXN	DFE_04464	DFE_04464	Iron reduction	0
EC:7.1.0.9	7.1.0.9-RXN	DFE_04465	DFE_04465	Iron reduction	0
EC:7.1.0.10	7.1.0.10-RXN	DmkA	DmkA	Iron reduction	2
EC:7.1.0.11	7.1.0.11-RXN	DmkB	DmkB	Iron reduction	2
EC:7.1.0.12	7.1.0.12-RXN	EetA	EetA	Iron reduction	2
EC:7.1.0.13	7.1.0.13-RXN	EetB	EetB	Iron reduction	2
EC:7.1.0.14	7.1.0.14-RXN	FmnA	FmnA	Iron reduction	0
EC:7.1.0.15	7.1.0.15-RXN	FmnB	FmnB	Iron reduction	2
EC:7.1.0.16	7.1.0.16-RXN	MtrA	MtrA	Iron reduction	21
EC:7.1.0.17	7.1.0.17-RXN	MtrC_TIGR03507	MtrC	Iron reduction	57
EC:7.1.0.18	7.1.0.18-RXN	Ndh2	Ndh2	Iron reduction	2
EC:7.1.0.19	7.1.0.19-RXN	OmcF	OmcF	Iron reduction	19
EC:7.1.0.20	7.1.0.20-RXN	OmcS	OmcS	Iron reduction	35
EC:7.1.0.21	7.1.0.21-RXN	OmcZ	OmcZ	Iron reduction	10
EC:7.1.0.22	7.1.0.22-RXN	PplA	PplA	Iron reduction	2
EC:7.1.0.23	7.1.0.23-RXN	t4ap	t4ap	Iron reduction	4
EC:7.1.0.24	7.1.0.24-RXN	GACE_1843	GACE_1843	Iron reduction	2
EC:7.1.0.25	7.1.0.25-RXN	GACE_1844	GACE_1844	Iron reduction	2
EC:7.1.0.26	7.1.0.26-RXN	GACE_1845	GACE_1845	Iron reduction	0
EC:7.1.0.27	7.1.0.27-RXN	GACE_1846	GACE_1846	Iron reduction	0
EC:7.1.0.28	7.1.0.28-RXN	GACE_1847	GACE_1847	Iron reduction	1
EC:7.2.0.1	7.2.0.1-RXN	CymA	CymA	Iron reduction/oxidation	1
EC:7.2.0.2	7.2.0.2-RXN	MtrB_TIGR03509	MtrB / MtoB / PioB	Probably Iron oxidation/potenetial iron reduction	28
EC:7.3.0.1	7.3.0.1-RXN	MamA	MamA	Magnetosome formation	12
EC:7.3.0.2	7.3.0.2-RXN	MamB	MamB	Magnetosome formation	12
EC:7.3.0.3	7.3.0.3-RXN	MamC	MamC	Magnetosome formation	0
EC:7.3.0.4	7.3.0.4-RXN	MamD	MamD	Magnetosome formation	0
EC:7.3.0.5	7.3.0.5-RXN	MamE	MamE	Magnetosome formation	12
EC:7.3.0.6	7.3.0.6-RXN	MamF	MamF	Magnetosome formation	0
EC:7.3.0.7	7.3.0.7-RXN	MamG	MamG	Magnetosome formation	0
EC:7.3.0.8	7.3.0.8-RXN	MamJ	MamJ	Magnetosome formation	0
EC:7.3.0.9	7.3.0.9-RXN	MamK	MamK	Magnetosome formation	8
EC:7.3.0.10	7.3.0.10-RXN	MamM	MamM	Magnetosome formation	9
EC:7.3.0.11	7.3.0.11-RXN	MamP	MamP	Magnetosome formation	10
EC:7.3.0.12	7.3.0.12-RXN	MamW	MamW	Magnetosome formation	0
EC:7.3.0.13	7.3.0.13-RXN	MamX	MamX	Magnetosome formation	0
EC:7.3.0.14	7.3.0.14-RXN	MamY	MamY	Magnetosome formation	0
EC:7.3.0.15	7.3.0.15-RXN	MamI	MamI	Magnetosome formation	11
EC:7.3.0.16	7.3.0.16-RXN	MamL	MamL	Magnetosome formation	5
EC:7.3.0.17	7.3.0.17-RXN	MamO	MamO	Magnetosome formation	7
EC:7.3.0.18	7.3.0.18-RXN	MamQ	MamQ	Magnetosome formation	14
EC:7.4.0.1	7.4.0.1-RXN	Iron reducer microbe	Iron reducer microbe (no gene identified)	This is only presence/absence in Picrust2 for genomes without specific genes assigned; this should only be used as reference in final Picrust2 result	78
EC:7.4.0.2	7.4.0.2-RXN	Iron oxidizer microbe	Iron oxidizer microbe (no gene identified)	This is only presence/absence in Picrust2 for genomes without specific genes assigned; this should only be used as reference in final Picrust2 result	11
EC:7.4.0.3	7.4.0.3-RXN	Photoferrotroph microbe	Photoferrotroph microbe (no gene identified)	This is only presence/absence in Picrust2 for genomes without specific genes assigned; this should only be used as reference in final Picrust2 result	2
EC:7.4.0.4	7.4.0.4-RXN	Magnetotactic microbe	Magnetotactic microbe (no gene identified)	This is only presence/absence in Picrust2 for genomes without specific genes assigned; this should only be used as reference in final Picrust2 result	1
EC:7.5.0.1	7.5.0.1-RXN	Chemodenitrifier microbe	Chemodenitrifier microbe	This is only presence/absence in Picrust2 for all isolates known to undergo the metabolism; this should only be used as reference in final Picrust2 result	14
EC:7.5.0.2	7.5.0.2-RXN	Autotrophic nitrate reducing microbe	Autotrophic nitrate reducing microbe	This is only presence/absence in Picrust2 for all isolates known to undergo the metabolism; this should only be used as reference in final Picrust2 result	2
EC:7.5.0.3	7.5.0.3-RXN	Iron oxidizer microbe	Iron oxidizer microbe	This is only presence/absence in Picrust2 for all isolates known to undergo the metabolism; this should only be used as reference in final Picrust2 result	37
EC:7.5.0.4	7.5.0.4-RXN	Photoferrotroph microbe	Photoferrotroph microbe	This is only presence/absence in Picrust2 for all isolates known to undergo the metabolism; this should only be used as reference in final Picrust2 result	6
EC:7.5.0.5	7.5.0.5-RXN	Iron reducer microbe	Iron reducer microbe	This is only presence/absence in Picrust2 for all isolates known to undergo the metabolism; this should only be used as reference in final Picrust2 result	126
EC:7.5.0.6	7.5.0.6-RXN	Magnetotactic microbe	Magnetotactic microbe	This is only presence/absence in Picrust2 for all isolates known to undergo the metabolism; this should only be used as reference in final Picrust2 result	14

## Sheet: Table S9. OTU counts W
Table S9. OTU counts and taxonomic identification for the Pond B water column microbiome.
OTU_ID	Seq	Kingdom	Phylum	Class	Order	Family	Genus	Species	FULLID	Sum_counts	W27	W28	W29	W30	W31	W32	W33	W34	W35	W36	W37	W38	W39	W40	W41	W42	W43	W44	W45	W46	W47	W48	W49	W50	W51	W52	W64	W66	W67	W1	W10	W11	W12	W13	W14	W15	W16	W17	W18
OTU_2	CCGCGGTAATACATAGGGTGCAAGCGTTGTCCGGAATTATTGGGCGTAAAGAGCTCGTAGGTGGTTCGATACGTCGGATGTGAAAATCAGGGGCTCAACCCCTGACCTGCATCCGATACGGTCGAGCTAGAGTTTGGTAGGGGAGACTGGAATTCCTGGTGTAGCGGTGGAATGCGCAGATATCAGGAGGAACACCGATGGCGAAGGCAGGTCTCTGGGCCAATACTGACACTGAGGAGCGAAAGCGTGGGGAGCGAACAGGAT	Bacteria	Actinobacteriota	Actinobacteria	Frankiales	Sporichthyaceae	hgcI_clade	Candidatus_Planktophila	OTU_2_Bacteria_Actinobacteriota_Actinobacteria_Frankiales_Sporichthyaceae_hgcI_clade_Candidatus_Planktophila	2010741	33551	39693	28304	33045	39892	43078	39752	35092	26509	30843	34121	31587	34164	34315	32297	33435	33033	28902	31599	33148	31211	34526	35224	27321	41931	44849	34772	59095	8936	34043	30166	25952	35137	5182	23796	15161	31169	16200	25978
OTU_5	CCGCGGTAATACAGAGGTCTCAAGCGTTGTTCGGATTCATTGGGCGTAAAGGGTGCGCAGGCTGCGGGGTAAGTCGGATGTGAAATTTAGGGGCTCAACCTCTAAACTGCATTCGATACTGCTCTGCTAGAGGACTGTAGAGGAGATTGGAATTCACGGTGTAGCAGTGAAATGCGTAGATATCGTGAGGAAGACCAGTGGCGAAGGCGAATCTCTGGGCAGTTCCTGACGCTCATGCACGAAGGCCAGGGGAGCAAACGGGAT	Bacteria	Verrucomicrobiota	Verrucomicrobiae	Chthoniobacterales	Terrimicrobiaceae	FukuN18_freshwater_group	uncultured_bacterium	OTU_5_Bacteria_Verrucomicrobiota_Verrucomicrobiae_Chthoniobacterales_Terrimicrobiaceae_FukuN18_freshwater_group_uncultured_bacterium	1280711	39699	45849	27737	41774	44075	49905	43500	40561	39511	35020	43412	53608	39504	40806	43181	39187	38154	37470	50361	34444	28690	50414	51798	40033	32286	31376	1782	1235	3631	840	7252	5388	8973	303	6879	167	1524	6409	8004
OTU_1	CCGCGGTAATACGGAGGGTGCAAGCGTTATCCGGATTCACTGGGTTTAAAGGGTGCGTAGGCGGGTAGGTAAGTCAGTGGTGAAATCCTTGAGCTCAACTCGAGAACTGCCATTGATACTATTTATCTTGAATATTGTGGAGGTAAGCGGAATATGTCATGTAGCGGTGAAATGCTTAGATATGACATAGAACACCTATTGCGAAGGCAGCTTACTACGCATATATTGACGCTGAGGCACGAAAGCGTGGGGATCAAACAGGAT	Bacteria	Bacteroidota	Bacteroidia	Chitinophagales	Chitinophagaceae	Sediminibacterium	NA	OTU_1_Bacteria_Bacteroidota_Bacteroidia_Chitinophagales_Chitinophagaceae_Sediminibacterium_NA	1195309	52835	55783	55989	49334	53277	29369	30843	22581	20803	21752	55916	36581	32276	30674	26274	24921	23327	22362	40744	21506	22285	54694	36343	20028	25472	28454	28758	25226	9156	2435	2423	5838	8469	5630	2276	15570	2201	1866	4010
OTU_0	CCGCGGTAATACGAAGGGACCTAGCGTAGTTCGGAATTACTGGGCGTAAAGCGCGCGTAGGCCGTTGAGTTAGTTAATTGTGAAATCCCAAAGCTTAACTTTGGAACTGCAATTAAAACTGCTCGACTAGAGTTTGATAGAGGAAAGCGGAATACATAGTGTAGAGGTGAAATTCGTAGATATTATGTAGAACACCAGTTGCGAAGGCGGCTTTCTGGATCAACACTGACGCTGAGGCGCGAAAGTATGGGTAGCAAAGAGGAT	Bacteria	Proteobacteria	Alphaproteobacteria	SAR11_clade	Clade_III	Clade_III	Candidatus_Fonsibacter	OTU_0_Bacteria_Proteobacteria_Alphaproteobacteria_SAR11_clade_Clade_III_Clade_III_Candidatus_Fonsibacter	1181053	26389	21077	18277	20488	21870	27393	24171	25030	23960	26960	17368	24077	23203	22645	30016	25553	29378	29121	32110	29664	30917	30521	28136	18303	23648	33032	4441	4932	1713	14419	29680	11092	15851	659	29971	1053	16551	8474	28713
OTU_4	CCGCGGTAATACATAGGGTGCAAGCGTTGTCCGGAATTATTGGGCGTAAAGAGCTCGTAGGTTGATCGTTACGTCGGATGTGAAAATCTGGGGCTCAACCCCAGACCTGCATTCGATACGGGCGAACTAGAGTGTGGTAGGGGAGACTGGAATTCCTGGTGTAGCGGTGGAATGCGCAGATATCAGGAGGAACACCAATGGCGAAGGCAGGTCTCTGGGCCATTACTGACACTGAGGAGCGAAAGTCTGGGGAGCGAACAGGAT	Bacteria	Actinobacteriota	Actinobacteria	Frankiales	Sporichthyaceae	hgcI_clade	NA	OTU_4_Bacteria_Actinobacteriota_Actinobacteria_Frankiales_Sporichthyaceae_hgcI_clade_NA	1109068	13564	15777	10668	13001	16073	21707	23641	25491	20751	26534	13685	15899	18610	21760	23617	25555	25494	24599	15963	23660	27888	15291	17712	13572	20068	30866	38554	48535	7547	26581	12375	10257	12546	6915	9421	21185	23575	5373	10221
OTU_3	CCGCGGTAATACGTAGGGTGCGAGCGTTAATCGGAATTACTGGGCGTAAAGCGTGCGCAGGCGGTTATACAAGACAGGCGTGAAATCCCCGGGCTTAACCTGGGAATGGCGCCTGTGACTGTATAGCTAGAGTGTGTCAGAGGGGGGTAGAATTCCACGTGTAGCAGTGAAATGCGTAGATATGTGGAGGAATACCAATGGCGAAGGCAGCCCCCTGGGATAACACTGACGCTCATGCACGAAAGCGTGGGGAGCAAACAGGAT	Bacteria	Proteobacteria	Gammaproteobacteria	Burkholderiales	Burkholderiaceae	Polynucleobacter	NA	OTU_3_Bacteria_Proteobacteria_Gammaproteobacteria_Burkholderiales_Burkholderiaceae_Polynucleobacter_NA	724044	18772	28109	23750	20888	22675	19473	21007	21347	18605	20406	21756	19415	18643	19370	21090	21779	19293	22026	17561	15295	17873	18211	17254	11812	12250	21170	7696	5664	3713	6588	3971	5269	7388	1020	3894	1835	6651	7740	5168
OTU_6	CCGCGGTAATACGTAGGGTGCAAGCGTTAATCGGAATTACTGGGCGTAAAGCGTGCGCAGGCGGTTATATAAGACAGATGTGAAATCCCCGAGCTTAACTTGGGAACTGCATTTGTGACTGTATAGCTAGAGTACGGCAGAGGGGGATGGAATTCCGCGTGTAGCAGTGAAATGCGTAGATATGCGGAGGAACACCGATGGCGAAGGCAATCCCCTGGGCCTGTACTGACGCTCATGCACGAAAGCGTGGGGAGCAAACAGGAT	Bacteria	Proteobacteria	Gammaproteobacteria	Burkholderiales	Comamonadaceae	NA	NA	OTU_6_Bacteria_Proteobacteria_Gammaproteobacteria_Burkholderiales_Comamonadaceae_NA_NA	506026	11742	29032	23954	14109	13111	13064	13044	12949	10758	11826	12217	9886	11239	13116	14313	13365	12053	12268	9428	10152	10291	11538	9394	11026	13765	17269	18409	7013	2563	5273	2935	4777	5951	335	2965	816	4902	4175	3125
OTU_16	CCGCGGTAATACGTAGGGTGCGAGCGTTAATCGGAATTACTGGGCGTAAAGCGTGCGCAGGCGGTCTTGTAAGACAGATGTGAAATCCCCGGGCTCAACCTGGGAACTGCATTTGTGACTGCAAGGCTAGAGTGCGGCAGAGGGGGATGGAATTCCGCGTGTAGCAGTGAAATGCGTAGATATGCGGAGGAACACCGATGGCGAAGGCAATCCCCTGGGCCTGCACTGACGCTCATGCACGAAAGCGTGGGGAGCAAACAGGAT	Bacteria	Proteobacteria	Gammaproteobacteria	Burkholderiales	Comamonadaceae	NA	NA	OTU_16_Bacteria_Proteobacteria_Gammaproteobacteria_Burkholderiales_Comamonadaceae_NA_NA	375298	6923	11086	8309	9269	8010	7407	8489	8940	7397	7534	8186	6473	7513	8670	10184	9098	8359	7727	7165	6480	6855	8017	6336	6334	8607	10613	6446	2824	1255	5781	4322	5706	7134	681	4439	2260	5547	4758	4480
OTU_8	CCGCGGTAATACATAGGGTGCAAGCGTTGTCCGGAATTATTGGGCGTAAAGAGCTCGTAGGTGGTTTGTTGCGTCGGGTGTGAAATTCAGGGGCTCAACCCCTGACCTGCACTCGATACGGGCAGACTGGAGTTTGGTAGGGGAGACTGGAATTCCTGGTGTAGCGGTGGAATGCGCAGATATCAGGAGGAACACCAATGGCGAAGGCAGGTCTCTGGGCCAATACTGACACTGAGGAGCGAAAGCGCGGGGAGCGAACAGGAT	Bacteria	Actinobacteriota	Actinobacteria	Frankiales	Sporichthyaceae	hgcI_clade	uncultured_actinobacterium	OTU_8_Bacteria_Actinobacteriota_Actinobacteria_Frankiales_Sporichthyaceae_hgcI_clade_uncultured_actinobacterium	374890	7323	9227	7268	7183	8915	10394	10384	9575	7701	9647	7491	7114	7792	8469	8595	9541	9299	8642	7046	8607	10016	7441	7674	6526	10082	12751	7174	7788	2950	4871	3447	4367	5769	1084	2658	2671	5878	3405	3126
OTU_7	CCGCGGTAATACAGAGGATGCAAGCGTTATCCGGAATTATTGGGCGTAAAGAGTCCGTAGGGGGCTAATCAAGTCTGTCGTTAAAGACCGCAGCTTAACTGCGGAAAGGCGATGGAAACTGAAGAGCTAGAGAGCAGTAGGGGCAGAGGGAATTCCCAGTGTAGCGGTGAAATGCGTAGAGATTGGGAAGAACATCGGTGGCGAAAGCGCTCTGCTGGGCTGAATCTGACCCTGAGGGACGAAAGCTAGGGTAGCAAAAGGGAT	Bacteria	Cyanobacteria	Cyanobacteriia	Cyanobacteriia	Cyanobacteriia	Cyanobacteriia	Rhabdogloea_smithii	OTU_7_Bacteria_Cyanobacteria_Cyanobacteriia_Cyanobacteriia_Cyanobacteriia_Cyanobacteriia_Rhabdogloea_smithii	325684	1328	2812	914	7758	9800	9097	17448	13255	11105	8102	11672	12540	20583	15573	12939	11213	9692	10644	13838	8925	7978	5172	6564	3820	2857	3167	541	243	341	91	0	0	0	0	0	0	32	0	6
OTU_20	CCGCGGTAATACGTAGGGTGCAAGCGTTGTCCGGAATTATTGGGCGTAAAGAGCTCGTAGGCGGTTTGTCGCGTCTGCTGTGAAAATCCGAGGCTCAACCTCGGACCTGCAGTGGGTACGGGCAGACTAGAGTGCGGTAGGGGAGAAGGGAATTCCTGGTGTAGCGGTGGAATGCGCAGATATCAGGAGGAACACCGATGGCGAAGGCACTTCTCTGGGCCGTAACTGACGCTGAGGAGCGAAAGCGTGGGGAGCGAACAGGAT	Bacteria	Actinobacteriota	Actinobacteria	Micrococcales	Microbacteriaceae	Candidatus_Planktoluna	NA	OTU_20_Bacteria_Actinobacteriota_Actinobacteria_Micrococcales_Microbacteriaceae_Candidatus_Planktoluna_NA	311910	15367	19207	18013	14124	16822	6536	5611	3653	2675	2990	14300	9256	6529	4707	3974	3304	3238	3013	9232	2800	2554	11832	8206	3287	3708	3139	1868	2584	507	841	4116	5310	9176	43	3069	66	932	5606	3107
OTU_9	CCGCGGTAATACAGAGGGTGCGAGCGTTAATCGGAATTACTGGGCGTAAAGCGCACGTAGATGGCTTCGTAAGTCGGATGTGAAATCCCCGGGCTCAACCTGGGAACTGCATTCGAAACTGCGTAGCTCGAATGTGGAAGAGGGAAGTGGAATTCCAGGTGTAGCGGTGAAATGCGTAGATATCTGGAGGAACATCAGTGGCGAAAGCGACTTCCTGGTCCAACATTGACATTCAGGTGCGAAAGCGTGGGGAGCAAACAGGAT	Bacteria	Proteobacteria	Gammaproteobacteria	Steroidobacterales	Steroidobacteraceae	uncultured	uncultured_bacterium	OTU_9_Bacteria_Proteobacteria_Gammaproteobacteria_Steroidobacterales_Steroidobacteraceae_uncultured_uncultured_bacterium	306792	3204	5842	2929	5652	5209	6861	7652	7734	8715	6869	5891	7230	7719	8603	9389	7453	7958	8383	7609	6849	7979	6005	6859	5376	5022	5831	3953	6416	795	1274	5314	2305	4789	350	4357	1493	3119	2027	6571
OTU_31	CCGCGGTAATACAGAGGGGGCAAGCGTTATTCGGAATTATTGGGCGTAAAGGGCGCGTAGGCGGTTTTTTAAGTCAGATGTGCAATCCCCGAGCTCAACTTGGGAACTGCATCTGAGACTGGAAGGCTAGAGTACTGGAGAGGGTGGTGGAATTCCTCGTGTAGCGGTGAAATGCGTAGAGATGAGGAGGAACACCAGTGGCGAAGGCGGCCACCTGGACAGTAACTGACGCTGAGGCGCGAAAGTGTGGGTAGCAAACAGGAT	Bacteria	Acidobacteriota	Holophagae	Holophagales	Holophagaceae	Geothrix	NA	OTU_31_Bacteria_Acidobacteriota_Holophagae_Holophagales_Holophagaceae_Geothrix_NA	292366	81	77	118	90	37	96	99	124	91	256	93	73	63	106	125	110	97	206	102	97	116	85	82	113	102	515	30767	2720	19199	238	173	212	89	30000	1119	23292	109	1928	137
OTU_10	CCGCGGTAATACGTAGGGTGCGAGCGTTAATCGGAATTACTGGGCGTAAAGCGTGCGCAGGCGGTTTGTTAAGTCAGATGTGAAATCCCCGAGCTTAACTTGGGAACTGCGTTTGAGACTGGCAAGCTAGAGTCTGTCAGAGGGGGGTAGAATTCCACGTGTAGCAGTGAAATGCGTAGATATGTGGAGGAATACCGATGGCGAAGGCAGCCCCCTGGGACATGACTGACGCTCATGCACGAAAGCGTGGGGAGCAAACAGGAT	Bacteria	Proteobacteria	Gammaproteobacteria	Burkholderiales	Ferrovaceae	Ferrovum	uncultured_bacterium	OTU_10_Bacteria_Proteobacteria_Gammaproteobacteria_Burkholderiales_Ferrovaceae_Ferrovum_uncultured_bacterium	255444	7268	9071	6496	8820	7832	3606	3632	3638	3007	3652	7315	4748	3562	3663	4158	4148	3751	3399	5397	2965	3397	6916	4923	3030	4232	5415	3301	1381	1009	9084	2111	1393	2099	148	2245	431	7923	6311	2075
OTU_12	CCGCGGTAATACATAGGGTGCAAGCGTTGTCCGGATTTATTGGGCGTAAAGAACTCGTAGGTGGTTTGTTACGTCGGATGTGAAACTCTGGGGCTCAACCCCAGACCTGCATCCGATACGGGCAGACTAGAGTGTGGTAGGGGAGACTGGAATTCCTGGTGTAGCGGTGGAATGCGCAGATATCAGGAGGAACACCAATGGCGAAGGCAGGTCTCTGGGCCATTACTGACACTGAGGAGTGAAAGTGTGGGGAGCGAACAGGAT	Bacteria	Actinobacteriota	Actinobacteria	Frankiales	Sporichthyaceae	hgcI_clade	uncultured_actinobacterium	OTU_12_Bacteria_Actinobacteriota_Actinobacteria_Frankiales_Sporichthyaceae_hgcI_clade_uncultured_actinobacterium	252609	1551	1955	1398	1612	1852	3016	3265	3471	3093	4375	1691	1837	2444	2876	3260	3722	3537	3755	1872	3238	4079	1740	2080	1653	2651	4252	20410	14822	6381	3984	145	111	149	5551	146	13590	2573	175	173
OTU_19	CCGCGGTAATACGAAGGGGGCTAGCGTTGCTCGGAATCACTGGGCGTAAAGCGCACGTAGGCGGATCTTTAAGTCAGAGGTGAAATCCCAGGGCTCAACCCTGGAACTGCCTTTGATACTGGGGATCTCGAGTCCGGAAGAGGTGAGTGGAACTCCGAGTGTAGAGGTGAAATTCGTAGATATTCGGAAGAACACCAGTGGCGAAGGCGGCTCACTGGTCCGGTACTGACGCTGAGGTGCGAAAGCGTGGGGAGCAAACAGGAT	Bacteria	Proteobacteria	Alphaproteobacteria	Rhizobiales	Beijerinckiaceae	alphaI_cluster	uncultured_bacterium	OTU_19_Bacteria_Proteobacteria_Alphaproteobacteria_Rhizobiales_Beijerinckiaceae_alphaI_cluster_uncultured_bacterium	224098	2983	5717	2769	6537	4816	3368	4811	4930	4765	4055	5827	4047	4349	4980	4725	4370	4019	3898	3960	2849	3037	3974	2944	2501	2827	3019	874	867	286	6753	4683	3987	7739	91	4497	148	3767	2782	4752
OTU_18	CCGCGGTAATACAGAGGTCTCAAGCGTTGTTCGGATTCATTGGGCGTAAAGGGTGCGTAGGCGGCTAGGTAAGTCAGATGTGAAATTCCGGGGCTCAACCTCGGAACTGCATTTGATACTGCTTGGCTAGAGTACTGGAGAGGAGACTGGAATTTACGGTGTAGCAGTGAAATGCGTAGATATCGTAAGGAAGGCCAGTGGCGAAAGCGAGTCTCTGGACAGTAACTGACGCTGATGCACGAAGGCTAGGGGAGCAAACGGGAT	Bacteria	Verrucomicrobiota	Verrucomicrobiae	Chthoniobacterales	Chthoniobacteraceae	Chthoniobacter	uncultured_bacterium	OTU_18_Bacteria_Verrucomicrobiota_Verrucomicrobiae_Chthoniobacterales_Chthoniobacteraceae_Chthoniobacter_uncultured_bacterium	217029	2323	3878	1896	5179	3599	9556	7043	4587	4176	3734	4049	8250	8326	6869	5621	5582	4990	4247	9104	4246	3014	7302	8086	5962	7381	5053	833	4033	664	3311	2270	1329	2130	43	1558	155	4379	272	1534
OTU_92	GCGAGCGTTAATCGGAATTACTGGGCGTAAAGCGTGCGCAGGCGGTTATATAAGACAGATGTGAAATCCCCGGGCTCAACCTGGGACCTGCATTTGTGACTGTATAGCTAGAGTACGGTAGAGGGGGATGGAATTCCGCGTGTAGCAGTGAAATGCGTAGATATGCGGAGGAACACCGATGGCGAAGGCAATCCCCTGGACCTGTACTGACGCTCATGCACGAAAGCGTGGGG	Bacteria	Proteobacteria	Gammaproteobacteria	Burkholderiales	Comamonadaceae	Rhodoferax	NA	OTU_92_Bacteria_Proteobacteria_Gammaproteobacteria_Burkholderiales_Comamonadaceae_Rhodoferax_NA	187549	832	1497	1465	666	691	213	260	353	248	269	573	276	253	240	263	281	186	257	251	182	201	365	286	527	413	686	1641	926	199	577	188	188	232	5175	414	11002	301	335	172
OTU_15	CCGCGGTAATACGAAGGGGGCTAGCGTTGTTCGGATTTACTGGGCGTAAAGCGCACGTAGGCGGATCTTTAAGTCAGGGGTGAAATCCCGAGGCTCAACCTCGGAACTGCCTTTGATACTGGAGGTCTCGAGTCCGGGAGAGGTGAGTGGAACTGCGAGTGTAGAGGTGAAATTCGTAGATATTCGCAAGAACACCAGTGGCGAAGGCGGCTCACTGGCCCGGTACTGACGCTGAGGTGCGAAAGCGTGGGGAGCAAACAGGAT	Bacteria	Proteobacteria	Alphaproteobacteria	Rhizobiales	Beijerinckiaceae	Methylocystis	NA	OTU_15_Bacteria_Proteobacteria_Alphaproteobacteria_Rhizobiales_Beijerinckiaceae_Methylocystis_NA	172714	1797	2975	1519	2932	3390	2679	4238	4863	4959	5961	3070	2550	3230	3761	4032	5015	4589	6014	2528	4223	5124	2853	2725	4463	2923	6161	3274	3716	2823	2859	605	1530	868	916	559	1107	943	2098	735
OTU_21	CCGCGGTAATACGAAGGGGGCTAGCGTTGCTCGGAATCACTGGGCGTAAAGCGCACGTAGGCGGGCTCTTAAGTCGGAGGTGAAATCCCAAGGCTCAACCTTGGAACTGCCTTCGATACTGAGAGTCTTGAGTCCGGAAGAGGTAAGTGGAACTCCGAGTGTAGAGGTGAAATTCGTAGATATTCGGAAGAACACCAGTGGCGAAGGCGGCTTACTGGTCCGGTACTGACGCTGAGGTGCGAAAGCGTGGGGAGCAAACAGGAT	Bacteria	Proteobacteria	Alphaproteobacteria	Rhizobiales	Beijerinckiaceae	FukuN57	uncultured_Alphaproteobacteria	OTU_21_Bacteria_Proteobacteria_Alphaproteobacteria_Rhizobiales_Beijerinckiaceae_FukuN57_uncultured_Alphaproteobacteria	154715	2834	4120	2126	4335	3587	3031	4840	4448	4239	4219	3689	3201	4169	4481	4539	4134	3799	3904	2962	2604	3038	2914	2469	4015	2596	2903	1722	1992	424	4774	1432	1740	2752	134	1439	473	2990	947	1897
OTU_40	CCGCGGTAATACAGAGGTCCCAAGCGTTGTTCGGATTCACTGGGCGTAAAGGGTGCGTAGGCGGTTGGGTAAGTCTGACGTGAAATCTCCGGGCCTAACCCGGAAACTGCGTTGGATACTATCCGGCTAGAGGAATGGAGGGGAGACTGGAATACTTGGTGTAGCAGTGAAATGCGTAGATATCAAGTGGAACACCAGTGGCGAAGGCGAGTCTCTGGACATTTCCTGACGCTGAGGCACGAAAGCCAGGGGAGCAAACGGGAT	Bacteria	Verrucomicrobiota	Verrucomicrobiae	Pedosphaerales	Pedosphaeraceae	uncultured	NA	OTU_40_Bacteria_Verrucomicrobiota_Verrucomicrobiae_Pedosphaerales_Pedosphaeraceae_uncultured_NA	140193	303	317	274	306	238	1175	1325	2013	2056	2804	230	441	630	1181	2217	2089	1745	2750	472	1447	1802	338	408	952	1022	2208	4724	1528	6823	2847	647	409	211	3112	584	2267	6121	6690	770
OTU_22	CCGCGGTAATACGGGAGTGGCAAGCGTTATCCGGAATTATTGGGCGTAAAGCGTCCGCAGGCGGCCCTGTAAGTCTGTCGTTAAAGCGTGGAGCTTAACTCCATTTGAGCGATGGAAACTACAGGGCTTGAGTGTGGTAGGGGCAGAGGGAATTCCCGGTGTAGCGGTGAAATGCGTAGATATCGGGAAGAACACCAGTGGCGAAGGCGCTCTGCTGGGCCATAACTGACGCTCATGGACGAAAGCCAGGGGAGCGAAAGGGAT	Bacteria	Cyanobacteria	Cyanobacteriia	Synechococcales	Cyanobiaceae	Cyanobium_PCC-6307	NA	OTU_22_Bacteria_Cyanobacteria_Cyanobacteriia_Synechococcales_Cyanobiaceae_Cyanobium_PCC-6307_NA	134423	969	4058	802	4945	5827	3320	3671	1807	1578	982	6936	6930	5604	3572	2001	1300	1501	1405	6024	2070	1178	5036	5932	2818	1007	945	2410	7110	751	367	566	70	158	42	548	93	327	37	377
OTU_17	CCGCGGTAATACAGAGGTCCCGAGCGTTGTTCGGATTTACTGGGCGTAAAGGGTGCGTAGGCGGCGAGGTAAGTCTGGTGTGAAATCTCCGGGCCTAACCCGGAAAATGCATTGGAAACTATCTGGCTAGAGTTTTGGAGGGGAGACTGGAATTCTCGGTGTAGCAGTGAAATGCGTAGATATCGAGAGGAACATCAGTGGCGAAGGCGAGTCTCTGGACAAATACTGACGCTGAGGCACGAAAGCCAGGGGAGCAAACGGGAT	Bacteria	Verrucomicrobiota	Verrucomicrobiae	Pedosphaerales	Pedosphaeraceae	NA	NA	OTU_17_Bacteria_Verrucomicrobiota_Verrucomicrobiae_Pedosphaerales_Pedosphaeraceae_NA_NA	133077	1264	1188	667	1519	1505	3919	4893	4881	5318	5547	1361	2505	3168	3744	4773	5593	4709	5778	2652	5036	5414	1744	2400	2922	1889	3339	847	741	1386	1493	3733	524	841	99	2611	64	3018	481	3352
OTU_13	CCGCGGTAATACGGAGGGTGCGAGCGTTAATCGGAATTACTGGGCGTAAAGCGCGCGTAGGCGGTTGACTAAGTTTGCTGTGAAAGCCCCGGGCTTAACCTGGGAACTGCAGTGAATACTGGTTGGCTAGAGTATGGTAGAGGGTAGTGGAATTTCCGGTGTAGCAGTGAAATGCGTAGAGATCGGAAGGAACACCAGTGGCGAAGGCGGCTATCTGGACCAATACTGACGCTGAGGTGCGAAAGCGTGGGGAGCAAACAGGAT	Bacteria	Proteobacteria	Gammaproteobacteria	Methylococcales	Methylococcaceae	uncultured	uncultured_Methylocaldum	OTU_13_Bacteria_Proteobacteria_Gammaproteobacteria_Methylococcales_Methylococcaceae_uncultured_uncultured_Methylocaldum	131261	907	2336	1035	2175	2558	3683	5146	5362	5643	7087	2525	3143	3260	4209	5666	5917	5316	6420	3160	3413	5056	2038	2209	1787	2330	5259	3354	2937	3704	170	23	147	31	1020	32	960	31	128	25
OTU_48	CCGCGGTAAGACGAACCGTACGAACGTTATTCGGAATTACTGGGCTTAAAGGGTGCGTAGGCTGCGCGGAAAGTTGGGTGTGAAAGCCCTCAGCTCAACTGAGGAACTGCACTCAAAACTACCGTGCTCGAGGGAGACAGAGGTGAGCGGAACTCAAGGTGGAGCGGTGAAATGCGTTGATATCTTGAGGAACACCGGTGGCGAAGGCGGCTCACTGGGTCTTTTCTGACGCTGAGGCACGAAAGCCAAGGTAGCAAACGGGAT	Bacteria	Planctomycetota	Planctomycetes	Pirellulales	Pirellulaceae	uncultured	NA	OTU_48_Bacteria_Planctomycetota_Planctomycetes_Pirellulales_Pirellulaceae_uncultured_NA	119900	1378	1330	776	1785	2549	2603	2924	4080	5939	4585	2504	2459	3382	3758	4907	4686	4208	5782	1894	2833	2968	1571	1971	3116	1417	2387	1021	1458	1247	1636	178	176	160	149	278	200	561	178	366
OTU_479	GCGAGCGTTGTTCGGAATTATTGGGCGTAAAGCGCGTGTAGGCGGTTTATTAAGTCTGATGTGAAAGCCCCGGGCTCAACCTGGGAAGTGCATTGGATACTGTTAGACTTGAATACGGGAGAGGGCAGTGGAATTCCTGGTGTAGGAGTGAAATCCGTAGATATCAGGAGGAACACCGGTGGCGAAGGCGGCTGCCTGGACCGATATTGACGCTGAGACGCGAAAGCGTGGGT	Bacteria	Desulfobacterota	Desulfuromonadia	Geobacterales	Geobacteraceae	NA	NA	OTU_479_Bacteria_Desulfobacterota_Desulfuromonadia_Geobacterales_Geobacteraceae_NA_NA	109321	0	0	46	0	0	0	0	0	0	0	0	0	0	0	0	0	0	0	0	0	0	0	0	0	0	37	231	45	388	0	0	0	12	6487	18	106	0	22	0
OTU_107	CCGCGGTAATACAGGGGTGGCAAGCGTTGTCCGGATTTACTGGGTGTAAAGGGTGCGCAGGCGGGCCGATAAGTCGGGGGTTAAATCCATGTGCTTAACACATGCATGGCTTCCGATACTGTCGGCCTTGAGTCTCGAAGAGGAAGGTGGAATTTCCGGTGTAACGGTGGAATGTGTAGATATCGGAAAGAACACCAGTGGCGAAGGCAGCCTTCTGGTCGAGTACTGACGCTCAGGCACGAAAGCGTGGGGAGCAAACAGGAT	Bacteria	Bacteroidota	Chlorobia	Chlorobiales	Chlorobiaceae	NA	NA	OTU_107_Bacteria_Bacteroidota_Chlorobia_Chlorobiales_Chlorobiaceae_NA_NA	106100	33	28	25	0	0	0	27	27	21	21	25	29	29	0	0	35	18	18	0	27	27	24	15	0	0	48	932	0	14554	88	59	85	85	8285	104	930	61	98	23
OTU_25	CCGCGGTAATACATAGGGTGCAAGCGTTGTCCGGAATTATTGGGCGTAAAGAGCTCGTAGGTCGTTAATTACGTCGGGTGTGAAAATCTGGGGCTCAACCCCAGACCTGCACTCGATACGGGTTAGCTAGAGTTTGGTAGGGGAGACTGGAATTCCTGGTGTAGCGGTGGAATGCGCAGATATCAGGAGGAACACCAATGGCGAAGGCAGGTCTCTGGGCCAATACTGACACTGAGGAGCGAAAGCGCGGGGAGCGAACAGGAT	Bacteria	Actinobacteriota	Actinobacteria	Frankiales	Sporichthyaceae	hgcI_clade	uncultured_actinobacterium	OTU_25_Bacteria_Actinobacteriota_Actinobacteria_Frankiales_Sporichthyaceae_hgcI_clade_uncultured_actinobacterium	105926	2463	3205	2592	2336	2923	2904	2893	2740	2134	2578	2377	2320	2476	2594	2592	2764	2831	2447	2341	2437	2822	2209	2500	1811	2806	3298	1797	2331	519	1232	300	141	233	478	231	1156	1020	74	289
OTU_26	CCGCGGTAATACGAAGGGGGCTAGCGTTGCTCGGAATTACTGGGCGTAAAGGGAGCGTAGGCGGGTCGTTAAGTTGGGGGTGAAAGCCCGGGGCTCAACCTCGGAAATGCCTTCAATACTGGCGACCTTGAGTGTGGGAGAGGTGAGTGGAACTCCGAGTGTAGAGGTGAAATTCGTAGATATTCGGAAGAACACCAGTGGCGAAGGCGACTCACTGGCCCATTACTGACGCTGAGGCTCGAAAGCGTGGGGAGCAAACAGGAT	Bacteria	Proteobacteria	Alphaproteobacteria	Caulobacterales	Caulobacteraceae	uncultured	NA	OTU_26_Bacteria_Proteobacteria_Alphaproteobacteria_Caulobacterales_Caulobacteraceae_uncultured_NA	103412	2464	2914	2294	2526	1890	1723	1772	2096	1903	1787	2180	1830	1853	2111	2621	1876	1736	1912	2453	1612	1582	2104	1735	1438	1383	1576	385	379	204	1215	2637	1075	1687	33	2465	101	4643	1881	2380
OTU_36	CCGCGGTAATACGTAGGGTGCGAGCGTTAATCGGAATTACTGGGCGTAAAGCGTGCGCAGGCGGTTATTTAAGACAGATGTGAAATCCCCGGGCTCAACCTGGGAACTGCGTTTGTGACTGGATAGCTGGAGTATGGCAGAGGGGGGTGGAATTCCACGTGTAGCAGTGAAATGCGTAGAGATGTGGAGGAACACCGATGGCGAAGGCAGCCCCCTGGGCCAATACTGACGCTCATGCACGAAAGCGTGGGGAGCAAACAGGAT	Bacteria	Proteobacteria	Gammaproteobacteria	Burkholderiales	Rhodocyclaceae	Sterolibacterium	uncultured_bacterium	OTU_36_Bacteria_Proteobacteria_Gammaproteobacteria_Burkholderiales_Rhodocyclaceae_Sterolibacterium_uncultured_bacterium	96595	371	613	441	427	366	308	398	351	306	386	414	319	317	314	380	398	341	421	297	253	370	347	264	311	322	485	14221	1527	929	115	43	44	57	7157	133	12765	66	54	68
OTU_44	CCGCGGTAATACAGAGACTGCAAGCGTTACTCGGATTCACTGGGCGTAAAGGGAGCGCAGGCGGATTAGTGTGTCAGGCGTGAAATCTCAGGGCTCAACCCTGAGGCTGCGTCCGAAACTACTAGTCTAGAGACTTGGAGGGGTAAGCGGAATTCTTGGTGGAGCAGTGAAATGCGTAGATATCAAGAGGAACACCAACGGCGAAGGCAGCTTACTGGACAAGATCTGACGCTCAGGCTCGAAAGCGTGGGGAGCAAAAAGGAT	Bacteria	Verrucomicrobiota	Verrucomicrobiae	uncultured	uncultured	uncultured	uncultured_Opitutae	OTU_44_Bacteria_Verrucomicrobiota_Verrucomicrobiae_uncultured_uncultured_uncultured_uncultured_Opitutae	91323	4846	2432	4085	1617	2095	872	516	267	185	197	1483	2964	1462	662	444	215	217	262	4891	289	186	3097	3067	490	379	353	216	80	323	247	3794	1488	3084	33	3775	21	762	252	5640
OTU_109	GCAAGCGTTGTCCGGAATTATTGGGCGTAAAGAGCTCGTAGGTGGTTCGTCACGTCGGATGTGAAAATCTGGGGCTTAACCCCAGACCTGCATTCGATACGGGCGAGCTAGAGTGTGGTAGGGGAGACTGGAATTCCTGGTGTAGCGGTGGAATGCGCAGATATCAGGAGGAACACCAATGGCGAAGGCAGGTCTCTGGGCCATTACTGACACTGAGGAGCGAAAGCGTGGGG	Bacteria	Actinobacteriota	Actinobacteria	Frankiales	Sporichthyaceae	hgcI_clade	NA	OTU_109_Bacteria_Actinobacteriota_Actinobacteria_Frankiales_Sporichthyaceae_hgcI_clade_NA	88731	105	131	89	111	133	163	168	161	128	152	115	101	126	163	142	145	169	144	113	130	195	122	129	91	136	210	1403	1937	450	399	0	0	0	783	0	1426	175	0	0
OTU_59	CCGCGGTAATACGTAGGGCGCGAGCGTTAATCGGAATTACTGGGCGTAAAGCGTGCGCAGGCGGTTTCGTAAGACAGATGTGAAAGCCCCGGGCTCAACCTGGGAATTGCATTTGTGACTGCGAGGCTAGAGTGTGTCAGAGGGAGGTGGAATTCCGCGTGTAGCAGTGAAATGCGTAGAGATGCGGAGGAACACCGATGGCGAAGGCAGCCTCCTGGGATAACACTGACGCTCATGCACGAAAGCGTGGGGAGCAAACAGGAT	Bacteria	Proteobacteria	Gammaproteobacteria	Burkholderiales	Burkholderiaceae	Limnobacter	NA	OTU_59_Bacteria_Proteobacteria_Gammaproteobacteria_Burkholderiales_Burkholderiaceae_Limnobacter_NA	87469	1183	2386	921	2844	2818	963	1121	848	750	737	2784	1487	1309	1043	937	847	767	721	1300	571	574	1829	1253	768	694	727	916	376	238	269	3295	1730	3022	27	4513	43	258	740	4110
OTU_157	CCGCGGTAATACGTAGGGTGCGAGCGTTAATCGGAATTACTGGGCGTAAAGCGTGCGCAGGCGGTTTGTTAAGACAGATGTGAAATCCCCGGGCTCAACCTGGGAACTGCATTTGTGACTGGCAGACTAGAGTTCGGTAGAGGGGGGTGGAATTCCACGTGTAGCAGTGAAATGCGTAGAGATGTGGAGGAACACCAATGGCGAAGGCAGCCCCCTGGGCCTGAACTGACGCTCATGCACGAAAGCGTGGGGAGCAAACAGGAT	Bacteria	Proteobacteria	Gammaproteobacteria	Burkholderiales	Rhodocyclaceae	uncultured	metagenome	OTU_157_Bacteria_Proteobacteria_Gammaproteobacteria_Burkholderiales_Rhodocyclaceae_uncultured_metagenome	82134	194	245	170	248	209	105	142	137	125	134	173	118	123	122	118	111	128	120	137	88	125	168	131	118	136	168	297	112	80	1180	4002	2842	4023	37	4508	52	1709	1922	3355
OTU_27	CCGCGGTAATACGAAGGGGGCTAGCGTTGTTCGGATTTACTGGGCGTAAAGCGCACGTAGGCGGATCTTTAAGTCAGAGGTGAAATCCCAGGGCTCAACCCTGGAACTGCCTTTGATACTGGGGATCTCGAGTCCGGGAGAGGTGAGTGGAACTGCGAGTGTAGAGGTGAAATTCGTAGATATTCGCAAGAACACCAGTGGCGAAGGCGGCTCACTGGCCCGGAACTGACGCTGAGGTGCGAAAGCGTGGGGAGCAAACAGGAT	Bacteria	Proteobacteria	Alphaproteobacteria	Rhizobiales	Beijerinckiaceae	alphaI_cluster	NA	OTU_27_Bacteria_Proteobacteria_Alphaproteobacteria_Rhizobiales_Beijerinckiaceae_alphaI_cluster_NA	81435	1616	2825	1280	3474	3157	2416	3435	3994	4261	3770	3564	2466	3311	3583	3976	3657	3759	3882	2182	2693	3105	2398	2033	1852	1465	2357	646	1017	416	202	39	68	55	0	36	23	97	39	35
OTU_29	CCGCGGTAATACGGAGGGTGCAAGCGTTATCCGGATTCACTGGGTTTAAAGGGTGCGTAGGTGGGCAGGTAAGTCAGTGGTGAAATCTCCGAGCTTAACTCGGAAACTGCCATTGATACTATCTGTCTTGAATATCCTGGAGGTGAGCGGAATATGTCATGTAGCGGTGAAATGCTTAGATATGACATAGAACACCAATTGCGAAGGCAGCTCACTACGGGATTATTGACACTGAGGCACGAAAGCGTGGGGATCAAACAGGAT	Bacteria	Bacteroidota	Bacteroidia	Chitinophagales	Chitinophagaceae	Ferruginibacter	NA	OTU_29_Bacteria_Bacteroidota_Bacteroidia_Chitinophagales_Chitinophagaceae_Ferruginibacter_NA	72495	3687	4185	3836	3974	4530	1859	2049	1500	1429	1056	4345	3325	2612	2143	2077	1446	1440	1255	3595	1305	1152	3344	2522	1060	1069	979	658	1650	337	54	11	12	31	15	50	74	17	0	64
OTU_23	CCGCGGTAATACGTAGGGTGCAAGCGTTGTCCGGATTTATTGGGCGTAAAGAGCTCGTAGGCGGTTAGTCACGTCGGATGTGAAACCCCGAGGCTTAACCTCGGGCCTGCATTCGATACGGGCTGACTAGAGTGTTGTAGGGGAGACTGGAACTCCTGGTGTAGCGGTGAAATGCGCAGATATCAGGAAGAACACCGGTGGCGAAGGCGGGTCTCTGGGCAACTACTGACGCTGAGGAGCGAAAGCGTGGGGAGCAAACAGGAT	Bacteria	Actinobacteriota	Actinobacteria	PeM15	PeM15	PeM15	NA	OTU_23_Bacteria_Actinobacteriota_Actinobacteria_PeM15_PeM15_PeM15_NA	72322	2205	2931	1566	3180	3699	1887	1800	1543	1534	1260	3839	2532	1784	1740	1910	1546	1550	1653	2269	945	1013	1926	2267	1028	814	897	615	768	295	458	308	293	447	30	348	62	305	219	331
OTU_66	CCGAGCGTTGTTCGGAATCACTGGGCGTAAAGGGAGCGTAGGCGGCGTGGTAAGTCAGATGTGAAATCCCGGGGCTCAACCCCGGAACTGCATCCGATACTGCCGTGCTTAGAGGATTGGAGAGGTAGCTGGAATTCTTGGTGTAGCAGTGAAATGCGTGGATATCAAGAGGAACACTCGTGGCGAAAGCGAGCTACTGGACAACTCCTGACGCTGAGGCTCGAAGGCCAGGGT	Bacteria	Verrucomicrobiota	Verrucomicrobiae	Verrucomicrobiales	Rubritaleaceae	Luteolibacter	NA	OTU_66_Bacteria_Verrucomicrobiota_Verrucomicrobiae_Verrucomicrobiales_Rubritaleaceae_Luteolibacter_NA	71018	62	88	105	78	84	288	454	975	1453	2057	54	149	249	387	946	846	935	1313	199	443	1048	103	111	271	153	532	3213	649	7478	15	0	0	16	2922	17	977	0	0	0
OTU_127	CCGCGGTAATACGGGGGGTGCAAGCGTTGTTCGGAATTATTGGGCGTAAAGCGCGTGTAGGCGGTTTGATTAGTCTGATGTGAAAGCCCTGGGCTCAACCCAGGAAGTGCATTGGATACTGTCAGACTTGAATACGGGAGAGGGTAGTGGAATTCCTAGTGTAGGAGTGAAATCCGTAGATATTAGGAGGAACACCGGTGGCGAAGGCGGCTGCCTGGACCGATATTGACGCTGAGACGCGAAAGCGTGGGTAGCAAACAGGAT	Bacteria	Desulfobacterota	Desulfuromonadia	Geobacterales	Geobacteraceae	Geobacter	NA	OTU_127_Bacteria_Desulfobacterota_Desulfuromonadia_Geobacterales_Geobacteraceae_Geobacter_NA	69987	77	93	172	69	66	87	81	79	39	66	67	48	53	78	71	101	59	99	85	58	71	60	71	81	73	659	5255	600	2886	355	30	105	0	4048	222	3302	138	3652	100
OTU_39	CCGCGGTAAGACGAACCGTCCAAACGTTACTCGGAATTACTGGGCTTAAAGGGTGCGTAGGCTGCGCGGAAAGTTGGGTGTGAAAGCCCTCAGCTCAACTGGGGAATTGCATTCAAAACTACCGTGCTCGAGGGAGACAGAGGTAAGCGGAACTCAAGGTGGAGCGGTGAAATGCGTTGATATCTTGAGGAACACCGGTGGCGAAAGCGGCTTACTGGGTCTTTTCTGACGCTGAGGCACGAAAGCTAAGGTAGCAAACGGGAT	Bacteria	Planctomycetota	Planctomycetes	Pirellulales	Pirellulaceae	uncultured	NA	OTU_39_Bacteria_Planctomycetota_Planctomycetes_Pirellulales_Pirellulaceae_uncultured_NA	68434	780	652	414	1104	1302	1109	1059	1609	2185	1579	1280	1127	1333	1433	1800	1776	1538	2032	1085	1308	1276	930	1011	1590	657	999	297	231	556	1377	472	389	361	50	550	56	591	472	744
OTU_30	CCGCGGTAATACGAAGGGGGCTAGCGTTGCTCGGAATTACTGGGCGTAAAGGGCGCGTAGGCGGTTCTGTTAGTCAGGCGTGAAATTCCTGGGCTTAACCTGGGGGCTGCGCTTGATACGGCGGAACTAGAGGATGGAAGAGGCTCGTGGAATTCCCAGTGTAGAGGTGAAATTCGTAGATATTGGGAAGAACACCGGTGGCGAAGGCGGCGAGCTGGTCCATTACTGACGCTGAGGCGCGACAGCGTGGGGAGCAAACAGGAT	Bacteria	Proteobacteria	Alphaproteobacteria	Acetobacterales	Acetobacteraceae	NA	NA	OTU_30_Bacteria_Proteobacteria_Alphaproteobacteria_Acetobacterales_Acetobacteraceae_NA_NA	65480	1205	1622	497	2123	1896	1232	1249	1183	1128	894	2369	2018	1369	1301	1444	1177	1032	1292	2375	757	632	1441	1023	1622	673	696	338	561	297	3378	593	351	393	51	503	48	914	300	758
OTU_233	GCAAGCGTTGTCCGGATTTACTGGGCGTAAAGGGCGCGCAGGCGGCTTGTTAAGTTACTCGTGAAAGCCCTCGGCTAAACCGGGGAGGGTCGAGTGATACTGGCAGGCTAGAGAGCAGCAGAGGATAGTGGAATTCCCGGTGTAGTGGTGAAATGCGTAGATATCGGGAGGAACACCAGTGGCGAAAGCGACTATCTGGGCTGTATCTGACGCTGAGGCGCGAAGGCTAGGGG	Bacteria	Chloroflexi	NA	NA	NA	NA	NA	OTU_233_Bacteria_Chloroflexi_NA_NA_NA_NA_NA	58887	9	0	9	17	13	0	15	18	16	17	11	14	19	14	20	18	10	13	0	9	11	0	17	0	13	12	2446	203	1022	14	28	16	24	5808	63	3144	15	110	0
OTU_93	CCGCGGTAATACGAGTGCTTCGAGCGTTATCCGGAATCATTGGGCGTAAAGGGTGTGTAGGCGGCGATGTTAGTCTCGTGTTAAATCTTTCGGCTCAACCGAGAGTCTGCATGGGAAACGGCATTGCTTAGAGGACGGAAGAGGTCACTGGAACTCATGGTGTAGCGGTGAAATGCGTTGATATCATGGGGAACACCAAAAGCGAAGGCAAGTGACTGGTCCGCTCCTGACGCTGAAACACGAAAGCGTGGGTCGCGAATGGGAT	Bacteria	Patescibacteria	Parcubacteria	Parcubacteria	Parcubacteria	Parcubacteria	uncultured_bacterium	OTU_93_Bacteria_Patescibacteria_Parcubacteria_Parcubacteria_Parcubacteria_Parcubacteria_uncultured_bacterium	53642	70	36	71	0	35	50	142	182	165	308	0	66	77	111	151	192	216	264	58	163	256	59	32	73	150	439	8006	755	3300	21	16	61	17	2281	39	5144	173	348	0
OTU_86	GCGAGCGTTAATCGGAATTACTGGGCGTAAAGCGTGCGCAGGCGGTTTGTTAAGTCTGATGTGAAATCCCCGGGCTCAACCTGGGAACTGCATTGGAAACTGGCGAGCTTGAGTGTGGCAGAGGGGGGTGGAATTCCGCGTGTAGCAGTGAAATGCGTAGAGATGCGGAGGAACACCGATGGCGAAGGCAGCCCCCTGGGCCAACACTGACGCTCAGGCACGAAAGCGTGGGG	Bacteria	Proteobacteria	Gammaproteobacteria	Burkholderiales	SC-I-84	SC-I-84	metagenome	OTU_86_Bacteria_Proteobacteria_Gammaproteobacteria_Burkholderiales_SC-I-84_SC-I-84_metagenome	52382	108	192	117	145	130	105	96	132	95	130	126	112	97	112	130	141	117	148	108	71	114	97	69	106	120	172	5101	1032	889	51	16	113	28	2796	32	4909	14	98	17
OTU_24	CCGCGGTAATACAGAGGTCTCAAGCGTTGTTCGGAATCACTGGGCGTAAAGGGTGCGTAGGTGGCGTGGAAAGTCAGATGTGAAATCCGGGGGCTCAACCCCCGAATTGCATCCGATACTACCGTGCTAGAGAACTGAAGGGGGGTCTGGAATTCTCGGTGTAGCAGTGAAATGCGTAGATATCGAGAGGAACACTAGTGGCGAAGGCGAGACCCTGGGCAGTATCTGACACTGAGGCACGAAGGCCAGGGGAGCGAACGGGAT	Bacteria	Verrucomicrobiota	Verrucomicrobiae	Verrucomicrobiales	Verrucomicrobiaceae	Verrucomicrobium	uncultured_Verrucomicrobia	OTU_24_Bacteria_Verrucomicrobiota_Verrucomicrobiae_Verrucomicrobiales_Verrucomicrobiaceae_Verrucomicrobium_uncultured_Verrucomicrobia	50687	1063	992	987	1492	1952	1190	1813	2212	1757	1442	1360	1974	1348	1365	2034	1622	2142	1945	2509	3386	2440	2513	2948	1180	778	1006	237	413	361	96	94	22	21	11	30	0	70	14	235
OTU_75	CCGCGGTAATACGTAGGGTGCGAGCGTTAATCGGAATTACTGGGCGTAAAGCGTGCGCAGGCGGTTTTGTAAGTCGGATGTGAAATCCCCGGGCTCAACCTGGGAACTGCGTTCGAAACTGCAAGGCTAGAGTGTGTCAGAGGGGGGTAGAATTCCACGTGTAGCAGTGAAATGCGTAGAGATGTGGAGGAATACCAATGGCGAAGGCAGCCCCCTGGGATAACACTGACGCTCATGCACGAAAGCGTGGGGAGCAAACAGGAT	Bacteria	Proteobacteria	Gammaproteobacteria	Burkholderiales	Methylophilaceae	Candidatus_Methylopumilus	NA	OTU_75_Bacteria_Proteobacteria_Gammaproteobacteria_Burkholderiales_Methylophilaceae_Candidatus_Methylopumilus_NA	48485	171	274	200	210	182	178	212	196	195	256	203	168	159	199	238	250	207	230	173	158	204	198	139	158	182	273	2392	1821	1959	1261	48	79	89	1875	69	2747	662	49	62
OTU_33	CCGCGGTAATACGTAGGGTGCAAGCATTGTCCGGATTTATTGGGCGTAAAGAGCTCGTAGGCGGCTTGTCACGTCGGGTGTGAAAACTCGGGGCTCAACCCCGAGCCTGCACTCGATACGGGCTAGCTAGAGTATTGCAGGGGAGACTGGAATTCCTGGTGTAGCGGTGAAATGCGCAGATATCAGGAGGAACACCGGTGGCGAAGGCGGGTCTCTGGGCAATTACTGACGCTGAGGAGCGAAAGCGTGGGGAGCGAACAGGAT	Bacteria	Actinobacteriota	Actinobacteria	Frankiales	Sporichthyaceae	Longivirga	NA	OTU_33_Bacteria_Actinobacteriota_Actinobacteria_Frankiales_Sporichthyaceae_Longivirga_NA	47543	784	1060	550	1073	1479	1061	1537	1467	1339	1238	1177	1436	1449	1254	1297	1157	1294	1316	1239	772	712	816	958	782	610	727	376	423	152	332	1047	295	772	25	748	33	221	350	1116
OTU_184	GCGAGCGTTATCCGGATTTATTGGGTTTAAAGGGTGCGTAGGCGGATTAATAAGTCAGTGGTGAAAACCTGCAGCTTAACTGTAGAACTGCCATTGATACTGTTAGTCTTGAGTACGGTCAAGGTAGGCGGAATGTGTAATGTAGCGGTGAAATGCTTAGATATTACACAGAACACCGATTGCGAAGGCAGCTTACTGGGCCATTACTGACGCTGATGCACGAAAGCGTGGGG	Bacteria	Bacteroidota	Bacteroidia	Bacteroidales	Bacteroidetes_vadinHA17	Bacteroidetes_vadinHA17	NA	OTU_184_Bacteria_Bacteroidota_Bacteroidia_Bacteroidales_Bacteroidetes_vadinHA17_Bacteroidetes_vadinHA17_NA	47131	30	29	44	21	27	18	26	19	23	55	16	18	13	20	0	32	27	83	0	0	24	16	17	37	25	88	973	132	1951	27	15	0	13	1472	17	783	0	24	16
OTU_42	CCGCGGTAATACGGAGGGTGCAAGCGTTATCCGGATTTACTGGGTTTAAAGGGTGTGTAGGCGGGCTTTTAAGTCAGCGGTGAAATCTCCGGGCTCAACCCGGAAACTGCCATTGATACTATTAGTCTTGAATTTTGTTGAGGTAGGCGGAATAAGTCATGTAGCGGTGAAATGCATAGATATGACTTAGAACACCAATTGCGAAGGCAGCTTGCTAAACAAACATTGACGCTGAGGCACGAAAGCGTGGGGATCAAACAGGAT	Bacteria	Bacteroidota	Bacteroidia	Chitinophagales	Chitinophagaceae	Edaphobaculum	NA	OTU_42_Bacteria_Bacteroidota_Bacteroidia_Chitinophagales_Chitinophagaceae_Edaphobaculum_NA	46520	660	749	796	578	507	1295	1668	2224	2185	2365	560	546	1010	1811	2501	2270	2235	2491	654	1955	2318	664	493	721	981	1604	1234	588	300	120	53	141	87	179	36	299	120	18	27
OTU_161	CCGCGGTAATACGGAGGGTGCAAGCGTTATCCGGATTTATTGGGTTTAAAGGGTGCGTAGGCGGTGAAATAAGTCAGTGGTGAAAAGCTGCAGCTCAACTGTAGTCCTGCCATTGAAACTGTTTTACTTGAGTAACCATGAGGTAGGCGGAATGTGTAGTGTAGCGGTGAAATGCTTAGATATTACACAGAACACCGATTGCGTAGGCAGCTTACTAGAGGTTCACTGACGCTGATGCACGAAAGCGTGGGGATCAAACAGGAT	Bacteria	Bacteroidota	Bacteroidia	Bacteroidales	Prolixibacteraceae	BSV13	NA	OTU_161_Bacteria_Bacteroidota_Bacteroidia_Bacteroidales_Prolixibacteraceae_BSV13_NA	43952	33	49	65	33	28	27	28	25	23	32	34	32	21	23	41	38	25	41	20	31	28	28	21	37	33	103	1092	148	3037	54	9	0	17	3493	29	1531	31	220	29
OTU_28	CCGCGGTAATACGAGTGCCTCAAGCGTTATCCGAAATCATTGGGCGTAAAGGGTGTGTAGGTGGCATTGTTAGTCTCGCGTTAAATTCTCCGGCTCAACCGGAGAGCTGCGTGGGAAACGGCAAAGCTTCGAGGACGGAAGAGGTCTCTGGAACTCATGGTGTAGCGGTGAAATGCGTTGATATCATGGGGAACACCAAAAGCGAAGGCAAGAGACTGGTCCGCTCCTGACACTGAAACACGAAAGCGTGGGTCGCGAATGGGAT	Bacteria	Patescibacteria	Parcubacteria	Parcubacteria	Parcubacteria	Parcubacteria	uncultured_bacterium	OTU_28_Bacteria_Patescibacteria_Parcubacteria_Parcubacteria_Parcubacteria_Parcubacteria_uncultured_bacterium	42560	594	95	210	328	170	374	2149	2547	2311	2616	213	641	965	1721	2558	2333	2609	2465	587	2434	3088	380	253	653	994	2384	1646	240	1780	168	58	0	0	66	80	47	692	53	153
OTU_80	CCGCGGTAATACGTAGGGTGCGAGCGTTGTCCGGAATTACTGGGCGTAAAGAGCTCGTAGGTGGTTTGTCGCGTTGTTCGTGAAATCTCACAACTTAATTGTGAGCCTGCGGGCGATACGGGCAGACTGGAGTACTGCAGGGGAGACTGGAATTCCTGGTGTAGCGGTGGAATGCGCAGATATCAGGAGGAACACCGGTGGCGAAGGCGGGTCTCTGGGCAGTAACTGACGCTGAGGAGCGAAAGCGTGGGGAGCGAACAGGAT	Bacteria	Actinobacteriota	Actinobacteria	Corynebacteriales	Mycobacteriaceae	Mycobacterium	NA	OTU_80_Bacteria_Actinobacteriota_Actinobacteria_Corynebacteriales_Mycobacteriaceae_Mycobacterium_NA	40666	499	760	385	890	1298	879	1103	990	1216	916	1091	883	835	1030	962	1215	1019	1465	684	2325	2425	1673	1925	2450	1540	1668	597	439	1138	473	106	130	135	107	89	89	86	149	101
OTU_289	GCAAGCGTTATCCGGATTTATTGGGTTTAAAGGGTGCGTAGGCGGCAATTTAAGTCAGTGGTGAAATCCTGCAGCTCAACTGTAGAACAGCCATTGAAACTGAATTACTTGAGTGATCTTGAGGTAGGCGGAATGTGTAGTGTAGCGGTGAAATGCTTAGATATTACACAGAACACCGATTGCGAAGGCAGCTTACTAAGGGTTTACTGACGCTGATGCACGAAAGCGTGGGG	Bacteria	Bacteroidota	Bacteroidia	Bacteroidales	Prolixibacteraceae	BSV13	uncultured_Bacteroidetes	OTU_289_Bacteria_Bacteroidota_Bacteroidia_Bacteroidales_Prolixibacteraceae_BSV13_uncultured_Bacteroidetes	40650	29	28	55	34	18	18	36	20	17	43	14	0	19	0	14	27	0	12	0	22	30	15	13	19	30	48	691	20	2600	0	14	0	0	2299	10	974	0	9	16
OTU_146	CCGCGGTAATACAGGGGTGGCAAGCGTTGTCCGGATTTACTGGGTGTAAAGGGTGCGCAGGCGGACTTATAAGTCGGGGGTTAAATCCATGTGCTTAACACATGCATGGCTTCCGATACTGTAAGTCTGGAGTCTCGAAGAGGAAGATGGAATTTCCGGTGTAACGGTGGAATGTGTAGATATCGGAAAGAACACCAGTGGCGAAGGCAGTCTTCTGGTCGAGTACTGACGCTCAGGCACGAAAGCGTGGGGAGCAAACAGGAT	Bacteria	Bacteroidota	Chlorobia	Chlorobiales	Chlorobiaceae	Chlorobium	uncultured_Chlorobi	OTU_146_Bacteria_Bacteroidota_Chlorobia_Chlorobiales_Chlorobiaceae_Chlorobium_uncultured_Chlorobi	37608	0	12	0	9	10	0	0	10	11	13	0	11	0	13	10	0	8	15	12	16	0	19	15	18	0	0	101	12	5884	0	12	10	11	1917	12	74	12	36	0
OTU_226	GCGAGCGTTAATCGGAATTACTGGGCGTAAAGCGTGCGTAGGCGGCCCGGCCAGTCCGACGTGAAAGCCCCGGGCTCAACCTGGGAACTGCGTTGGAAACTGCCGGGCTGGAGTGCGGGAGAGGGCGGTGGAATTTCCGGTGTAGCAGTGAAATGCGTAGAGATCGGAAGGAACACCAGTGGCGAAGGCGGCCGCCTGGACCGACACTGACGCTGAGGCACGAAAGCGTGGGG	Bacteria	Proteobacteria	Gammaproteobacteria	NA	NA	NA	NA	OTU_226_Bacteria_Proteobacteria_Gammaproteobacteria_NA_NA_NA_NA	37460	21	35	25	24	14	31	22	34	14	43	20	16	25	18	17	30	21	51	31	20	41	14	31	18	23	40	1251	96	332	0	8	0	0	315	0	1045	0	37	0
OTU_201	TCAAGCGTTGTTCGGATTCATTGGGCGTAAAGGGTGCGCAGGCGGCGTGGAAAGTTGAGTGTGAAATCCCGGGGCTCAACCCCGGAACTGCACTCAATACTCCCATGCTAGAGGAATGTAGAGGAGAGTGGAATTCACGGTGTAGCAGTGAAATGCGTAGATATCGTGAGGAAGACCAGTTGCGAAGGCGACTCTCTGGGCATTTCCTGACGCTCATGCACGAAGGCCAGGGG	Bacteria	Verrucomicrobiota	Verrucomicrobiae	Chthoniobacterales	Terrimicrobiaceae	Terrimicrobium	uncultured_bacterium	OTU_201_Bacteria_Verrucomicrobiota_Verrucomicrobiae_Chthoniobacterales_Terrimicrobiaceae_Terrimicrobium_uncultured_bacterium	37274	62	109	56	93	81	53	112	122	127	121	77	130	110	121	100	108	130	127	114	63	61	94	120	131	101	103	733	171	998	52	43	24	0	1094	34	686	60	150	52
OTU_63	CCGCGGTAATACGTAGGGTGCGAGCGTTAATCGGAATTACTGGGCGTAAAGCGTGCGCAGGCGGTTTTGTAAGTCAGATGTGAAATCCCCGAGCTCAACTTGGGAACTGCGTTTGAAACTACAAGGCTAGAGTATGGTAGAGGGGGGTAGAATTCCACGTGTAGCAGTGAAATGCGTAGAGATGTGGAGGAATACCAATGGCGAAGGCAGCCCCCTGGACTAATACTGACGCTCATGCACGAAAGCGTGGGGAGCAAACAGGAT	Bacteria	Proteobacteria	Gammaproteobacteria	Burkholderiales	Methylophilaceae	Candidatus_Methylopumilus	uncultured_beta	OTU_63_Bacteria_Proteobacteria_Gammaproteobacteria_Burkholderiales_Methylophilaceae_Candidatus_Methylopumilus_uncultured_beta	36199	438	905	680	400	435	394	375	333	287	461	310	264	280	280	350	357	371	392	256	292	384	321	242	253	325	594	2007	381	1380	34	0	14	14	1236	26	2180	19	12	0
OTU_274	GCAAGCGTTGTTCGGATTTATTGGGCGTAAAGGGCGTGTAGGCGGTTTCTTAAGTCTGATGTGAAAGCCCCGGGCTCAACCTGGGAAGTGCATTGGAAACTGGGAGACTTGAGTACGGGAGAGGGCAGTGGAATTCCTAGTGTAGGAGTGAAATCCGTAGATATTAGGAGGAACACCGGTGGCGAAGGCGGCTGCCTGGACCGATACTGACGCTGAGACGCGAAAGCGTGGGG	Bacteria	Desulfobacterota	Desulfuromonadia	Geobacterales	Geobacteraceae	NA	NA	OTU_274_Bacteria_Desulfobacterota_Desulfuromonadia_Geobacterales_Geobacteraceae_NA_NA	35919	0	0	54	0	0	0	24	0	0	0	0	0	0	29	0	15	28	0	0	0	39	0	0	41	33	30	287	44	3283	0	0	0	0	3268	0	179	27	63	23
OTU_120	CCGCGGTAATACGGAGGGTGCAAGCGTTATCCGGATTCACTGGGTTTAAAGGGTGCGTAGGCGGGTATGTAAGTCAGTGGTGAAATCCTGGAGCTTAACTCCGGAACTGCCATTGATACTATATATCTTGAATATTGTGGAGGTTTGCGGAATATGTCATGTAGCGGTGAAATGCATAGATATGACATAGAACACCTATTGCGAAGGCAGCAGGCTACACATATATTGACGCTGAGGCACGAAAGCGTGGGGATCAAACAGGAT	Bacteria	Bacteroidota	Bacteroidia	Chitinophagales	Chitinophagaceae	NA	NA	OTU_120_Bacteria_Bacteroidota_Bacteroidia_Chitinophagales_Chitinophagaceae_NA_NA	34777	370	423	369	332	335	486	725	611	538	475	374	279	400	673	731	704	670	609	324	530	493	344	261	234	472	589	928	937	143	780	36	146	79	198	45	637	2369	1750	40
OTU_154	GCGAGCGTTAATCGGAATTACTGGGCGTAAAGCGTGCGCAGGCGGTTTCGTAAGTCAGATGTGAAAGCCCCGGGCTCAACCTGGGAACTGCGTTTGAAACTGCGAGGCTAGAGTGTGTCAGAGGGGGGTAGAATTCCACGTGTAGCAGTGAAATGCGTAGAGATGTGGAGGAACACCGATGGCGAAGGCAGCCCCCTGGGATAACACTGACGCTCATGCACGAAAGCGTGGGG	Bacteria	Proteobacteria	Gammaproteobacteria	Burkholderiales	Methylophilaceae	MM1	uncultured_bacterium	OTU_154_Bacteria_Proteobacteria_Gammaproteobacteria_Burkholderiales_Methylophilaceae_MM1_uncultured_bacterium	34203	127	192	151	175	187	191	186	292	282	331	171	179	182	204	270	299	232	316	156	193	252	176	161	325	245	407	1073	549	118	362	135	272	67	406	216	1336	242	456	193
OTU_82	CCGCGGTAATACGGAGGGTGCAAGCGTTATCCGGATTCACTGGGTTTAAAGGGTGCGTAGGCGGGTATTTAAGTCAGTGGTGAAATCTTGGGGCTCAACCCCGAAACTGCCATTGATACTATTTATCTTGAATACTGTGGAGGTTAGCGGAATATGTCATGTAGCGGTGAAATGCTTAGATATGACATAGAACACCGATTGCGAAGGCAGCTGGCTACACAAATATTGACGCTGAGGCACGAAAGCGTGGGGATCAAACAGGAT	Bacteria	Bacteroidota	Bacteroidia	Chitinophagales	Chitinophagaceae	Parasediminibacterium	uncultured_Bacteroidetes	OTU_82_Bacteria_Bacteroidota_Bacteroidia_Chitinophagales_Chitinophagaceae_Parasediminibacterium_uncultured_Bacteroidetes	32961	518	599	622	381	479	564	665	1004	972	1980	424	361	419	568	1110	1355	1160	1557	470	831	1346	480	373	414	654	1197	303	239	179	96	59	65	40	0	90	0	672	177	113
OTU_32	CCGCGGTAATACAGAGGTCTCAAGCGTTGTTCGGAATCACTGGGCGTAAAGGGTGTGTAGGCGGTGTGCTAAGTCAGATGTGAAAGCCCGGGGCTCAACCTCGGAACTGCATCCGATACTGGCATGCTAGAGAATTGGAGAGGAGTCTAGAATTCACGGTGTAGCAGTGAAATGCGTAGATATCGTGAGGAATACCAAGTGCGAAGGCAGGACTCTGGACATTATCTGACGCTGAGACACGAAGGCCAGGGGAGCAAACGGGAT	Bacteria	Verrucomicrobiota	Verrucomicrobiae	Verrucomicrobiales	Verrucomicrobiaceae	uncultured	uncultured_bacterium	OTU_32_Bacteria_Verrucomicrobiota_Verrucomicrobiae_Verrucomicrobiales_Verrucomicrobiaceae_uncultured_uncultured_bacterium	32936	793	451	543	566	425	938	1497	1176	1014	1247	266	934	1136	921	2513	1682	3247	1757	1175	2944	2054	493	922	718	895	951	135	331	190	18	0	10	0	0	0	12	96	0	0
OTU_34	CCGCGGTAATACGTAGGGTGCGAGCGTTAATCGGAATTACTGGGCGTAAAGCGTGCGCAGGCGGTTTGCTAAGACCGATGTGAAATCCCCGGGCTCAACCTGGGAACTGCATTGGTGACTGGCAGGCTAGAGTATGGCAGAGGGGGGTAGAATTCCACGTGTAGCAGTGAAATGCGTAGAGATGTGGAGGAATACCGATGGCGAAGGCAGCCCCCTGGGCCAATACTGACGCTCATGCACGAAAGCGTGGGGAGCAAACAGGAT	Bacteria	Proteobacteria	Gammaproteobacteria	Burkholderiales	Burkholderiaceae	Burkholderia-Caballeronia-Paraburkholderia	NA	OTU_34_Bacteria_Proteobacteria_Gammaproteobacteria_Burkholderiales_Burkholderiaceae_Burkholderia-Caballeronia-Paraburkholderia_NA	32903	917	1392	1015	1056	928	768	1073	821	704	877	974	704	553	870	962	898	785	812	763	644	933	957	666	729	856	1176	2809	655	612	0	0	0	0	0	0	0	0	0	0
OTU_70	CCGCGGTAATACAGAGGTCCCAAGCGTTGTTCGGATTTACTGGGCGTAAAGGGTGCGTAGGCGGTTGGGTAAGTCTGGTGTGAAATCTCCAAGCTTAACTTGGAAAATGCACTTGATACTATCCGGCTGGAGTTTCGGAGGGGAGACTGGAATTCTCGGTGTAGCAGTGAAATGCGTAGATATCGAGAGGAACATCAGTGGCGAAGGCGAGTCTCTGGACGAATACTGACGCTGAGGCACGAAAGCCAGGGGAGCAAACGGGAT	Bacteria	Verrucomicrobiota	Verrucomicrobiae	Pedosphaerales	Pedosphaeraceae	SH3-11	NA	OTU_70_Bacteria_Verrucomicrobiota_Verrucomicrobiae_Pedosphaerales_Pedosphaeraceae_SH3-11_NA	31835	165	152	106	152	119	440	557	774	872	885	98	242	338	435	812	785	809	862	258	621	791	135	179	260	209	395	170	226	315	356	1176	224	378	43	943	23	498	221	1961
OTU_197	GCAAGCGTTGTTCGGATTCATTGGGCGTAAAGGGTCCGCAGGCGGTCGGTTAAGTCGGATGTGAAATCTCACAGCCTAACTGTGATAGGTCATTCGAAACTAATCGACTTGAGGAGTGGAGAGGAGACTGGAATTGCTGGTGTAGCAGTGAAATGCGTAGAGATCAGCAAGAACACCGGTGGCGAAGGCGAGTCTCTGGACACTTCCTGACGCTCAGGGACGAAAGCCAGGGG	Bacteria	Verrucomicrobiota	Verrucomicrobiae	S-BQ2-57_soil_group	S-BQ2-57_soil_group	S-BQ2-57_soil_group	uncultured_bacterium	OTU_197_Bacteria_Verrucomicrobiota_Verrucomicrobiae_S-BQ2-57_soil_group_S-BQ2-57_soil_group_S-BQ2-57_soil_group_uncultured_bacterium	31818	32	34	16	20	44	24	52	29	36	44	34	37	25	24	37	63	53	73	22	31	21	37	34	46	42	76	1958	293	2346	18	0	17	0	2526	53	1308	10	58	15
OTU_56	CCGCGGTAATACAGAGACTGCAAGCGTTATTCGGATTCACTGGGCGTAAAGGGTGCGCAGGCGGCCGTGTGTGTGAGGCGTGAAAGCCTGGAGCTTAACTCCAGAATTGCACCTCAAACTACATGGCTAGAGCATTGGAGAGGGTAGCAGAATTCATGGTGTAGCAGTGAAATGCGTAGATATCATGAGGAATACCAGAGGCGAAGGCGGCTACCTGGACAATTGCTGACGCTCAGGCACGAAAGCGTGGGGAGCAAAAGGGAT	Bacteria	Verrucomicrobiota	Verrucomicrobiae	Opitutales	Opitutaceae	Opitutus	NA	OTU_56_Bacteria_Verrucomicrobiota_Verrucomicrobiae_Opitutales_Opitutaceae_Opitutus_NA	31461	102	125	118	93	82	190	286	596	661	1325	88	161	168	313	858	906	792	1392	219	547	1240	112	165	517	370	1285	1764	694	2088	182	16	110	28	657	32	581	207	147	42
OTU_38	CCGCGGTAATACGGAGGGTGCAAGCGTTGTCCGGATTTATTGGGTTTAAAGGGTGCGCAGGTGGTTTATTAAGTCAGTGGTGAAAGACGGTCGCTCAACGATTGCAGTGCCATTGAAACTGGTAGACTTGAGTAAAGTAGAGGTGGGCGGAATTGATAGTGTAGCGGTGAAATGCATAGATATTATCAAGAACTCCAATTGCGTAGGCAGCTCACTTGGCTTTTACTGACACTCATGCACGAAAGTGTGGGTATCAAACAGGAT	Bacteria	Bacteroidota	Bacteroidia	Cytophagales	Spirosomaceae	Pseudarcicella	NA	OTU_38_Bacteria_Bacteroidota_Bacteroidia_Cytophagales_Spirosomaceae_Pseudarcicella_NA	30207	1760	6019	7753	1395	1214	1163	653	316	142	134	945	1913	565	315	316	141	179	170	1563	214	140	1314	1020	235	284	175	50	26	93	0	0	0	0	0	0	0	0	0	0
OTU_416	GCAAGCGTTATCCGGAATTATTGGGCGTAAAGAGCTCGTAGGCGGTTTGTCGCGTCTGCTGTGAAATTCTGAGGCTCAACCTCGGACTTGCAGTGGGTACGGGCAGACTAGAGTGCAGTAGGGGAGAAGGGAATTCCTGGTGTAGCGGTGGAATGCGCAGATATCAGGAGGAACACCAATGGCGAAGGCACTTCTCTGGGCTGTAACTGACGCTGAGGAGCGAAAGCGTGGGG	Bacteria	Actinobacteriota	Actinobacteria	Micrococcales	Microbacteriaceae	Candidatus_Planktoluna	NA	OTU_416_Bacteria_Actinobacteriota_Actinobacteria_Micrococcales_Microbacteriaceae_Candidatus_Planktoluna_NA	29879	99	99	81	75	97	0	0	42	0	0	100	61	0	0	0	0	0	0	57	0	0	94	62	0	0	0	0	0	0	422	226	1170	1565	69	168	503	256	106	186
OTU_46	CCGCGGTAATACGAAGGGGGCTAGCGTTGCTCGGAATGACTGGGCGTAAAGGGCGCGTAGGCGGCGGCGTAAGTCAGATGTGAAATTCCTGGGCTTAACCTGGGGGCTGCATTTGAGACTGCGTTGCTAGAGGATGGAAGAGGCTCGTGGAATTCCCAGTGTAGAGGTGAAATTCGTAGATATTGGGAAGAACACCGGTGGCGAAGGCGGCGAGCTGGTCCATTACTGACGCTGAGGCGCGATAGCGTGGGGAGCAAACAGGAT	Bacteria	Proteobacteria	Alphaproteobacteria	Acetobacterales	Acetobacteraceae	Rhodovarius	uncultured_Alphaproteobacteria	OTU_46_Bacteria_Proteobacteria_Alphaproteobacteria_Acetobacterales_Acetobacteraceae_Rhodovarius_uncultured_Alphaproteobacteria	29825	567	1288	321	1948	1431	602	1079	740	758	482	2182	1019	926	978	900	670	687	715	986	593	404	1069	819	621	442	472	167	207	136	50	66	44	76	0	81	0	43	10	131
OTU_65	CCGCGGTAATACAGAGGTCTCAAGCGTTGTTCGGAATCACTGGGCGTAAAGGGTGCGTAGGTGGCGTGGTAAGTCAGATGTGAAAGCCCGGGGCTCAACCTCGGAATTGCATCCGATACTACCATGCTAGAGTACTGAAGAGGTGACTAGAATTCTCGGTGTAGCAGTGAAATGCGTAGATATCGAGAGGAATACCAACGGCGAAGGCAGGTCACTGGGCAGTTACTGACACTGAGGCACGAAGGCCAGGGGAGCAAACGGGAT	Bacteria	Verrucomicrobiota	Verrucomicrobiae	Verrucomicrobiales	Verrucomicrobiaceae	Prosthecobacter	NA	OTU_65_Bacteria_Verrucomicrobiota_Verrucomicrobiae_Verrucomicrobiales_Verrucomicrobiaceae_Prosthecobacter_NA	29471	174	166	146	192	154	326	396	727	572	1073	169	243	223	359	810	792	711	786	341	643	835	226	284	202	184	440	254	1472	130	604	19	0	12	38	37	191	1221	0	26
OTU_455	TCAAGTTGCAACCAACATTATTGGGTCTAAAACATCCGTAGCTTGTTTAACAAGTCTCTTGTGAAATCTCATGTCTCAAGTATGAGGCGTGCAAGAGATACTGTTAAGCTAGAGATCGGTAGGTGTAAGAAGTACACGAGAGGTAGTGGTTAAATACGTTAATCTTTCGTGGACTCACAATTAGCGAAGGCATCTTACAAGAACGAGTCTGACAGTGAGGGATGAAGGCTAGGGG	Archaea	Nanoarchaeota	Nanoarchaeia	Woesearchaeales	Woesearchaeales	Woesearchaeales	NA	OTU_455_Archaea_Nanoarchaeota_Nanoarchaeia_Woesearchaeales_Woesearchaeales_Woesearchaeales_NA	29063	0	0	0	0	0	0	0	0	0	8	0	0	0	0	0	0	0	7	0	0	0	0	0	0	0	0	30	13	634	27	0	0	0	171	0	71	39	42	0
OTU_37	CCGCGGTAATACGGAGGGTGCAAGCGTTAATCGGAATTACTGGGCGTAAAGAGTGCGTAGGCGGTTGAGTAAGTTATCTGTGAAATCCCTGGGCTTAACCTAGGTGGGAAAGATAAAACTGCTTAACTAGAGTGTGGTAGAGGATAGTGGAATTTCCGGTGTAGCGGTGAAATGCGTAGAGATCGGAAGGAACACCAGTGGCGAAGGCGGCTATCTGGACCAACACTGACGCTGAGGCACGAAAGCGTGGGGAGCAAACAGGAT	Bacteria	Proteobacteria	Gammaproteobacteria	Legionellales	Legionellaceae	Legionella	uncultured_bacterium	OTU_37_Bacteria_Proteobacteria_Gammaproteobacteria_Legionellales_Legionellaceae_Legionella_uncultured_bacterium	29051	199	381	223	280	444	559	1053	1717	1713	2059	372	441	588	856	1440	1567	1687	2181	308	1249	1601	324	344	705	685	1421	442	351	340	123	0	0	0	83	0	81	26	0	0
OTU_308	GCAAGCGTTATCCGGATTCATTGGGTTTAAAGGGTGCGTAGGCGGAATGATAAGTCAGTGGTGAAATCCTACAGCTTAACTGTAGAACTGCCATTGATACTATCGTTCTTGAGTACATTTGAAGTGGGCGGAATGTGTCATGTAGCGGTGAAATGCTTAGATATGACACAGAACACCGATCGCGAAGGCAGCTCACTAAGTTGTAACTGACGCTCAGGCACGAAAGCGTGGGG	Bacteria	Bacteroidota	Bacteroidia	Sphingobacteriales	Lentimicrobiaceae	Lentimicrobiaceae	uncultured_bacterium	OTU_308_Bacteria_Bacteroidota_Bacteroidia_Sphingobacteriales_Lentimicrobiaceae_Lentimicrobiaceae_uncultured_bacterium	28938	18	42	30	0	42	21	16	0	39	18	38	0	33	0	37	0	0	34	25	0	0	33	0	18	28	43	122	0	919	0	0	0	0	749	0	153	0	0	0
OTU_584	CCGCGGTAATACGTAGGGTGCTAGCGTTGTTCGGAATCATTGGGCGTAAAGCGCGTGTAGGCTGTTTATTAAGTCGGGTGTGAAAGCCCTCGGCTCAACCGAGGAAGTGCATCCGAAACTAATAAACTTGAAGACGGTAGAGGAAGGTGGAATTCCAAGTGTAGAGGTGAAATTCGTAGATATTTGGAGGAATACCGGTGGCGAAGGCGGCCTTCTGGGCCGTTCTTGACGCTGAGACGCGAAAGCGTGGGTAGCAAACAGGAT	Bacteria	Bdellovibrionota	Oligoflexia	0319-6G20	0319-6G20	0319-6G20	NA	OTU_584_Bacteria_Bdellovibrionota_Oligoflexia_0319-6G20_0319-6G20_0319-6G20_NA	28854	7	0	0	0	0	0	0	14	0	0	0	11	0	6	8	11	9	16	0	0	0	0	0	0	11	28	90	367	0	329	1552	333	677	16	1414	38	540	187	1702
OTU_35	CCGCGGTAATACGTAGGGTGCAAGCGTTAATCGGAATTACTGGGCGTAAAGCGTGCGCAGGCGGTTCGGAAAGAAAGATGTGAAATCCCAGGGCTTAACCTTGGAACTGCATTTTTAACTCCCGAGCTAGAGTATGTCAGAGGGGGGTGGAATTCCGCGTGTAGCAGTGAAATGCGTAGATATGCGGAGGAACACCGATGGCGAAGGCAGCCCCCTGGGATAATACTGACGCTCATGCACGAAAGCGTGGGGAGCAAACAGGAT	Bacteria	Proteobacteria	Gammaproteobacteria	Burkholderiales	Alcaligenaceae	GKS98_freshwater_group	NA	OTU_35_Bacteria_Proteobacteria_Gammaproteobacteria_Burkholderiales_Alcaligenaceae_GKS98_freshwater_group_NA	28838	791	1328	915	1070	912	1063	1446	1302	1153	1332	1012	1043	1194	1239	1317	1281	1186	1286	829	826	986	871	876	632	632	928	511	218	136	12	0	16	21	12	11	0	0	11	11
OTU_706	CCGCGGTAAGACAGAGGGTGCAAACGTTGCTCGGATTTACTGGGCGTAAAGCGCAAGTAGGCGGTCTCGTTAGTCGGGTGTGAAAACCCAGGGCTCAACCCTGGCAGTGCACACGATACTGCGAGACTGGGGTACTGAAGAGGAGAGCGGAATTCTCGGTGTAGAGGTGAAATTCGTAGATATCGGGAGGAACACCAGTGGCGAAGGCGGCTCTCTGGGCAGATACCGACGCTGAGATGCGAAAGCGTGGGAAGCAAACAGGAT	Bacteria	Myxococcota	Polyangia	mle1-27	mle1-27	mle1-27	metagenome	OTU_706_Bacteria_Myxococcota_Polyangia_mle1-27_mle1-27_mle1-27_metagenome	28103	0	8	6	12	10	0	0	21	12	0	0	9	11	0	0	8	16	9	0	0	8	0	0	34	14	19	51	285	11	767	1410	94	268	18	1548	90	399	78	1801
OTU_252	GCGAGCGTTAATCGGAATTACTGGGCGTAAAGCGTGCGCAGGCGGTTCCGCAAGTCAGATGTGAAATCCCCGGGCTTAACCTGGGAACTGCGTTTGAAACTACGGAGCTAGAGTACGGCAGAGGGGGGTGGAATTCCACGTGTAGCAGTGAAATGCGTAGATATGTGGAGGAACACCGATGGCGAAGGCAGCCCCCTGGGCCGATACTGACGCTCATGCACGAAAGCGTGGGG	Bacteria	Proteobacteria	Gammaproteobacteria	Burkholderiales	Nitrosomonadaceae	GOUTA6	uncultured_bacterium	OTU_252_Bacteria_Proteobacteria_Gammaproteobacteria_Burkholderiales_Nitrosomonadaceae_GOUTA6_uncultured_bacterium	27845	60	48	52	38	38	39	58	45	48	69	32	49	0	54	51	77	38	101	24	38	58	0	36	43	55	73	1235	205	278	11	8	11	0	1215	23	1470	11	65	9
OTU_345	CCGCGGTAATACGTAGGGTGCAAGCGTTAATCGGAATTACTGGGCGTAAAGCGTGCGCAGGCGGTTATGTAAGACAGGCGTGAAATCCCCGGGCTCAACCTGGGAATTGCGCTTGTGACTGCATAGCTAGAGTGTGTCAGAGGGGGGTAGAATTCCACGTGTAGCAGTGAAATGCGTAGAGATGTGGAGGAATACCAATGGCGAAGGCAGCCCCCTGGGATAACACTGACGCTCATGCACGAAAGCGTGGGGAGCAAACAGGAT	Bacteria	Proteobacteria	Gammaproteobacteria	Burkholderiales	Burkholderiaceae	Polynucleobacter	Polynucleobacter_cosmopolitanus	OTU_345_Bacteria_Proteobacteria_Gammaproteobacteria_Burkholderiales_Burkholderiaceae_Polynucleobacter_Polynucleobacter_cosmopolitanus	27440	85	141	115	74	128	76	90	81	71	75	52	87	44	93	103	120	83	92	64	65	46	57	45	214	152	145	103	17	12	364	1193	1843	2052	18	1031	15	399	3203	970
OTU_221	GCGAGCGTTATCCGGATTTACTGGGCGTAAAGCGTGTGTAGGCGGTACGGCAAGTTGGATGTGAAAGCTCCTGGCTTAACTAGGAGAGGTCGTTCAATACTACCGAACTTGAGGGCATCAGAGGAAGGTGGAATTCCCGGTGTAGTGGTGAAATGCGTAGATATCGGGAGGAACACCAGTGGCGAAAGCGGCCTTCTGGGATGATCCTGACGCTCAGACACGAAAGCTAGGGT	Bacteria	Chloroflexi	Anaerolineae	Anaerolineales	Anaerolineaceae	uncultured	denitrifying_bacterium	OTU_221_Bacteria_Chloroflexi_Anaerolineae_Anaerolineales_Anaerolineaceae_uncultured_denitrifying_bacterium	27419	0	8	16	9	0	0	0	0	0	19	0	0	0	11	0	0	10	30	0	0	0	0	0	0	0	39	920	67	1989	12	0	19	6	1033	18	1100	0	75	0
OTU_53	CCGCGGTAATACGGAGGGTGCGAGCGTTAATCGGAATTACTGGGCGTAAAGGGTGCGTAGGTGGTTAATTAAGTTGGATGTAAAAGCCCTGGGCTCAACCTGGGATTGAGATTTAATACTGATTAGCTGGAGTATTGGAGAGGGTAGTGGAATTTCCGGTGTAGCGGTGAAATGCGTAGAGATCGGAAGGAACACCAGTGGCGAAGGCGGCTACCTGGCCAGATACTGACACTGAAGCACGAAAGCGTGGGGAGCAAACAGGAT	Bacteria	Proteobacteria	Gammaproteobacteria	Legionellales	Legionellaceae	Legionella	uncultured_Legionellales	OTU_53_Bacteria_Proteobacteria_Gammaproteobacteria_Legionellales_Legionellaceae_Legionella_uncultured_Legionellales	26714	641	830	572	1042	1116	897	888	808	739	792	1425	3121	1958	911	793	750	718	808	2022	405	433	931	1420	535	245	461	258	143	224	10	42	16	0	0	61	6	12	7	57
OTU_99	CCGCGGTAATACGTAGGGTGCAAGCGTTGTCCGGAATTATTGGGCGTAAAGAGCTCGTAGGTGGTTTGCCACGTCGGATGTGAAAACCTGAGGCTTAACCTCAGGCCTGCATTCGATACGGGCAGACTAGAGTGTGGTAGGGGAGACTGGAATTCCTGGTGTAGCGGTGAAATGCGCAGATATCAGGAGGAACACCGATGGCGAAGGCAGGTCTCTGGGCCATAACTGACACTGAGGAGCGAAAGCGTGGGGAGCAAACAGGAT	Bacteria	Actinobacteriota	Actinobacteria	Frankiales	Sporichthyaceae	NA	NA	OTU_99_Bacteria_Actinobacteriota_Actinobacteria_Frankiales_Sporichthyaceae_NA_NA	26392	179	193	127	195	195	186	191	177	152	196	199	166	161	180	175	150	162	175	151	132	176	173	159	111	151	194	992	2401	436	401	8	20	18	265	15	910	141	11	13
OTU_427	CCGCGGTAATACAGAGGTGACAAGCGTTGTTCGGATTTACTGGGCGTAAAGGGTGCGTAGGTGGTATAGTATGTCGGGCGTAAAAGCTCACCGCTCAACGGTGAAAGGCCGTCCGAAACTACTAAACTAGAGTGCAGGAGAGGAGAGCGGAATACTTGGTGTAGCGGTGGAATGCGTTGAGATCAAGTAGAACACCGGTGGCGTAGGCGGCTCTCTGGAATGTAACTGACACTGAGGCACGAAAGTTGGGGGAGCAAACAGGAT	Bacteria	Verrucomicrobiota	Kiritimatiellae	WCHB1-41	WCHB1-41	WCHB1-41	uncultured_Verrucomicrobia	OTU_427_Bacteria_Verrucomicrobiota_Kiritimatiellae_WCHB1-41_WCHB1-41_WCHB1-41_uncultured_Verrucomicrobia	26241	0	0	0	0	0	0	0	13	0	11	7	0	0	0	0	0	0	0	0	0	0	0	0	0	0	0	281	11	1193	30	0	14	20	4006	66	882	11	0	0
OTU_74	CCGCGGTAATACGTAGGGTGCAAGCGTTGTCCGGATTTATTGGGCGTAAAGAGCTCGTAGGCGGTTTGACACGTCGGATGTGAAAACTCGGGGCTTAACTCCGAGCCTGCATTCGATACGGTCTAACTAGAGTGTGGTAGGGGAAACTGGAATTCCTGGTGTAGCGGTGAAATGCGCAGATATCAGGAGGAACACCGATGGCGAAGGCAGGTTTCTGGGCCACCACTGACGCTGAGGAGCGAAAGCGTGGGGAGCGAACAGGAT	Bacteria	Actinobacteriota	Actinobacteria	NA	NA	NA	NA	OTU_74_Bacteria_Actinobacteriota_Actinobacteria_NA_NA_NA_NA	25974	891	1104	777	1033	1482	344	262	235	151	154	1090	754	498	325	224	160	206	230	625	152	137	472	417	139	158	173	254	465	82	760	353	306	564	17	290	36	433	140	371
OTU_49	CCGCGGTAAGACGTAGGGGGCAAGCGTTATTCGGAATTATTGGGCGTAAAGCGCTCGTAGGCGGGTGAGGAAGTCCGTGAAGAAAGACCTGAGCTCAACTCAGGGAACGGCACGGAAACTCTTCATCTTGAGGTAGTCAGAGGATGATGGAATTCCCGGTGTAGCGGTGAAATGCGTAGATATCGGGAGGAACACCAGTGGCGAAGGCGATCATCTGGGGCTAAACTGACGCTGAGGAGCGAAAGCTAGGGGAGCAAACGGGAT	Bacteria	WPS-2	WPS-2	WPS-2	WPS-2	WPS-2	uncultured_forest	OTU_49_Bacteria_WPS-2_WPS-2_WPS-2_WPS-2_WPS-2_uncultured_forest	24956	87	107	58	113	94	891	1715	1776	1414	761	99	314	1226	1788	1648	1363	1537	1342	282	1484	677	145	299	393	246	450	142	154	167	1034	0	0	0	0	0	13	963	0	8
OTU_759	CCGCGGTAATACGTAGGGTGCAAGCGTTGTTCGGAATCATTGGGCGTAAAGCGCGTGTAGGCGGCTAATTAAGTCGGGTGTGAAATCCCTCGGCTCAACCGAGGAAGTGCATTCGAAACTGATTAGCTCGAAGATGGTAGGGGAAGGTGGAATTCCTAGTGTAGAGGTGAAATTCGTAGATATTAGGAGGAATACCTGTGGCGAAGGCGGCCTTCTGGGCCACTCTTGACGCTGAGACGCGAAAGCGTGGGTAGCAAACAGGAT	Bacteria	Bdellovibrionota	Oligoflexia	0319-6G20	0319-6G20	0319-6G20	bacterium_enrichment	OTU_759_Bacteria_Bdellovibrionota_Oligoflexia_0319-6G20_0319-6G20_0319-6G20_bacterium_enrichment	24379	9	8	0	0	0	0	0	15	0	6	0	0	0	6	10	10	0	8	0	0	0	11	0	10	14	18	55	32	38	84	1792	512	1073	13	1730	9	311	223	1919
OTU_112	CCGCGGTAATACGTAGGGTGCAAGCGTTAATCGGAATTACTGGGCGTAAAGCGTGCGCAGGCGGTTCTATAAGACAGATGTGAAATCCCCGGGCTCAACCTGGGAACTGCATTTGTGACTGTAGAGCTTGAGTGCGGCAGAGGGGGATGGAATTCCGCGTGTAGCAGTGAAATGCGTAGATATGCGGAGGAACACCGATGGCGAAGGCAATCCCCTGGGCCTGCACTGACGCTCATGCACGAAAGCGTGGGGAGCAAACAGGAT	Bacteria	Proteobacteria	Gammaproteobacteria	Burkholderiales	Comamonadaceae	NA	NA	OTU_112_Bacteria_Proteobacteria_Gammaproteobacteria_Burkholderiales_Comamonadaceae_NA_NA	23825	450	1253	1330	327	331	260	298	268	192	174	276	202	238	247	282	218	245	219	199	164	156	243	152	585	399	407	196	43	29	272	599	1298	1161	0	696	51	266	849	695
OTU_47	CCGCGGTAAGACGAACCAAGCGAACGTTATTCGGAATTACTGGGCTTAAAGCGCGTGTAGGCGGACTACCACGTTGGTTGTTGAAATCCCCCGGCTTAACCGGGGAACTGGCACCAATACGAGTAGTCTGGAGGTGGGTAGGGGAGACTGGAACTTCCGGTGGAGCGGTGAAATGCGTTGAGATCGGAAGGAACGCCCGCGGCGAAAGCGAGTCTCTGGACCCATACTGACGCTGAGACGCGAAAGCCAGGGGAGCAAACGGGAT	Bacteria	Planctomycetota	Planctomycetes	Isosphaerales	Isosphaeraceae	uncultured	uncultured_bacterium	OTU_47_Bacteria_Planctomycetota_Planctomycetes_Isosphaerales_Isosphaeraceae_uncultured_uncultured_bacterium	23501	152	286	102	532	775	682	924	1538	2383	1482	610	526	836	1232	1069	1320	1242	1550	460	1272	969	548	424	297	277	493	196	231	234	0	0	0	0	29	0	26	0	0	0
OTU_101	CCGCGGTAAGACGGAGGGGGCTAGCGTTGTTCGGAATTACTGGGCGTAAAGGGCGCGTAGGCGGATTAGTAAGTTGGGAGTGAAAGCCCGGGGCTTAACCTCGGAACTGCTTTCAAAACTGCTAGTCTTGAGTGAAGTAGGGGATGATGGAATTCCTAGTGTAGAGGTGAAATTCTTAGATATTAGGAGGAACACCGGTGGCGAAGGCGGTCATCTGGACTTCAACTGACGCTGAGGCGCGAAAGCGTGGGGAGCAAACAGGAT	Bacteria	Proteobacteria	Alphaproteobacteria	Rickettsiales	Rickettsiaceae	Candidatus_Megaira	NA	OTU_101_Bacteria_Proteobacteria_Alphaproteobacteria_Rickettsiales_Rickettsiaceae_Candidatus_Megaira_NA	23490	169	191	154	116	333	213	294	310	251	200	269	624	351	291	267	218	228	239	397	206	183	218	364	271	204	238	318	335	427	432	536	235	549	95	665	103	494	150	997
OTU_581	CCAAGTCGCAGCCACAATTATTGGGTCTAAAACATTCGTAGCTTGTCTTGTAAGTTTCTTGTGAAATTCTAAATCTTAAATTTAGAGCGTGCAGGAAATACTGCTTGACTTGGGACTGGAAGAAGCAAGAAGTACGATAGAGGTAGTGGTAAAATATGTTAATCTTTATCGGACTAACAACAGCGAAGGCATCTTGCTAGTACAGATCTGACAGTGAGGAATGAAGGCTAGGGT	Archaea	Nanoarchaeota	Nanoarchaeia	Woesearchaeales	SCGC_AAA011-D5	SCGC_AAA011-D5	Candidatus_Diapherotrites	OTU_581_Archaea_Nanoarchaeota_Nanoarchaeia_Woesearchaeales_SCGC_AAA011-D5_SCGC_AAA011-D5_Candidatus_Diapherotrites	22967	12	0	18	0	0	0	0	0	0	55	0	0	0	8	13	24	18	91	0	12	33	0	0	0	0	80	60	19	918	25	26	27	10	388	24	84	53	290	0
OTU_346	CCGCGGTAATACGGAGGGTGCAAACGTTGCTCGGAATCATTGGGCGTAAAGCGCACGTAGGCGGCCTGGTAAGTCGGGTGTGAAAGCCCTCGGCTCAACCGAGGAAGTGCATTCGAAACTGCCAGGCTTGAATATGGAAGAGGGTCGCGGAATTCCCGGTGTAGAGGTGAAATTCGTAGATATCGGGAGGAACACCAGTGGCGAAGGCGGCGACCTGGGCCAATATTGACGCTGAGGTGCGAAAGCGTGGGGAGCAAACAGGAT	Bacteria	Myxococcota	Polyangia	Haliangiales	Haliangiaceae	Haliangium	NA	OTU_346_Bacteria_Myxococcota_Polyangia_Haliangiales_Haliangiaceae_Haliangium_NA	22724	12	0	0	9	8	0	7	0	11	0	0	11	6	7	9	13	9	17	0	0	0	6	0	15	15	22	120	889	11	907	965	99	191	12	1001	68	1017	99	768
OTU_83	CCGCGGTAATACGAAGGGGGCTAGCGTTGCTCGGAATTACTGGGCGTAAAGGGCGCGTAGGCGGATGTTTAAGTCAGAGGTGAAAGCCCAGGGCTCAACCTTGGAACTGCCTTTGATACTGGACATCTTGAGTATGGGAGAGGTGAGTGGAACTCCGAGTGTAGAGGTGAAATTCGTAGATATTCGGAAGAACACCAGTGGCGAAGGCGACTCACTGGCCCATTACTGACGCTGAGGCGCGAAAGCGTGGGGAGCAAACAGGAT	Bacteria	Proteobacteria	Alphaproteobacteria	Caulobacterales	Caulobacteraceae	uncultured	NA	OTU_83_Bacteria_Proteobacteria_Alphaproteobacteria_Caulobacterales_Caulobacteraceae_uncultured_NA	22614	134	188	115	181	146	209	279	657	675	809	141	177	220	340	920	638	651	856	210	620	694	159	144	266	309	395	117	265	107	451	87	448	71	23	83	46	1281	409	123
OTU_51	CCGCGGTAATACAGAGGTCCCGAGCGTTGTTCGGATTTACTGGGCGTAAAGGGTGCGTAGGCGGTGAGGTAAGTTTGGTGTGAAATCTCTGGGCCTAACCCAGAAAATGCATCGAATACTATCTGACTAGAGTCTTGGAGGGGAGACCGGAATTCTCGGTGTAGCAGTGAAATGCGTAGATATCGAGAGGAACATCAGTGGCGAAGGCGGGTCTCTGGACAAGTACTGACGCTGAGGCACGAAAGCCAGGGGAGCAAACGGGAT	Bacteria	Verrucomicrobiota	Verrucomicrobiae	Pedosphaerales	Pedosphaeraceae	SH3-11	NA	OTU_51_Bacteria_Verrucomicrobiota_Verrucomicrobiae_Pedosphaerales_Pedosphaeraceae_SH3-11_NA	22449	185	150	107	159	122	617	762	1456	1490	1941	145	290	412	691	1434	1581	1188	2028	280	1017	1508	175	223	646	461	1036	177	117	289	0	104	44	0	0	65	0	30	75	116
OTU_94	CCGCGGTAAGACGAACCAAGCGAACGTTATTCGGAATTACTGGGCTTAAAGCGCGTGTAGGCGGATGACCACGTCGATTGTTGAAATCCCCCGGCTCAACCGGGGAACTGGCGTCGATACGAGTTGTCTGGAGGTGGGTAGGGGAGACTGGAACTTCCGGTGGAGCGGTGAAATGCGTTGAGATCGGAAGGAACGCCCGCGGCGAAAGCGAGTCTCTGGACCCATACTGACGCTGAGACGCGAAAGCCAGGGGAGCAAACGGGAT	Bacteria	Planctomycetota	Planctomycetes	Isosphaerales	Isosphaeraceae	NA	NA	OTU_94_Bacteria_Planctomycetota_Planctomycetes_Isosphaerales_Isosphaeraceae_NA_NA	22286	50	78	51	157	208	269	390	649	941	606	185	191	286	443	552	610	426	590	167	398	400	149	109	116	138	199	78	191	98	622	398	93	241	14	531	25	539	100	422
OTU_220	GCAAGCGTTATTCGGAATTATTGGGCGTAAAGGGCGCGTAGGCGGTGCCATAAGTGAGATGTGTAATCCCCGGGCTCAACCTGGGAACTGCATCTCAGACTGTGGTGCTGGAGTGCTGGAGAGGGTGGTGGAATTCCTCGTGTAGCGGTGAAATGCGTAGAGATGAGGAGGAACACCAGTGGCGAAGGCGGCCACCTGGACAGTAACTGACGCTGAGGCGCGAAAGTGTGGGT	Bacteria	Acidobacteriota	Holophagae	Holophagales	Holophagaceae	NA	NA	OTU_220_Bacteria_Acidobacteriota_Holophagae_Holophagales_Holophagaceae_NA_NA	21913	8	0	15	0	7	15	0	9	7	14	8	11	10	9	7	14	8	17	0	0	0	0	9	15	0	18	1056	121	1055	15	0	23	0	1344	46	902	0	22	0
OTU_62	CCGCGGTAAGACGAAGGATCCAAGCGTTGTCCGGATTTACTGGGTTTAAAGGGAGCGTAGGCGGATGAATAAGTCAGTGGTGAAAGCCTACAGCTTAACTGTAGAATTGCCATTGAAACTGCTCATCTCGAGTACGGCTGAGGTCACTGGAATGTAACATGTAGCGGTGAAATGCTTAGATATGTTACAGAACACCAATTGCGAAGGCAGGTGACTAAACCGTAACTGACGCTGAGGCTCGAAAGCGTGGGGAGCAAACAGGAT	Bacteria	Bacteroidota	Bacteroidia	Sphingobacteriales	NS11-12_marine_group	NS11-12_marine_group	metagenome	OTU_62_Bacteria_Bacteroidota_Bacteroidia_Sphingobacteriales_NS11-12_marine_group_NS11-12_marine_group_metagenome	21849	375	270	326	201	189	325	547	740	566	697	176	443	540	672	860	718	781	736	658	761	732	297	458	262	448	569	177	94	109	262	0	10	0	14	0	70	615	29	12
OTU_85	CCGCGGTAATACGAAGGGGGCTAGCGTTGCTCGGAATCACTGGGCGTAAAGGGTGCGTAGGTGGATATTTAAGTCAGGGGTGAAATCCTGGAGCTCAACTCCAGAACTGCCTTTGATACTGAGTATCTTGAGTTCGGGAGAGGTAAGTGGAACTGCGAGTGTAGAGGTGAAATTCGTAGATATTCGCAAGAACACCAGTGGCGAAGGCGGCTTACTGGCCCGATACTGACACTGAGGCACGAAAGCGTGGGGAGCAAACAGGAT	Bacteria	Proteobacteria	Alphaproteobacteria	Rhizobiales	Xanthobacteraceae	Afipia	metagenome	OTU_85_Bacteria_Proteobacteria_Alphaproteobacteria_Rhizobiales_Xanthobacteraceae_Afipia_metagenome	21839	119	232	132	314	206	181	423	519	418	298	329	371	379	426	458	364	405	440	305	421	283	219	302	214	208	202	587	1423	126	82	0	22	0	118	18	261	46	9	10
OTU_260	GCAAGTGTTGTTCGGATTTACTGGGCGTAAAGGGTTCGCAGGCGGCTTTGTGTGTCAGATGTGAAAGCCCACGGCTTAACCGTGGAAATGCATTTGAAACTACAGGGCTAGAGTACGGGAGAGGAGAGGGGAATTCATGGTGTAGCGGTGAAATGCGTAGATATCATGAAGAACACCGGTGGCGAAAGCGCCTCTCTGGACCGATACTGACGCTCATGAACGAAAGCCAGGGG	Bacteria	Verrucomicrobiota	Kiritimatiellae	Kiritimatiellales	Kiritimatiellaceae	MSBL3	uncultured_bacterium	OTU_260_Bacteria_Verrucomicrobiota_Kiritimatiellae_Kiritimatiellales_Kiritimatiellaceae_MSBL3_uncultured_bacterium	21330	0	7	0	11	0	9	10	0	10	52	0	10	0	7	0	23	21	54	0	13	14	0	15	13	16	350	157	32	1366	8	0	10	0	466	16	94	0	9	0
OTU_162	CCGCGGTAATACGAAGGGGGCTAGCGTTGTTCGGAATTACTGGGCGTAAAGCGCGCGTAGGCGGTTTTGTAAGTCAGGGGTGAAATCCCGGGGCTCAACCCTGGAACTGCCTTTGAGACTGCAAGGCTTGAGAACGGAAGAGGTGAGTGGAATTCCCAGTGTAGAGGTGAAATTCGTAGATATTGGGAAGAACACCGGTGGCGAAGGCGGCTCACTGGTCCGTTTCTGACGCTGAGGCGCGAAAGCGTGGGGAGCAAACAGGAT	Bacteria	Proteobacteria	Alphaproteobacteria	Zavarziniales	uncultured	uncultured	uncultured_Alphaproteobacteria	OTU_162_Bacteria_Proteobacteria_Alphaproteobacteria_Zavarziniales_uncultured_uncultured_uncultured_Alphaproteobacteria	21218	171	362	189	302	271	375	546	464	502	756	230	349	350	438	561	577	518	681	282	401	511	230	308	1005	635	890	239	245	181	413	143	758	399	73	166	132	563	537	196
OTU_132	CCGCGGTAATACGTAGGGTGCAAGCGTTGTCCGGATTTATTGGGCGTAAAGAGCTCGTAGGCGGCTTGTCACGTCGGATGTGAAAACCCAGGGCTCAACCCTGGGCCTGCATTCGATACGGGCAGGCTAGAGGATGGTAGGGGAGACTGGAATTCCTGGTGTAGCGGTGAAATGCGCAGATATCAGGAGGAACACCGGTGGCGAAGGCGGGTCTCTGGGCCATTCCTGACGCTGAGGAGCGAAAGCGTGGGGAGCAAACAGGAT	Bacteria	Actinobacteriota	Actinobacteria	PeM15	PeM15	PeM15	metagenome	OTU_132_Bacteria_Actinobacteriota_Actinobacteria_PeM15_PeM15_PeM15_metagenome	20476	442	419	308	429	739	257	333	241	232	214	494	316	297	258	270	202	251	254	296	105	103	236	202	203	64	189	205	185	68	143	245	167	364	54	140	120	43	92	312
OTU_67	CCGCGGTAATACAGAGGTCCCGAGCGTTGTTCGGATTTACTGGGCGTAAAGGGTGCGTAGGCGGTGAGGTAAGTCTGGTGTGAAATCTCCGGGCCTAACCCGGAAAATGCATTGGAAACTATCTGACTAGAGACTTGGAGGGGAGATCGGAATTCTCGGTGTAGCAGTGAAATGCGTAGATATCGAGAGGAACATCAGTGGCGAAGGCGGATCTCTGGACAAGTACTGACGCTGAGGCACGAAAGCCAGGGGAGCAAACGGGAT	Bacteria	Verrucomicrobiota	Verrucomicrobiae	Pedosphaerales	Pedosphaeraceae	SH3-11	uncultured_bacterium	OTU_67_Bacteria_Verrucomicrobiota_Verrucomicrobiae_Pedosphaerales_Pedosphaeraceae_SH3-11_uncultured_bacterium	20100	146	157	109	153	151	511	648	696	674	830	135	255	355	484	725	738	623	876	261	617	747	176	193	979	576	720	97	80	215	172	530	207	171	14	435	11	274	160	688
OTU_271	CCGCGGTAATACGGAGGATCCAAGCGTTATCCGGATTTATTGGGTTTAAAGGGTGCGTAGGCGGACCTTTAAGTCAGTGGTGAAAGTTTGCGGCTCAACCGTAAAATTGCCATTGAAACTGAAGGTCTTGAGTGTAAATAAGGTAGGCGGAATGTGTTGTGTAGCGGTGAAATGCTTAGATATAACACAGAACACCAATTGCGAAGGCAGCTTACTGGGATACAACTGACGCTGAGGCACGAAAGCGTGGGGATCAAACAGGAT	Bacteria	Bacteroidota	Bacteroidia	Bacteroidales	Paludibacteraceae	Paludibacter	NA	OTU_271_Bacteria_Bacteroidota_Bacteroidia_Bacteroidales_Paludibacteraceae_Paludibacter_NA	20048	45	33	93	36	30	35	37	34	0	194	0	23	0	32	45	125	71	376	18	46	86	0	30	43	40	401	750	41	1018	40	11	18	0	1621	66	919	30	459	23
OTU_1027	ACAAGCGTTATCCGGATTTATTGGGTGTAAAGGGCGCGTAGGTGGTTTGGTGCGTCTTCTGTTAAATTTCACCGCTCAACGGTGGAGCTGCAGAGGATACGGCCAGACTCGAGAGCGTTAGAGGCAAATGGAACTCATGGTGTAGGGGTGAAATCCGTTGATATCATGGGGAACACCGAAGGCGAAGGCAATTTGCTGGGACGTTTCTGACACTGAGGCGCGAAAGCGTGGGG	Bacteria	Patescibacteria	Parcubacteria	NA	NA	NA	NA	OTU_1027_Bacteria_Patescibacteria_Parcubacteria_NA_NA_NA_NA	19775	0	0	0	0	0	0	0	0	0	0	0	0	0	0	0	0	0	0	0	0	0	0	0	0	0	0	70	13	39	0	0	0	0	440	0	202	0	0	0
OTU_210	CCGCGGTAATACGAAGGGTGCAAGCGTTGTTCGGAATTACTGGGCGTAAAGGGCGCGTAGGCGGGTTTGTAAGTCGAATGTGAAATCCCCGGGCTTAACCTGGGACGTGCATTCGATACTGCTAATCTTGAATGCTTGAGAGGGTGGTGGAATTCCTAGTGTAGAAGTGAAATTCGTAGATATTAGGAGGAACACCTGAGGCGAAGGCGGCCACCTGGCAAGACATTGACGCTAAGGCGCGAAAGTGCGGGGAGCAAACAGGAT	Bacteria	Bdellovibrionota	Oligoflexia	Oligoflexales	uncultured	uncultured	uncultured_bacterium	OTU_210_Bacteria_Bdellovibrionota_Oligoflexia_Oligoflexales_uncultured_uncultured_uncultured_bacterium	19421	222	84	126	258	105	116	605	562	524	441	218	413	447	691	634	533	512	463	482	474	529	382	229	311	288	288	266	582	248	116	129	29	35	30	153	28	123	18	130
OTU_297	CCGCGGTAATACGAAGGGTGCGAGCGTTATTCGGATTTACTGGGCGTAAAGGGCGCGTAGGCGGCTTTTTAAGTCACTTGTTAAAGACCACTTAAACCGGTGGGGATGCGGGTGAAACTGGAAGGCTAGAGGGTAGGAGAGAGAAGTGGAATTCTTGGAGTAGCGGTAAAATGCGTAGATCTCAAGAGGAACACCGATGGCGAAGGCAGCTTCTTGGCCTACTACTGACGCTGAGGCGCGAAAGCGTGGGGAGCAAACAGGAT	Bacteria	Dependentiae	Babeliae	Babeliales	Babeliales	Babeliales	uncultured_bacterium	OTU_297_Bacteria_Dependentiae_Babeliae_Babeliales_Babeliales_Babeliales_uncultured_bacterium	19007	10	28	28	15	12	10	14	22	11	13	17	17	12	13	22	22	23	23	11	13	12	13	16	15	13	18	173	882	52	2593	6	10	11	25	18	123	606	16	9
OTU_192	CCGCGGTAAGACGAACCGTGCGAACGTTGTTCGGAATCACTGGGCTTAAAGGGCGCGTAGGCGGGCGATCAAGTCAGGGGTGAAATCTTTCGGCTCAACCGGAAAAGTGCCTTTGATACTGGTCGTCTCGAGGGAGGTAGGGGCATGTGGAACTTCCGGTGGAGCGGTGAAATGCGTAGATATCGGAAGGAACGCCGGTGGCGAAAGCGACGTGCTGGACCTTTTCTGACGCTGAGGCGCGAAAGCCAGGGGAGCAAACGGGAT	Bacteria	Planctomycetota	Planctomycetes	Gemmatales	Gemmataceae	uncultured	NA	OTU_192_Bacteria_Planctomycetota_Planctomycetes_Gemmatales_Gemmataceae_uncultured_NA	18738	32	21	17	43	55	78	94	155	174	156	40	43	67	95	93	117	118	117	37	163	158	59	52	103	64	94	170	436	236	1301	288	132	193	75	191	50	633	138	389
OTU_564	GCTAGCGTTGTTCGGAATTATTGGGCGTAAAGCGCGTGTAGGCGGCCAGCCAAGTCGGATGTGAAAGCCCTCGGCTTAACCGAGGAAGTGCGTTCGATACTATCTGGCTCGAGTACCGGAGAGGGTGGTGGAATTCCCGGTGTAGAGGTGAAATTCGTAGATATCGGGAGGAACACCAGCGGCGAAGGCGACCACCTGGACGGATACTGACGCTGAGACGCGAAAGCGTGGGG	Bacteria	Myxococcota	Myxococcia	Myxococcales	Anaeromyxobacteraceae	Anaeromyxobacter	uncultured_Anaeromyxobacter	OTU_564_Bacteria_Myxococcota_Myxococcia_Myxococcales_Anaeromyxobacteraceae_Anaeromyxobacter_uncultured_Anaeromyxobacter	18640	0	23	0	0	18	0	0	0	24	81	11	0	10	0	0	37	17	85	0	25	39	10	0	48	12	211	274	50	289	46	16	119	0	962	47	437	0	667	15
OTU_54	CCGCGGTAATACAGAGGGTGCAAGCGTTAATCGGAATTACTGGGCGTAAAGCGTGCGTAGGTGGTCGTTTAAGTCGGATGTGAAATCCCCGGGCTCAACCTGGGAATTGCATTCGATACTGGATGGCTAGAGTTCGGCAGAGGGAAGTGGAATTTCCGGTGTAGCGGTGAAATGCGTAGATATCGGAAGGAACATCAGTGGCGAAAGCGACTTCCTGGACCAGAACTGACGCTCAAGTACGAAAGCGTGGGGAGCAAACAGGAT	Bacteria	Proteobacteria	Gammaproteobacteria	R7C24	R7C24	R7C24	uncultured_gamma	OTU_54_Bacteria_Proteobacteria_Gammaproteobacteria_R7C24_R7C24_R7C24_uncultured_gamma	18325	216	304	151	321	284	551	771	922	1119	838	312	463	642	741	1066	957	952	1114	477	816	1114	365	496	334	244	563	193	170	101	25	27	12	18	6	26	0	39	0	47
OTU_426	GCAAGCGTTGTCCGGATTTACTGGGTGTAAAGGGTGCGCAGGCGGAAAAGTAAGTCGGGGGTTAAATCCATGTGCTTAACACATGCACGGCTTCCGATACTGCTATTCTAGAGTGTCGAAGAGGAAGGTGGAATTTCCGGTGTAACGGTGGAATGTGTAGATATCGGAAAGAACACCAGTGGCGAAGGCAGCCTTCTGGTCGACAACTGACGCTCAGGCACGAAAGCGTGGGG	Bacteria	Bacteroidota	Chlorobia	Chlorobiales	Chlorobiaceae	Prosthecochloris	uncultured_Chlorobi	OTU_426_Bacteria_Bacteroidota_Chlorobia_Chlorobiales_Chlorobiaceae_Prosthecochloris_uncultured_Chlorobi	18258	0	0	0	0	0	0	9	0	0	0	0	0	0	0	0	0	0	0	0	0	0	0	0	0	0	0	24	0	903	0	0	0	0	1640	0	23	0	0	0
OTU_97	CCGCGGTAATACAGAGGTCCCAAGCGTTGTTCGGATTCACTGGGCGTAAAGGGTGCGTAGGTGGTTGGGTAAGTTTGAGGTGAAATCTCCGGGCTTAACCCGGAAATGGCCTTGAATACTATCTGGCTTGAGGGTTGGAGGGGAGACTGGAATTCTCGGTGTAGCAGTGAAATGCGTAGATATCGAGAGGAACACCAGTGGCGAAGGCGAGTCTCTGGACAACACCTGACACTGAGGCACGAAAGCTAGGGGAGCAAACGGGAT	Bacteria	Verrucomicrobiota	Verrucomicrobiae	Pedosphaerales	Pedosphaeraceae	Pedosphaeraceae	NA	OTU_97_Bacteria_Verrucomicrobiota_Verrucomicrobiae_Pedosphaerales_Pedosphaeraceae_Pedosphaeraceae_NA	18223	96	183	80	181	157	305	422	402	409	400	138	212	283	386	518	371	389	407	287	334	334	213	218	178	147	277	278	337	289	238	27	35	20	0	17	77	407	16	41
OTU_141	CCGCGGTAATACGTAGGGTGCAAGCGTTAATCGGAATTACTGGGCGTAAAGCGTGCGCAGGCGGTTATGCAAGACAGAGGTGAAATCCCCGGGCTCAACCTGGGAACTGCCTTTGTGACTGCATGGCTAGAGTACGGTAGAGGGGGATGGAATTCCGCGTGTAGCAGTGAAATGCGTAGATATGCGGAGGAACACCGATGGCGAAGGCAATCCCCTGGACCTGTACTGACGCTCATGCACGAAAGCGTGGGGAGCAAACAGGAT	Bacteria	Proteobacteria	Gammaproteobacteria	Burkholderiales	Comamonadaceae	NA	NA	OTU_141_Bacteria_Proteobacteria_Gammaproteobacteria_Burkholderiales_Comamonadaceae_NA_NA	18164	264	526	238	240	268	159	178	333	124	169	181	126	98	173	167	162	162	215	172	146	125	68	198	622	601	459	735	225	121	218	236	734	459	351	212	678	213	787	221
OTU_206	GCAAGCGTTATCCGGAATGATTGGGCGTAAAGAGTCCGTAGGTAGCCCCTCAAGTCTGCTGTTAAAGAGCGAGGCTTAACTTCGTAAAGGCAGTGGAAACTGTGGAGCTAGAGTATAGTAGGGGCAGAGGGAATTCCTGGTGTAGCGGTGAAATGCGTAGAGATCAGGAAGAACACCGGTGGCGAAAGCGCTCTGCTGGGCTAAAACTGACACTGAGGGACGAAAGCTAGGGG	Bacteria	Cyanobacteria	Cyanobacteriia	Cyanobacteriales	Phormidiaceae	Planktothrix_NIVA-CYA_15	NA	OTU_206_Bacteria_Cyanobacteria_Cyanobacteriia_Cyanobacteriales_Phormidiaceae_Planktothrix_NIVA-CYA_15_NA	17810	9	12	0	28	38	30	54	33	20	33	35	37	45	41	28	45	31	34	48	23	16	11	20	36	17	20	1414	11	634	0	6	8	0	369	0	994	7	0	0
OTU_351	CCGCGGTAATACAGAGGTGGCGAGCGTTGTTCGGATTTACTGGGCGTAAAGGGCGCGTAGGCGGTTTGGTGTGTCGAGTGTGAAATCTCCAGGCTCAACCTGGAAAGTGCGCTCGAAACTGCTGAACTCGAGCATGGTAGGGGAGAGCGGAATACACGGTGTAGCGGTGAAATGCGTTGATATCGTGTAGAACACCGGTGGCGAAGGCGGCTCTCTGGAACATTGCTGACGCTGAGGCGCGAAAGTTGGGGGAGCAAACAGGAT	Bacteria	Verrucomicrobiota	Kiritimatiellae	WCHB1-41	WCHB1-41	WCHB1-41	uncultured_bacterium	OTU_351_Bacteria_Verrucomicrobiota_Kiritimatiellae_WCHB1-41_WCHB1-41_WCHB1-41_uncultured_bacterium	17672	6	14	0	0	0	0	0	13	14	30	0	0	0	0	0	15	0	0	0	13	0	0	9	0	0	38	257	0	1955	27	16	27	13	1221	38	323	12	103	13
OTU_370	GCAAGCGTTATCCGGATTTATTGGGTTTAAAGGGTGCGTAGGCGGCTGTTTAAGTCAGTGGTGAAATCCTGCAGCTCAACTGTAGAACAGCCATTGAAACTGAACGGCTTGAGTAATCTTGAGGTAGGCGGAATGTGTAGTGTAGCGGTGAAATGCTTAGATATTACACAGAACACCGATTGCGAAGGCAGCTTACTAAGGATTTACTGACGCTGATGCACGAAAGCGTGGGG	Bacteria	Bacteroidota	Bacteroidia	Bacteroidales	Prolixibacteraceae	BSV13	uncultured_Bacteroidetes	OTU_370_Bacteria_Bacteroidota_Bacteroidia_Bacteroidales_Prolixibacteraceae_BSV13_uncultured_Bacteroidetes	17633	22	16	0	0	20	0	0	0	12	0	17	30	18	0	16	20	0	0	0	0	15	0	0	17	0	17	367	44	861	0	0	0	0	567	21	414	0	0	0
OTU_57	CCGCGGTAATACGTAGGGTGCAAGCGTTAATCGGAATTACTGGGCGTAAAGCGAGCGCAGGCGGTTATGTAAGACAGATGTGAAATCCCCGGGCTTAACCTGGGAACTGCATTTGTGACTGCATGGCTAGAGTGCGTCAGAGGGGGGTGGAATTCCACGTGTAGCAGTGAAATGCGTAGAGATGTGGAGGAACACCGATGGCGAAGGCAGCCCCCTGGGATGACACTGACGCTCATGCTCGAAAGCGTGGGGAGCAAACAGGAT	Bacteria	Proteobacteria	Gammaproteobacteria	Burkholderiales	NA	NA	NA	OTU_57_Bacteria_Proteobacteria_Gammaproteobacteria_Burkholderiales_NA_NA_NA	17523	317	538	365	527	511	606	950	959	934	884	470	630	659	862	1020	893	855	913	524	665	654	405	431	367	354	493	304	157	108	12	9	0	0	0	6	0	0	0	6
OTU_52	CCGCGGTAACACGTAGGGGGCGAGCGTTGTCCGGATTTATTGGGCGTAAAGAGCTCGTAGGCGGTTCGGTAAGTCGGGTGTGAAACCTCCAGGCTCAACCTGGAGACGCCACCTGATACTGCTGTGACTCGAGTCCGGTAGGGGAGTGCGGAACTCCTGGTGTAGCGGTGAAATGCGCAGATATCAGGAAGAACACCAGCGGCGAAGGCGGCACTCTGGGCCGGTACTGACGCTGAGGAGCGAAAGCGTGGGTAGCAAACAGGAT	Bacteria	Actinobacteriota	Acidimicrobiia	Microtrichales	uncultured	uncultured	NA	OTU_52_Bacteria_Actinobacteriota_Acidimicrobiia_Microtrichales_uncultured_uncultured_NA	17172	368	390	256	476	497	414	598	532	741	637	603	539	486	678	753	619	747	883	535	337	459	294	342	290	204	374	241	230	235	250	49	80	86	43	66	93	144	42	41
OTU_58	CCGCGGTAATACGTAGGGTGCAAGCGTTGTCCGGAATTATTGGGCGTAAAGAGCTCGTAGGCGGTTTGTCGCGTCTGCTGTGAAAACCTGAGGCTCAACCTCAGACCTGCAGTGGGTACGGGCAAGCTAGAGTGCGGTAGGGGAGATGGGAATTTCTGGTGTAGCGGTGGAATGCGCAGATATCAGAAGGAACACCAATGGCGAAGGCACATCTCTGGGCCGTAACTGACGCTGAGGAGCGAAAGCGTGGGGAGCGAACAGGAT	Bacteria	Actinobacteriota	Actinobacteria	Micrococcales	Microbacteriaceae	Rhodoluna	uncultured_actinobacterium	OTU_58_Bacteria_Actinobacteriota_Actinobacteria_Micrococcales_Microbacteriaceae_Rhodoluna_uncultured_actinobacterium	16839	849	1397	1157	1008	1172	489	496	403	324	357	991	617	473	435	441	370	376	297	575	305	290	783	543	281	389	315	123	173	54	83	62	108	226	0	38	0	77	58	49
OTU_72	CCGCGGTAATACGTAGGGTGCAAGCGTTGTCCGGATTTATTGGGCGTAAAGAGCTCGTAGGCGGTTAGACACGTCGGATGTGAAAACTCGGGACTCAACCCCGAGCCTGCATTCGATACGGTCTGACTAGAGTGTGGTAGGGGAAACTGGAATTCCTGGTGTAGCGGTGAAATGCGCAGATATCAGGAGGAACACCGATGGCGAAGGCAGGTTTCTGGGCCAATACTGACGCTGAGGAGCGAAAGCGTGGGGAGCAAACAGGAT	Bacteria	Actinobacteriota	Actinobacteria	NA	NA	NA	NA	OTU_72_Bacteria_Actinobacteriota_Actinobacteria_NA_NA_NA_NA	16545	894	932	871	1047	1423	418	424	200	201	156	1098	758	558	376	256	215	237	196	694	172	127	479	469	196	142	194	234	514	96	389	10	0	0	23	9	42	118	0	0
OTU_393	CCAAGCGTTATCCGGATTCATTGGGTTTAAAGGGTGCGCAGGCGGAATGATAAGTCAGTGGTGAAATCCTACAGCTCAACTGTAGAACTGCCATTGATACTGTCGTTCTTGAGTACACTTGGAGTGGGCGGAATGTGTCATGTAGCGGTGAAATGCTTAGATATGACACAGAACACCGATCGCGAAGGCAGCTCACTAAATTGTAACTGACGCTCAGGCACGAAAGCGTGGGG	Bacteria	Bacteroidota	Bacteroidia	Sphingobacteriales	Lentimicrobiaceae	Lentimicrobiaceae	NA	OTU_393_Bacteria_Bacteroidota_Bacteroidia_Sphingobacteriales_Lentimicrobiaceae_Lentimicrobiaceae_NA	16282	22	0	16	0	0	0	24	29	0	22	0	29	0	32	0	30	25	0	0	34	0	0	20	11	0	32	88	35	1000	0	0	0	0	773	29	173	17	0	0
OTU_486	CCGCGGTAATACGGAGGGTGCGAGCGTTGTTCGGAATTATTGGGCGTAAAGCGCGTGTAGGCGGTTTGTTAAGTCTGATGTGAAAGCCCCGGGCTCAACCTGGGAAGTGCATTGGAAACTGGCAGACTTGAATACGGGAGAGGGTAGTGGAATTCCTAGTGTAGGAGTGAAATCCGTAGATATTAGGAGGAACACCGGTGGCGAAGGCGGCTGCCTGGACCGATATTGACGCTGAGACGCGAAAGCGTGGGTAGCAAACAGGAT	Bacteria	Desulfobacterota	Desulfuromonadia	Geobacterales	Geobacteraceae	Geobacter	NA	OTU_486_Bacteria_Desulfobacterota_Desulfuromonadia_Geobacterales_Geobacteraceae_Geobacter_NA	16143	0	60	63	0	0	0	0	0	23	46	0	0	0	0	30	0	0	0	0	32	0	44	0	39	45	151	251	82	270	256	48	291	55	608	53	200	105	5394	35
OTU_60	CCGCGGTAATACGGAGGGTGCAAGCGTTATCCGGATTTACTGGGTTTAAAGGGTGTGTAGGCGGGCCTTTAAGTCAGTGGTGAAATCTCCGAGCTTAACTTGGAAACTGCCATTGATACTATTGGTCTTGAATTCTGTTGAGGTGGGCGGAATAAGTCATGTAGCGGTGAAATGCTTAGATATGACTTAGAACCCCGATTGCGAAGGCAGCTCACTAACCAGACATTGACGCTGAGGCACGAAAGCGTGGGGATCAAACAGGAT	Bacteria	Bacteroidota	Bacteroidia	Chitinophagales	Chitinophagaceae	Edaphobaculum	NA	OTU_60_Bacteria_Bacteroidota_Bacteroidia_Chitinophagales_Chitinophagaceae_Edaphobaculum_NA	15832	463	281	409	306	254	335	587	928	1005	1038	196	235	326	593	1127	927	944	987	351	760	957	291	258	235	338	550	144	139	197	51	21	54	36	0	23	0	43	43	35
OTU_193	GCGAGCGTTAATCGGAATTACTGGGCGTAAAGCGCACGTAGATGGCTTTGTAAGTCAGATGTGAAATCCCCGGGCTTAACCTGGGAACTGCATTTGAAACTGCATTGCTCGAATGTGGAAGAGGGAAGCGGAATTCCAGGTGTAGCGGTGAAATGCGTAGATATCTGGAGGAACATCAGTGGCGAAGGCGGCTTCCTGGTCCAACATTGACATTCAGGTGCGAAAGCGTGGGG	Bacteria	Proteobacteria	Gammaproteobacteria	Steroidobacterales	Steroidobacteraceae	uncultured	uncultured_bacterium	OTU_193_Bacteria_Proteobacteria_Gammaproteobacteria_Steroidobacterales_Steroidobacteraceae_uncultured_uncultured_bacterium	15760	28	54	46	38	42	71	42	72	88	81	44	57	44	72	85	73	80	74	73	63	80	42	41	69	69	75	676	734	65	42	23	140	31	189	82	641	79	83	75
OTU_573	GCAAGCGTTAATCGGAATTACTGGGCGTAAAGCGTGCGTAGGCGGTTCGTTAAGTCAGATGTGAAAGCCCTGGGCTCAACCTGGGAACTGCATTTGAAACTGGCGAACTAGAGTTTGGTAGAGGAGAGTGGAATTTCAGGTGTAGCGGTGAAATGCGTAGAGATCTGAAGGAACACCAGTGGCGAAGGCGACTCTCTGGACCAAAACTGACGCTGAGGTACGAAAGCGTGGGT	Bacteria	Proteobacteria	Gammaproteobacteria	Methylococcales	Methylomonadaceae	NA	NA	OTU_573_Bacteria_Proteobacteria_Gammaproteobacteria_Methylococcales_Methylomonadaceae_NA_NA	15752	0	0	14	0	0	0	18	0	0	21	0	0	0	0	27	0	0	31	0	0	12	0	0	15	0	21	159	137	29	1116	25	0	0	62	0	204	592	35	0
OTU_1885	GCGAGCGTTACTCGGAATTACTAGGCGTAAAGCGCTTGTAGGTGGTTGGATAAGTCTGTAGTGAAATTTCCCGGCTTAACTGGGAAGGGTCTACGGAAACTATCTGGCTTGAGTGTGGCAGGGGGAGACGGAATTCCCGGTGTAGCGGTGAAATGCGTAGATATCGGGAGGAACACCAATGGCGAAAGCAGTCTCCTGGGCCAATACTGACACTGAGGAGCGAAAGCTAGGGG	Bacteria	Elusimicrobiota	Endomicrobia	Endomicrobiales	Endomicrobiaceae	Endomicrobium	uncultured_bacterium	OTU_1885_Bacteria_Elusimicrobiota_Endomicrobia_Endomicrobiales_Endomicrobiaceae_Endomicrobium_uncultured_bacterium	15692	0	0	0	0	0	0	0	0	0	0	0	0	0	0	0	0	0	0	0	0	0	0	0	0	0	0	18	0	29	6	0	0	0	110	0	48	0	0	0
OTU_365	CCGCGGTAATACGGAGGGTGCAAGCGTTGTTCGGAATTACTGGGCGTAAAGAGCGCGTAGGCGGTTGTATAAGTCAGACGTGAAAGCCCTGGGCTTAACCCAGGATGTGCGTTTGATACTGTAGAGCTAGAGGACCAGAGAGGTGAGTGGAATTCCTAGTGTAGAGGTGAAATTCGTAGATATTAGGAGGAACATCAGTGGCGAAGGCGGCTCACTGGCTGGTAACTGACGCTGAGGCGCGAAAGCGTGGGGAGCAAACAGGAT	Bacteria	Proteobacteria	Alphaproteobacteria	Rickettsiales	AB1	AB1	NA	OTU_365_Bacteria_Proteobacteria_Alphaproteobacteria_Rickettsiales_AB1_AB1_NA	15690	13	27	9	18	16	21	29	22	32	23	23	21	30	20	27	39	20	31	23	22	23	19	12	21	18	33	124	330	49	3724	0	8	6	12	11	66	703	21	9
OTU_68	CCGCGGTAATACGTAGGGTGCGAGCGTTGTCCGGAATTACTGGGCGTAAAGAGCTCGTAGGCGGTTTGTCGCGTCGTCTGTGAAAACCCGCAGCTCAACTGCGGGCTTGCAGGCGATACGGGCAGACTTGAGTACTGCAGGGGAGACTGGAATTCCTGGTGTAGCGGTGAAATGCGCAGATATCAGGAGGAACACCGGTGGCGAAGGCGGGTCTCTGGGCAGTAACTGACGCTGAGGAGCGAAAGCGTGGGTAGCGAACAGGAT	Bacteria	Actinobacteriota	Actinobacteria	Corynebacteriales	Nocardiaceae	Rhodococcus	NA	OTU_68_Bacteria_Actinobacteriota_Actinobacteria_Corynebacteriales_Nocardiaceae_Rhodococcus_NA	15685	624	716	559	739	867	475	503	449	446	411	785	609	466	503	484	463	483	529	568	530	468	659	615	511	435	544	496	458	280	0	0	0	0	0	0	0	0	0	0
OTU_357	ACAAGCGTTATCCGGATTTACTGGGCGTAAAGCGCGTGCAGGCGGTTTGGCAAGTTGGGTGTGAAAGCTCCTGGCTCAACTAGGAGAGGTCATTCAATACTGCCAGACTAGAGGATGGTAGAGGGAGGTGGAATTCCGAGTGTAGTGGTGAAATGCGTAGATATTCGGAGGAACACCAGTGGCGAAAGCGGCCTCCTGGACCATTTCTGACGCTCAGACGCGAAAGCTAGGGT	Bacteria	Chloroflexi	Anaerolineae	Anaerolineales	Anaerolineaceae	NA	NA	OTU_357_Bacteria_Chloroflexi_Anaerolineae_Anaerolineales_Anaerolineaceae_NA_NA	15619	0	0	0	0	0	0	0	0	0	0	0	0	0	0	0	0	0	0	0	0	0	0	0	11	0	6	156	0	961	0	0	0	0	841	0	143	0	0	0
OTU_404	CCGCGGTAATACAGAGGTGGCAAGCGTTGTTCGGATTTACTGGGCGTAAAGGGTGCGTAGGTGGTATTGTGTGTCGGTCGTGAAAGCTCACCGCTCAACGGTGAAAGTGCGTCCGAAACTACAAAACTAGAGTGCAGGAGAGGAGAGCGGAATACTTGGTGTAGCGGTGGAATGCGTTGAGATCAAGTAGAACACCGGTGGCGTAGGCGGCTCTCTGGAATGTAACTGACACTGAGGCACGAAAGTTGGGGGAGCAAACAGGAT	Bacteria	Verrucomicrobiota	Kiritimatiellae	WCHB1-41	WCHB1-41	WCHB1-41	NA	OTU_404_Bacteria_Verrucomicrobiota_Kiritimatiellae_WCHB1-41_WCHB1-41_WCHB1-41_NA	15546	0	0	13	0	0	0	0	0	10	30	0	10	0	0	0	0	14	28	0	0	0	0	0	0	0	22	640	32	2322	0	0	0	0	1039	0	145	8	62	0
OTU_276	CCAAGCGTTGTTCGGATTCACTGGGCGTAAAGGGTGCGTAGGTGGCGGGGTAAGTCGGATGTGAAATCTCCGAGCTCAACTCGGAAATGGCATTGGATACTACTCTGCTTGAGGGTTGGAGGGGGGACTGGAATACTTGGTGTAGCAGTGAAATGCGTAGATATCAAGTGGAACACCAGTGGCGAAGGCGAGTCCCTGGACAACTCCTGACACTGAGGCACGAAAGCTAGGGG	Bacteria	Verrucomicrobiota	Verrucomicrobiae	Pedosphaerales	Pedosphaeraceae	ADurb.Bin063-1	NA	OTU_276_Bacteria_Verrucomicrobiota_Verrucomicrobiae_Pedosphaerales_Pedosphaeraceae_ADurb.Bin063-1_NA	15453	0	11	35	19	26	19	36	38	50	49	0	30	25	47	37	37	42	52	23	38	55	23	28	28	41	57	395	65	673	0	24	0	0	884	25	522	0	0	0
OTU_4688	CCAAGTCGCAGCCACAATTATTGGGTCTAAAACATTCGTAGCTTGTTTGTTAAGTTCTTTGTGAAATTCTAACTCTTAAAGTTAGAGCGTGCAAAGAATACTGGCAAACTTGAGACCGGAAGATGTAAGAAGTACAACCAAGGTAGTAGTAAAATACGTTAATCTTGGTTGGACTAACAACAGCGAAGGCATCTTACAAGTACGGATCTGACAGTGAGGAATGAAGGCTAGGGT	Archaea	Nanoarchaeota	Nanoarchaeia	Woesearchaeales	GW2011_GWC1_47_15	GW2011_GWC1_47_15	uncultured_archaeon	OTU_4688_Archaea_Nanoarchaeota_Nanoarchaeia_Woesearchaeales_GW2011_GWC1_47_15_GW2011_GWC1_47_15_uncultured_archaeon	15364	0	0	0	0	0	0	0	0	0	0	0	0	0	0	0	0	0	0	0	0	0	0	0	0	0	0	0	0	0	0	0	0	0	0	0	0	21	60	0
OTU_130	CCGCGGTAATACGGAGGGTGCAAGCGTTATCCGGATTCACTGGGTTTAAAGGGTGCGTAGGTGGTCTGTTAAGTCAGCGGTGAAAGCCTGGAGCTCAACTCCAGAATTGCCATTGATACTGACGGACTTGAATCAAGTTGAGGTGGATGGAATATTACATGTAGCGGTGAAATGCTTAGATATGTAATAGAACACCGATTGCGAAGGCAGTTCACTAAGCTTGCATTGACACTGAGGCACGAAAGCGTGGGGATCAAACAGGAT	Bacteria	Bacteroidota	Bacteroidia	Chitinophagales	37-13	37-13	uncultured_Bacteroidetes	OTU_130_Bacteria_Bacteroidota_Bacteroidia_Chitinophagales_37-13_37-13_uncultured_Bacteroidetes	15343	71	139	107	96	90	167	234	325	338	445	106	100	133	199	395	362	271	387	88	247	269	106	98	118	133	325	140	167	75	182	470	83	202	25	400	73	487	56	537
OTU_213	GCAAGCGTTATTCGGATTCACTGGGCGTAAAGGGTGCGCAGGCGGCCAAGTGTGTTAGGTGTGAAAGCCCGGGGCTTAACCCCGGAATTGCACCTAAAACTACATGGCTAGAGCATTGGAGAGGGTAGCGGAATTCACGGTGTAGCAGTGAAATGCGTAGATATCGTGAGGAACACCAGAGGCGAAGGCGGCTACCTGGACAATTGCTGACGCTCAGGCACGAAAGCGTGGGG	Bacteria	Verrucomicrobiota	Verrucomicrobiae	Opitutales	Opitutaceae	Opitutus	NA	OTU_213_Bacteria_Verrucomicrobiota_Verrucomicrobiae_Opitutales_Opitutaceae_Opitutus_NA	14946	19	27	31	25	17	18	37	69	45	143	20	26	32	15	85	96	90	114	32	86	97	30	20	157	99	324	331	67	1953	0	0	117	0	611	0	129	0	100	0
OTU_8535	GCTAGCGTTGCTCGGAATCACTGGGCGTAAAGCGCACGTAGGCGGGCTTTTAAGTCGGAGGTGAAATCCCAGGGCTCAACCCTGGAACTGCCTTCGATACTGGAAGTCTTGAGTCCGGAAGAGGTGAGTGGAACTCCGAGTGTAGAGGTGAAATTCGTAGATATTCGGAAGAACACCAGTGGCGAAGGCGGCTCACTGGTCCGGTACTGACGCTGAGGTGCGAAAGCGTGGGG	Bacteria	Proteobacteria	Alphaproteobacteria	Rhizobiales	Beijerinckiaceae	FukuN57	NA	OTU_8535_Bacteria_Proteobacteria_Alphaproteobacteria_Rhizobiales_Beijerinckiaceae_FukuN57_NA	14887	0	0	0	0	0	0	0	0	0	0	0	0	0	0	0	0	0	0	0	0	0	0	0	0	0	0	0	0	0	0	0	0	0	0	0	0	0	0	0
OTU_437	CCGCGGTAATACGTAGGGTGCGAGCGTTAATCGGAATTACTGGGCGTAAAGCGTGCGCAGGCGGTTCTATAAGACAGATGTGAAATCCCCGGGCTTAACCTGGGAACTGCGTTTGTGACTGTAGGACTCGAGTGTGGCAGAGGGGGGTGGAATTCCACGTGTAGCAGTGAAATGCGTAGAGATGTGGAGGAACACCGATGGCGAAGGCAGCCCCCTGGGTCAACACTGACGCTCATGCACGAAAGCGTGGGGAGCAAACAGGAT	Bacteria	Proteobacteria	Gammaproteobacteria	Burkholderiales	Rhodocyclaceae	Sulfuritalea	NA	OTU_437_Bacteria_Proteobacteria_Gammaproteobacteria_Burkholderiales_Rhodocyclaceae_Sulfuritalea_NA	14811	23	35	19	28	73	62	34	51	0	62	81	31	42	63	77	70	48	106	27	68	12	60	66	44	58	174	1127	326	263	290	18	73	0	878	39	1189	62	839	31
OTU_341	GCGAGCGTTATCCGGATTCACTGGGCGTAAAGCGCACGTAGGCGGTCGGGTAAGTCGGATGTTAAAGCCCCTGGCTCAACTAGGGGAGGTCATTCGATACTGCTCGGCTTGAGGATGAGAGAGGAAAGTGGAATTCCCGGTGTAGCGGTGGAATGCGTAGAGATCGGGAGGAACACCAGTGGCGAAAGCGGCTTTCTGGCTCATTCCTGACGCTGAGTGTGCGAAAGCGTGGGT	Bacteria	Chloroflexi	Anaerolineae	RBG-13-54-9	RBG-13-54-9	RBG-13-54-9	uncultured_Caldilineae	OTU_341_Bacteria_Chloroflexi_Anaerolineae_RBG-13-54-9_RBG-13-54-9_RBG-13-54-9_uncultured_Caldilineae	14800	0	0	22	0	13	0	0	16	0	12	0	0	0	0	12	0	16	19	0	0	0	0	0	0	21	24	152	20	919	13	15	0	0	437	24	187	10	56	12
OTU_1063	ACAAGTGGTCATCGCGATTATTGGGTCTAAAGCGTTCGTAGCCGGTTTGGTGCATCTCTTGTGAAATTGTGCTGCTTAACAGTACAGCGTGCAGGAGACACGGCCAGACTCGAGACCGGGAGGCGTATGAAGTATTCCATGGGGACTGGTAAAATGGGATAATCCATGGAAGACTACCGATGGCGAAGGCATCATACGAGAACGGATCTGACGGTGAGGAACGAAAGCTAGGGG	Archaea	Nanoarchaeota	Nanoarchaeia	Woesearchaeales	Woesearchaeales	Woesearchaeales	uncultured_euryarchaeote	OTU_1063_Archaea_Nanoarchaeota_Nanoarchaeia_Woesearchaeales_Woesearchaeales_Woesearchaeales_uncultured_euryarchaeote	14614	0	0	0	0	0	0	0	0	0	7	0	0	0	0	0	6	0	0	0	0	0	0	0	0	0	0	41	0	73	0	0	0	0	252	0	88	0	16	0
OTU_8523	ACAAGCGTTATCCGGATTTATTGGGCGTAAAGGGCGCGTAGGGGGTTTTGTGCGTCTCCTGTTAAATATCACTGCTCAACGGTGATGCCGCAGGGGATACGACAAAACTCGAGGATGTGAGAGGTAAGTGGAACGCACGGTGTAGGGGTGAAATCCGTTGATATCGTGCGGAACACCAAAGGCGAAGGCAACTTACTGGCACATTCCTGACCCTGAGGCGCGAAAGCGTGGGG	Bacteria	Patescibacteria	Parcubacteria	NA	NA	NA	NA	OTU_8523_Bacteria_Patescibacteria_Parcubacteria_NA_NA_NA_NA	14568	0	0	0	0	0	0	0	0	0	0	0	0	0	0	0	0	0	0	0	0	0	0	0	0	0	0	0	0	0	0	0	0	0	0	0	0	0	0	0
OTU_890	CCGCGGTAATACGAAGGGGGCTAGCGTTGTTCGGATTTACTGGGCGTAAAGCGCGTGTAGGCGGATCGTTAAGTCGGGGGTGAAAGCCCGGAGCTCAACTCCGGAATTGCCTTCGATACTGGCGGTCTGGAGCATGTCAGAGGCGAGTGGAATTGCGAGTGTAGAGGTGAAATTCGTAGATATTCGCAGGAACACCAGTGGCGAAGGCGACTCGCTGGGACATTGCTGACGCTGAGACGCGAAAGCGTGGGGAGCAAACAGGAT	Bacteria	Proteobacteria	Alphaproteobacteria	Caulobacterales	Hyphomonadaceae	SWB02	NA	OTU_890_Bacteria_Proteobacteria_Alphaproteobacteria_Caulobacterales_Hyphomonadaceae_SWB02_NA	14456	0	0	6	0	12	0	0	0	0	0	0	0	0	0	0	0	0	0	7	0	0	0	0	52	38	30	13	10	0	134	1353	317	438	10	1589	11	192	243	1030
OTU_81	CCGCGGTAATACAGAGGTCTCAAGCGTTGTTCGGATTCACTGGGCGTAAAGGGTGCGTAGGTGGCCAGGTCAGTCTGACGTGAAATCTCCGGGCTCAACCCGGAAATGGCGTTGGAAACTACTTGGCTAGAGGATTGGATGGGAGACTGGAATACTTGGTGTAGCAGTGAAATGCGTAGATATCAAGTGGAACATCAGTGGCGAAGGCGAGTCTCTGGACAATTCCTGACACTGAGGCACGAAAGCTAGGGGAGCAAACGGGAT	Bacteria	Verrucomicrobiota	Verrucomicrobiae	Pedosphaerales	Pedosphaeraceae	NA	NA	OTU_81_Bacteria_Verrucomicrobiota_Verrucomicrobiae_Pedosphaerales_Pedosphaeraceae_NA_NA	14380	236	274	388	198	196	512	558	526	347	399	173	325	357	658	687	576	523	465	524	520	366	287	347	530	470	669	247	117	338	0	0	173	9	13	0	41	21	62	9
OTU_174	CCGCGGTAATACGAAGGGGGCTAGCGTTGCTCGGAATTACTGGGCGTAAAGGGCGCGTAGGCGGGTTATCAAGTTGGAGGTGAAAGCCCAGGGCTCAACCTTGGAATTGCCTTCAAAACTGGTAACCTAGAGTATGGAAGAGGTAGGCGGAACTCCGAGTGTAGAGGTGAAATTCGTAGATATTCGGAAGAACACCAGTGGCGAAGGCGGCTTACTGGTCCATTACTGACGCTGAGGCGCGAAAGCGTGGGGAGCAAACAGGAT	Bacteria	Proteobacteria	Alphaproteobacteria	Caulobacterales	Caulobacteraceae	Asticcacaulis	uncultured_bacterium	OTU_174_Bacteria_Proteobacteria_Alphaproteobacteria_Caulobacterales_Caulobacteraceae_Asticcacaulis_uncultured_bacterium	14277	155	90	67	154	95	130	224	212	262	211	162	122	227	207	259	169	208	187	159	144	204	112	146	146	109	138	65	72	40	268	778	136	416	15	601	11	311	128	1095
OTU_111	CCGCGGTAATACGTAGGGGGCGAGCGTTGTCCGAAGTTACTGGGCGTAAAGCGCGCGTAGGCGGCTTTTTAAGTCTGAGGTGAAAGGTTCAGCGCTCAACGTGAACATTGCCTTGGATACTGGGAAGCTTGAGTGTGGGAGGGGGCAGTGGAATTCCTGGTGTAGCGGTGAAATGCATAGATATCAGGAGGAACACCGATGGCGAAGGCAGCTGCCTGGCCTAACACTGACGCTGAGGTGCGAAAGCGTGGGGAGCGAACGGGAT	Bacteria	Armatimonadota	Armatimonadia	Armatimonadales	Armatimonadales	Armatimonadales	uncultured_bacterium	OTU_111_Bacteria_Armatimonadota_Armatimonadia_Armatimonadales_Armatimonadales_Armatimonadales_uncultured_bacterium	13953	80	173	62	271	264	295	469	410	368	307	272	334	365	306	375	338	324	314	363	234	206	192	242	111	83	130	57	69	91	236	128	47	106	0	85	0	170	30	239
OTU_90	CCGCGGTAATACAGAGGTCCCAAGCGTTGTTCGGATTTACTGGGCGTAAAGGGTGCGTAGGTGGTTGGACAAGTCTGACGTGAAATCTCCGGGCTCAACCCGGAAATGGCGTTGGATACTGTCCGGCTAGAGGGTTGGAGGGGGGACTGGAATACTTGGTGTAGCAGTGAAATGCGTAGATATCAAGTGGAACACCAGTGGCGAAGGCGAGTCCCTGGACAACTCCTGACACTGAGGCACGAAAGCTAGGGGAGCAAACAGGAT	Bacteria	Verrucomicrobiota	Verrucomicrobiae	Pedosphaerales	Pedosphaeraceae	Pedosphaeraceae	NA	OTU_90_Bacteria_Verrucomicrobiota_Verrucomicrobiae_Pedosphaerales_Pedosphaeraceae_Pedosphaeraceae_NA	13860	76	107	103	77	85	260	407	673	825	1350	73	154	193	402	698	713	710	889	138	498	944	99	150	146	203	592	335	238	546	52	0	0	0	8	0	39	46	0	0
OTU_664	GCGAGCGTTATCCGGATTCATTGGGCGTAAAGAGCTTGTAGGTGGCCAGATAAGTTTGACGTGAAAACTCCGGGCTTAACTTGGAGAGGCCGTTGAATACTGTATGGCTAGAGGATGTCAGAGGGAAGTAGAATTCCTGGTGTAGCAGTGAAATGCGTAGATATCAGGAGGAATACCCGTGGCGAAGGCGGCTTCCTGGGGCACACCTGACACTGAGAAGCGAAAGCTAGGGG	Bacteria	Chloroflexi	Anaerolineae	RBG-13-54-9	RBG-13-54-9	RBG-13-54-9	uncultured_eubacterium	OTU_664_Bacteria_Chloroflexi_Anaerolineae_RBG-13-54-9_RBG-13-54-9_RBG-13-54-9_uncultured_eubacterium	13748	0	0	0	0	0	0	0	0	0	0	0	0	0	0	0	0	0	6	0	6	0	0	7	0	0	0	73	0	254	0	0	0	0	339	0	88	0	0	0
OTU_333	CCGCGGTAATACGTAGGGGGCAAGCGTTGTCCGGAATCATTGGGCGTAAAGAGCGTGTAGGCGGTTCGATTAGTCTGCTGTGAAAGTCCAGGGCTCAACCCTGGAATGCCGGTGGATACTGTCGGGCTAGAGTACGGAAGAGGCGAGTGGAACTCCTGGTGTAGCGGTGAAATGCGCAGATATCAGGAAGAACACCAATTGCGAAGGCAGCTCGCTGGGACGTTACTGACGCTGAGACGCGAAAGCGTGGGGAGCAAACAGGAT	Bacteria	Actinobacteriota	Thermoleophilia	Solirubrobacterales	Solirubrobacteraceae	NA	NA	OTU_333_Bacteria_Actinobacteriota_Thermoleophilia_Solirubrobacterales_Solirubrobacteraceae_NA_NA	13699	101	103	35	90	165	44	70	69	96	59	156	84	67	80	79	93	63	96	92	81	53	98	66	53	36	81	100	253	37	1377	280	140	351	10	210	43	362	55	307
OTU_119	CCGCGGTAATACGAACTGTGCGAACGTTATTCGGAATCACTGGGCTTAAAGGGTCCGTAGGCGGTTTTCTAAGTCAGGTGTGAAATCTTCCGGCTCAACCGGAAAACTGCGCCTGAGACTGGAAGACTTGAGTGAGGTAGGGGTGTGTGGAACTTCCGGTGGAGCGGTGAAATGTGTAGAGATCGGAAGGAACGCCAGCAGCGAAAGCGACACACTGGGCCTTGTCTGACGCTGAGGGACGAAAGCTAGGGTAGTGAACGGGAT	Bacteria	Planctomycetota	Planctomycetes	Planctomycetales	Schlesneriaceae	Schlesneria	uncultured_Planctomycetia	OTU_119_Bacteria_Planctomycetota_Planctomycetes_Planctomycetales_Schlesneriaceae_Schlesneria_uncultured_Planctomycetia	13664	53	42	34	67	108	231	340	410	428	447	96	170	374	342	328	390	342	399	144	428	354	160	204	207	83	164	32	42	32	548	106	93	108	0	73	9	764	60	315
OTU_115	CCGCGGTAATACGTAGGGGGCAAGCGTTGTCCGGATTTATTGGGCGTAAAGAGCTCGTAGGCGGCTTGGCAAGTCGGGTGTGAAACCTCCAGGCTCAACCTGGAGTCGCCACTCGATACTGCTATGGCTAGAGTTTGGTAGGGGAGCACGGAATTCCTGGTGTAGCGGTGAAATGCGCAGATATCAGGAGGAACACCAGCGGCGAAGGCGGTGCTCTGGGCCAATACTGACGCTGAGGAGCGAAAGCGTGGGGAGCGAACAGGAT	Bacteria	Actinobacteriota	Acidimicrobiia	uncultured	uncultured	uncultured	NA	OTU_115_Bacteria_Actinobacteriota_Acidimicrobiia_uncultured_uncultured_uncultured_NA	13635	207	226	179	250	241	245	331	405	402	341	272	277	292	352	396	358	325	319	298	299	310	235	211	228	166	229	99	84	97	186	395	151	199	24	349	17	194	154	364
OTU_309	CCTAGTGGCAATCAGTATTATTGGGTCTAAAGCATTCGTAGCCGGATTGTTAAATTTTCTGTGAAATCGCTCAGCTTAACTGGGCGGCGTGCAGGAAAGACTGGCAATCTTGGAACTGGGAGGAGTTAGGAGTATTCTGGGGGGAGCGGTAAAATGTGATAATCCTCGGAAGACTACCAGTGGCGAAGGCGCCTAACTAGAACAGATTCGACGGTGAGGAATGAAGGCCAGGGG	Archaea	Nanoarchaeota	Nanoarchaeia	Woesearchaeales	Woesearchaeales	Woesearchaeales	NA	OTU_309_Archaea_Nanoarchaeota_Nanoarchaeia_Woesearchaeales_Woesearchaeales_Woesearchaeales_NA	13407	0	0	0	0	0	0	0	0	0	6	0	0	0	0	0	0	0	0	0	0	0	0	0	0	0	11	181	7	1575	0	0	0	0	1583	12	475	0	9	7
OTU_494	ACAAGCGTTATCCGGATTTACTGGGTGTAAAGCGCGTGCAGGCGGTTTTGTAAGTTGGATGTGAAAGCTCCCGGCTAAACTGGGAGAGGTCGTTCAAGACTGCAAGACTAGAGGATGTCAGAGGGGAGTGGAATTCCGAGTGTAGCGGTAAAATGCATAGATATTCGGAAGAACACCAGTGGCGAAGGCGACTCTCTGGGGCATAACTGACGCTCAGACGCGAAAGCTAGGGT	Bacteria	Chloroflexi	Anaerolineae	Anaerolineales	Anaerolineaceae	Anaerolinea	metagenome	OTU_494_Bacteria_Chloroflexi_Anaerolineae_Anaerolineales_Anaerolineaceae_Anaerolinea_metagenome	13403	0	0	11	0	0	0	0	0	0	0	7	0	0	0	0	0	0	0	0	0	0	0	0	0	0	0	92	0	512	0	0	0	0	733	0	317	0	93	0
OTU_298	CCGCGGTAATACGTAGGATCCAAGCGTTGTCCGGATTTACTGGGTGTAAAGGGCGTGTAGGTGGGTTTTTAAGTCGGTGGTGAAATCCTGCGGCTCAACCGCAGAACTGCCATCGATACTGAAAATCTTGAGTTCGGCAGAGGGAGATGGAATTCATGGTGTAGCGGTGAAATGTGTAGATATCATGAAGAACACCGGTAGCGAAGGCGGTCTCCTGGTCCGATACTGACACTGAGGCGCGAAAGCGTGGGGAGCAAACAGGAT	Bacteria	Bacteroidota	Kryptonia	Kryptoniales	BSV26	BSV26	NA	OTU_298_Bacteria_Bacteroidota_Kryptonia_Kryptoniales_BSV26_BSV26_NA	13397	7	10	10	0	6	0	7	10	10	11	7	0	6	0	0	10	0	29	6	0	11	0	7	0	8	11	173	29	1125	0	7	0	0	1088	23	342	0	0	10
OTU_655	CCAAGTCGCAATCAACATTATTGGGTCTAAAACATCCGTAGCTTGCTTGATAAGTCTTTTGTCAAATCCTGCATCTCAAGTGTAGGGCGAGCAGAAGGTACTATTGAGCTAGAGACCGGTAGGTGTAAGAAGTACGTTCAAGGTAGTAGTAAAATACGTTAATCTTGAATGGACTCACAATTAGCGAAGGCATCTTACAAGGACGGATCTGACAGTGAGGGATGAAGGCCAAGGG	Archaea	Nanoarchaeota	Nanoarchaeia	Woesearchaeales	GW2011_GWC1_47_15	GW2011_GWC1_47_15	NA	OTU_655_Archaea_Nanoarchaeota_Nanoarchaeia_Woesearchaeales_GW2011_GWC1_47_15_GW2011_GWC1_47_15_NA	13358	0	0	0	0	0	0	0	0	0	11	0	0	0	0	10	7	6	23	0	0	9	0	0	0	0	42	15	0	230	24	15	0	6	16	0	14	45	166	0
OTU_78	CCGCGGTAAGACGTAGGGTCCAAGCGTTGTCCGGATTTACTGGGCGTAAAGAGCGCGTAGGCGGTCTGTTAAGTGTAGAGTGAAAGCTCCGGGCTCAACCCGGAAACTGCTCTGCATACTGGCAGACTGGAGGGATGGAGAGGTATGTGGAATTCCTGGTGTAGCGGTGAAATGCATTGATATCAGGAGGAACACCCATGGCGAAGGCAGCATACTGGCCATCATCTGACGCTGAGGCGCGAAAGCGTGGGTAGCAAACAGGAT	Bacteria	Armatimonadota	Fimbriimonadia	Fimbriimonadales	Fimbriimonadaceae	Fimbriimonadaceae	uncultured_bacterium	OTU_78_Bacteria_Armatimonadota_Fimbriimonadia_Fimbriimonadales_Fimbriimonadaceae_Fimbriimonadaceae_uncultured_bacterium	13326	402	489	260	463	529	426	618	547	520	285	558	381	630	600	550	445	400	412	450	332	267	302	290	189	205	213	196	224	114	138	9	11	0	10	0	12	68	0	20
OTU_104	CCGCGGTAATACGGAGGGTGCAAGCGTTATCCGGATTTACTGGGTTTAAAGGGTGTGTAGGCGGGCATTTAAGTCAGTGGTGAAATCTTTCCGCTTAACGGGAAAACTGCCATTGATACTATTTGTCTTGAATTTTGTTGAGGAGGGCGGAATATGTCATGTAGCGGTGAAATGCATAGATATGACATAGAACACCGATAGCGAAGGCAGCTCTCTAAGCAGATATTGACGCTGAGGCACGAAAGCGTGGGGATCAAACAGGAT	Bacteria	Bacteroidota	Bacteroidia	Chitinophagales	Chitinophagaceae	Edaphobaculum	NA	OTU_104_Bacteria_Bacteroidota_Bacteroidia_Chitinophagales_Chitinophagaceae_Edaphobaculum_NA	13260	106	150	147	119	121	175	362	554	390	402	105	131	221	398	708	527	560	463	162	511	388	99	117	134	118	217	100	72	86	438	170	16	35	0	146	0	684	56	221
OTU_121	CCGCGGTAAGACGTAGGGTGCAAGCGTTGTCCGGATTTACTGGGCGTAAAGAGCGCGTAGGCGGTCTGTTAAGTGTAGAGTGAAATCTCTGGGCTCACCCCAGAAACTGCTCTGCATACTGGCAGACTTGAGGGATGCAGAGGTTTGTGGAATTCCTGGTGTAGCGGTGAAATGCGTTGATATCAGGAGGAACACCCATGGCGAAGGCAGCAAACTGGGCATCATCTGACGCTGAGGCGCGAAAGCGTGGGTAGCAAACAGGAT	Bacteria	Armatimonadota	Fimbriimonadia	Fimbriimonadales	Fimbriimonadaceae	Fimbriimonadaceae	NA	OTU_121_Bacteria_Armatimonadota_Fimbriimonadia_Fimbriimonadales_Fimbriimonadaceae_Fimbriimonadaceae_NA	13230	94	141	113	136	168	239	404	398	333	242	145	228	312	351	465	330	378	344	260	271	223	118	149	95	86	139	110	115	84	484	34	27	0	17	37	9	761	51	14
OTU_96	CCGCGGTAATACGTAGGGTGCAGGCGTTAATCGGAATTACTGGGCGTAAAGCGTGCGCAGGCGGTTTCTTAAGTCAGATGTGAAAGCCCCGGGCTTAACCTGGGAACTGCGTTTGAAACTGGGAGACTTGAGTGTGGCAGAGGGGGGTGGAATTCCACGTGTAGCAGTGAAATGCGTAGATATGTGGAGGAACACCGATGGCGAAGGCAGCCCCCTGGGCTAACACTGACGCTCATGCACGAAAGCGTGGGGAGCAAACAGGAT	Bacteria	Proteobacteria	Gammaproteobacteria	Burkholderiales	TRA3-20	TRA3-20	NA	OTU_96_Bacteria_Proteobacteria_Gammaproteobacteria_Burkholderiales_TRA3-20_TRA3-20_NA	13224	140	199	135	175	140	153	221	375	454	634	167	138	172	236	363	383	379	534	123	255	472	125	116	541	387	708	435	154	249	34	19	657	27	308	9	259	23	238	20
OTU_328	CCGCGGTAATACGGAGGGTGCGAGCGTTGTTCGGAATTATTGGGCGTAAAGCGCGTGTAGGCGGCTTATTAAGTCTGATGTGAAAGCCCTGGGCTCAACCTGGGAAGTGCATTGGATACTGGTAGACTTGAGTACGGGAGAGGGCAGTGGAATTCCCAGTGTAGGAGTGAAATCCGTAGATATTGGGAGGAACACCGGTGGCGAAGGCGGCTGCCTGGACCGATACTGACGCTGAGACGCGAAAGCGTGGGGAGCAAACAGGAT	Bacteria	Desulfobacterota	Desulfuromonadia	Geobacterales	Geobacteraceae	Citrifermentans	NA	OTU_328_Bacteria_Desulfobacterota_Desulfuromonadia_Geobacterales_Geobacteraceae_Citrifermentans_NA	13169	0	18	38	9	0	0	9	8	0	17	0	14	0	0	20	0	0	13	0	0	0	0	0	12	0	51	517	46	1171	68	15	0	0	1442	54	441	0	232	0
OTU_447	CCGCGGTAATACGAAGGGAGCTAGCGTTGTTCGGAATTACTGGGCGTAAAGGGCGCGTAGGCGGTTCGACAAGTTGGATGTGAAAGCCCAGGGCTCAACCCTGGAAATGCATTCAAGACTGTCTTACTTGAATTCGGTAGAGGTTGGTGGAATTCCCAGTGTAGAGGTGAAATTCGTAGATATTGGGAAGAACACCCGTGGCGAAGGCGGCCAACTGGACCGACATTGACGCTGAGGCGCGAAAGCGTGGGGAGCAAACAGGAT	Bacteria	Proteobacteria	Alphaproteobacteria	Rhodospirillales	uncultured	uncultured	uncultured_Rhodospirillaceae	OTU_447_Bacteria_Proteobacteria_Alphaproteobacteria_Rhodospirillales_uncultured_uncultured_uncultured_Rhodospirillaceae	13101	22	37	15	28	0	29	19	38	26	23	30	14	20	27	22	21	37	28	24	24	21	0	21	43	56	60	27	18	40	45	1063	139	275	0	1156	0	68	230	1001
OTU_8519	GCGAACATTATCCGGATTTATTGGGCGTAAAGAGCTCGTAGGTTGTTTTGCAAGTCTGGTATGAAAGATCTGGGCCCAACCCAGGGAACGTATCGGAAACTACATAACTAGAGGTGTACAGGGGAAGATGGAACTTGTAGTGTAGCAGTGAAATGCGTAGATATTACAAGGAACGCCGATGGTGAAGACAGTCTTCTGGGTACCACCTGACACTGAGGAGCGAAAGCGTGGGG	Bacteria	Patescibacteria	Berkelbacteria	Berkelbacteria	Berkelbacteria	Berkelbacteria	uncultured_bacterium	OTU_8519_Bacteria_Patescibacteria_Berkelbacteria_Berkelbacteria_Berkelbacteria_Berkelbacteria_uncultured_bacterium	13043	0	0	0	0	0	0	0	0	0	0	0	0	0	0	0	0	0	0	0	0	0	0	0	0	0	0	0	0	0	0	0	0	0	0	0	0	0	0	0
OTU_587	GCAAGCGTTATCCGGAATTATTGGGCGTAAAGCGTCCGCAGGCGGCCTTGAAAGTCTGTCGTTAAAGCGTGGAGCTTAACTCCATTTCGGCGGTGGAAACTCCAAGGCTTGAGTGTGGTAGGGGCAGAGGGAATTCCCGGTGTAGCGGTGAAATGCGTAGATATCGGGAAGAACACCAGTGGCGAAGGCGCTCTGCTGGGCCATAACTGACGCTCATGGACGAAAGCCAGGGG	Bacteria	Cyanobacteria	Cyanobacteriia	Synechococcales	Cyanobiaceae	Cyanobium_PCC-6307	NA	OTU_587_Bacteria_Cyanobacteria_Cyanobacteriia_Synechococcales_Cyanobiaceae_Cyanobium_PCC-6307_NA	13024	9	21	0	38	49	11	18	0	0	0	37	32	33	18	0	0	11	0	28	0	0	23	18	15	0	0	33	61	0	168	27	23	39	90	38	191	85	10	95
OTU_835	ACAAGCGTTATCCGGATTTATTGGGTGTAAAGGGCGCGTAGGTGGTTCGATGCGTCTTCTGTTAAATTTCACGGCTCAACCGTGAAGCTGCAGAGGATACGGTCGGACTTGAGAGCGTTAGAGGCAAATGGAACTCATGGTGTAGGGGTGAAATCCGTTGATATCATGGGGAACACCAAAGGCGAAGGCAATTTGCTGGGACGTTTCTGACACTGAGGCGCGAAAGCGTGGGG	Bacteria	Patescibacteria	Parcubacteria	NA	NA	NA	NA	OTU_835_Bacteria_Patescibacteria_Parcubacteria_NA_NA_NA_NA	12848	0	0	0	0	0	0	0	0	0	0	0	0	0	0	0	0	0	6	0	0	0	0	0	0	0	0	116	13	74	9	0	6	0	1117	10	479	8	0	0
OTU_179	CCGCGGTAATACATAGGGTGCAAGCGTTGTCCGGAATTATTGGGCGTAAAGAGCTCGTAGGTTGTTTGTTACGTCGGATGTGAAAACCTGAGGCTCAACCTCAGGCCTGCATTCGATACGGGCAAACTAGAGTTTGGTAGGGGAGACTGGAATTCCTGGTGTAGCGGTGGAATGCGCAGATATCAGGAGGAACACCAATGGCGAAGGCAGGTCTCTGGGCCAATACTGACACTGAGGAGCGAAAGTCTGGGGAGCGAACAGGAT	Bacteria	Actinobacteriota	Actinobacteria	Frankiales	Sporichthyaceae	hgcI_clade	NA	OTU_179_Bacteria_Actinobacteriota_Actinobacteria_Frankiales_Sporichthyaceae_hgcI_clade_NA	12835	104	108	62	105	118	132	139	149	140	129	96	113	120	141	153	128	148	114	118	129	124	111	100	92	109	155	104	120	15	625	614	356	495	0	535	12	550	122	619
OTU_445	CCGCGGTAATACGTAGGGTGCAAGCGTTAATCGGAATTACTGGGCGTAAAGCGTGCGCAGGTGGTTTGTTAAGACAGTTGTGAAATCCCCGGGCTTAACCTGGGAACTGCAATTGTGACTGGCAGACTAGAGTTTGGCAGAGGGGGGTGGAATTCCTGGTGTAGCAGTGAAATGCGTAGATATCAGGAGGAACACCGATGGCGAAGGCAGCCCCCTGGGCCATGACTGACACTCATGCACGAAAGCGTGGGGAGCAAACAGGAT	Bacteria	Proteobacteria	Gammaproteobacteria	Burkholderiales	MWH-UniP1_aquatic_group	MWH-UniP1_aquatic_group	NA	OTU_445_Bacteria_Proteobacteria_Gammaproteobacteria_Burkholderiales_MWH-UniP1_aquatic_group_MWH-UniP1_aquatic_group_NA	12813	21	42	26	34	38	17	31	26	24	17	35	16	23	22	25	39	21	23	28	18	21	22	15	21	33	37	56	23	0	75	818	411	584	10	897	17	95	284	850
OTU_562	GCAAGCGTTGTTCGGATTTATTGGGCGTAAAGGGTCCGTAGGCGGCCTGGAAAGTTGGATGTGAAATCCCACAGCTTAACTGTGGAACTGCATTCAAAACTTCTAGGCTCGAGTGTGATAGGGGTAAAGGGAATTCCCGGTGTAAGGGTGAAATCTGCAGAGATCGGGAGGAACACCAGTCGCGAAGGCGCTTTACTGGATCACTACTGACGCTGAGGGACGAAAGCCAGGGG	Bacteria	Verrucomicrobiota	Omnitrophia	Omnitrophales	Omnitrophaceae	Candidatus_Omnitrophus	bioreactor_metagenome	OTU_562_Bacteria_Verrucomicrobiota_Omnitrophia_Omnitrophales_Omnitrophaceae_Candidatus_Omnitrophus_bioreactor_metagenome	12759	6	15	22	10	0	0	0	11	0	0	0	9	0	17	16	31	28	0	24	21	30	0	0	0	18	141	109	0	989	22	0	24	0	380	27	72	53	211	0
OTU_131	CCGCGGTAATACAGAGGTCTCGAGCGTTGTTCGGATTCATTGGGCGTAAAGGGTGCGTAGGCGGTTTGGTAAGTCAGATGTGAAATTCCTGGGCTCAACCGAGGAACTGCATTTGATACTGCCAGACTAGAGTACTGGAGAGGAGACTGGAATTCACGGTGTAGCAGTGAAATGCGTAGATATCGTGAGGAAGGCCAGTGGCGAAGGCGAGTCTCTGGACAGTAACTGACGCTGAGGCACGAAGGCCAGGGGAGCAAACGGGAT	Bacteria	Verrucomicrobiota	Verrucomicrobiae	Chthoniobacterales	Chthoniobacteraceae	Chthoniobacter	uncultured_bacterium	OTU_131_Bacteria_Verrucomicrobiota_Verrucomicrobiae_Chthoniobacterales_Chthoniobacteraceae_Chthoniobacter_uncultured_bacterium	12399	81	186	89	234	158	414	305	246	200	206	156	360	315	324	302	244	239	231	360	170	165	294	331	284	323	252	99	549	54	368	54	92	196	0	40	31	254	17	49
OTU_164	CCGCGGTAATACATAGGGTGCAAGCGTTATTCGGATTTATTGGGCGTAAAGAGCTCGTAGGCGGTTCGATCAGTCGGGTGTGAAACCCCCAGGCTTAACCTGGGGCAGCCACTCGAAACTGTCGTGACTAGAGTTTGGTAGGGGATCACGGAATTCCTGGTGTAGCGGTGGAATGCGCAGATATCAGGAGGAACACCAGCAGCGAAGGCGGTGATCTGGGCCAATACTGACGCTGAGGAGCGAAAGCGTGGGGAGCGAACAGGAT	Bacteria	Actinobacteriota	Acidimicrobiia	uncultured	uncultured	uncultured	NA	OTU_164_Bacteria_Actinobacteriota_Acidimicrobiia_uncultured_uncultured_uncultured_NA	12308	410	184	232	518	200	168	239	414	229	327	417	255	241	250	299	318	394	209	337	194	206	291	239	162	221	383	248	290	142	228	0	35	21	71	0	392	306	9	15
OTU_279	CCGCGGTAAGACGGAGGGGGCAAGCGTTGTCCGGACTTACTGGGCGTAAAGCGCGTGTAGGTGGCAGTCTGCGTCGGCGCTGAAAGCGCCAGGCTTAACCTGGCGAGGCGTGCCGATACGAGACCGCTCGAGGCAGGGAGAGGGTAGCGGAATTCCGGGTGTAGTGGTGAAATGCGTAGAGATCCGGAGGAACGCCCGAAGCGAAAGCGGCTACCTGGCCCTGTCCTGACACTGAGACGCGACAGCGTGGGGAGCAAACCGGAT	Bacteria	Chloroflexi	Chloroflexia	Chloroflexales	Chloroflexaceae	Chloronema	uncultured_bacterium	OTU_279_Bacteria_Chloroflexi_Chloroflexia_Chloroflexales_Chloroflexaceae_Chloronema_uncultured_bacterium	12270	0	6	0	0	0	0	0	8	0	0	0	0	0	0	0	0	0	0	6	0	0	0	0	7	0	12	75	0	1517	0	9	6	0	1411	26	172	10	31	0
OTU_218	CCGAGTCGCATCCACAATTATTGGGTCTAAAACATTCGTAGCTTGTTTGTTAAGTTCCTTGTGAAATCTTAAATCATAAGTTTAAGGCGTGCAAGGAATACTGGCAAACTTGAGACCGGAAGAAGCAAAAAGTATGGCCAAGGTAGTGGTAAAATACGTTAATCTTGGTTAGACTAACAACAGCGAAGGCATTTTGCTAGTACGGATCTGACAGTGAGGAATGATGGCTAGGGT	Archaea	Nanoarchaeota	Nanoarchaeia	Woesearchaeales	NA	NA	NA	OTU_218_Archaea_Nanoarchaeota_Nanoarchaeia_Woesearchaeales_NA_NA_NA	12126	0	0	8	0	0	0	0	0	7	37	0	0	0	0	0	17	9	21	0	8	28	0	0	0	0	44	182	29	2141	24	0	0	0	285	0	64	23	9	0
OTU_102	CCGCGGTAAGACGAACCGTCCAAACGTTACTCGGAATTACTGGGCTTAAAGGGTGCGTAGGCTGCGCGGAAAGTTGGGTGTGAAAGCCCTCAGCTCAACTGAGGAATTGCACTCAAAACTACCGTGCTCGAGGGAGACAGAGGTGAGTGGAACTCAAGGTGGAGCGGTGAAATGCGTTGATATCTTGAGGAACACCGGTGGCGAAAGCGACTCACTGGGTCTCTTCTGACGCTGAGGCACGAAAGCCAAGGTAGCAAACGGGAT	Bacteria	Planctomycetota	Planctomycetes	Pirellulales	Pirellulaceae	uncultured	NA	OTU_102_Bacteria_Planctomycetota_Planctomycetes_Pirellulales_Pirellulaceae_uncultured_NA	12026	140	187	109	208	326	218	326	373	657	421	305	218	305	456	373	406	331	492	161	315	321	215	165	242	142	227	70	88	177	83	9	0	0	27	0	18	21	14	0
OTU_498	CCGCGGTAATACGGAGGGTGCGAGCGTTAATCGGAATTACTGGGCGTAAAGCGTGCGTAGGCGGGCCGGTCAGTCTCGCGTGAAAGCCCCGGGCTCAACCTGGGAACTGCGCGGGAAACTGCCGGCCTGGAGTGCGGGAGAGGGCGGTGGAATTTCCGGTGTAGCAGTGAAATGCGTAGAGATCGGAAGGAACACCAGTGGCGAAGGCGGCCGCCTGGACCGACACTGACGCTGAGGCACGAAAGCGTGGGGAGCAAACAGGAT	Bacteria	Proteobacteria	Gammaproteobacteria	Methylococcales	Methylococcaceae	NA	NA	OTU_498_Bacteria_Proteobacteria_Gammaproteobacteria_Methylococcales_Methylococcaceae_NA_NA	11909	0	0	0	0	0	0	0	0	18	0	0	14	0	20	30	36	0	37	0	0	0	0	0	28	0	75	262	22	604	42	0	80	0	448	0	392	46	2167	0
OTU_788	GCAAACGTTGTTCGGAATCACTGGGCTTAAAGGGCGCGTAGGCGGCTTGTCAAGTCAGGGGTGAAATCTTTCGGCTTAACCGGAAAAGTGCCTTTGATACTGGCAAGCTTGAGGAAGGTAGGGGCATGTGGAACTTCCGGTGGAGCGGTGAAATGCGTTGATATCGGAAGGAACGCCGGTGGCGAAAGCGACGTGCTGGACCTTTTCTGACGCTGAGGCGCGAAAGCTAGGGG	Bacteria	Planctomycetota	Planctomycetes	Gemmatales	Gemmataceae	uncultured	NA	OTU_788_Bacteria_Planctomycetota_Planctomycetes_Gemmatales_Gemmataceae_uncultured_NA	11818	0	0	0	0	0	0	0	0	0	6	0	0	0	0	0	15	0	0	0	0	8	0	0	9	0	9	29	0	168	0	0	0	0	103	0	27	0	0	0
OTU_699	GCAAGCGTTATTCGGATTTATTGGGCGTAAAGAGCGCGTAGGCGGTTTATCAAGTCAGATGTGAAAGCCCTGGGCTCAACCTGGGAAGTGCATTTGAAACTAGTAGACTTGAGTATGGGAGAGGGAAGTGGAATTCCTGGTGTAGAGGTGAAATTCGTAGATATCAGGAGGAACACCGGTGGCGAAGGCGACTTCCTGGACCAATACTGACGCTGAGGCGCGAAGGCGTGGGG	Bacteria	Desulfobacterota	Desulfobacteria	Desulfobacterales	Desulfosarcinaceae	Desulfatirhabdium	uncultured_bacterium	OTU_699_Bacteria_Desulfobacterota_Desulfobacteria_Desulfobacterales_Desulfosarcinaceae_Desulfatirhabdium_uncultured_bacterium	11733	0	13	0	0	0	0	0	0	0	0	0	0	0	0	0	0	0	6	0	0	0	0	0	13	0	0	17	0	282	7	0	0	0	59	8	0	10	0	0
OTU_528	CCGCGGTAATACGGAGGGTGCAAGCGTTATCCGGATTTACTGGGTTTAAAGGGTGCGTAGGTGGGCAGGTAAGTCAGTGGTGAAATCTTTGGGCTTAACCCGAAAACTGCCATTGATACTATCTGTCTTGAATATCCTGGAGGTAAGCGGAATATGTCATGTAGCGGTGAAATGCTTAGATATGACATAGAACACCCATTGCGAAGGCAGCTTACTACGGGATTATTGACACTGAGGCACGAAAGCGTGGGGATCAAACAGGAT	Bacteria	Bacteroidota	Bacteroidia	Chitinophagales	Chitinophagaceae	Ferruginibacter	NA	OTU_528_Bacteria_Bacteroidota_Bacteroidia_Chitinophagales_Chitinophagaceae_Ferruginibacter_NA	11658	14	22	18	17	16	19	31	22	31	18	10	9	0	25	31	28	15	15	13	8	16	18	16	42	25	40	21	17	0	239	703	336	583	16	658	22	752	131	1002
OTU_137	CCGCGGTAATACAGAGGTCTCAAGCGTTGTTCGGATTCATTGGGCGTAAAGGGTGCGCAGGCTGTGTGGTAAGTCGGGTGTGAAATTTAGAGGCTCAACCTCTAAACTGCACCTGATACTGCCATGCTAGAGGACTGTAGAGGAGATTGGAATTCACGGTGTAGCAGTGAAATGCGTAGATATCGTGAGGAAGACCAGTGGCGAAGGCGAATCTCTGGGCAGTTCCTGACGCTCATGCACGAAGGCTAGGGGAGCAAACGGGAT	Bacteria	Verrucomicrobiota	Verrucomicrobiae	Chthoniobacterales	Terrimicrobiaceae	FukuN18_freshwater_group	metagenome	OTU_137_Bacteria_Verrucomicrobiota_Verrucomicrobiae_Chthoniobacterales_Terrimicrobiaceae_FukuN18_freshwater_group_metagenome	11632	171	242	138	212	227	242	227	207	182	148	263	275	259	218	194	190	188	183	241	136	98	219	240	191	144	135	29	18	71	76	523	58	136	12	350	0	149	59	469
OTU_324	CCGCGGTAATACAGAGACTGCAAGCGTTATTCGGATTCACTGGGCGTAAAGGGTGCGCAGGTGGTTGTGTGTGTGAGGCGTGAAAGCCTGGGGCTTAACCCCAGAATTGCACCTCAAACTACATGACTAGAGCATTGGAGAGGGAAGTAGAATTCACGGTGTAGCAGTGAAATGCGTAGATATCGTGAGGAATACCAGAGGCGAAGGCGACTTCCTGGACAATTGCTGACACTCAGGCACGAAAGCGTGGGGAGCAAAAGGGAT	Bacteria	Verrucomicrobiota	Verrucomicrobiae	Opitutales	Opitutaceae	uncultured	uncultured_gamma	OTU_324_Bacteria_Verrucomicrobiota_Verrucomicrobiae_Opitutales_Opitutaceae_uncultured_uncultured_gamma	11543	12	17	13	9	8	10	20	21	38	37	7	15	11	21	44	39	34	56	13	26	56	0	11	42	28	68	244	286	133	555	173	145	221	42	199	112	902	72	248
OTU_281	CCGCGGTAATACGTAGGGTGCGAGCGTTAATCGGAATTACTGGGCGTAAAGCGTGCGCAGGCGGTTATGTAAGACAGATGTGAAATCCCCGGGCTCAACCTGGGAACTGCATTAGTGACTGCATAGCTGGAGTACGGCAGAGGGGGATGGAATTCCGCGTGTAGCAGTGAAATGCGTAGATATGCGGAGGAACACCGATGGCGAAGGCAATCCCCTGGGCCTGTACTGACGCTCATGCACGAAAGCGTGGGGAGCAAACAGGAT	Bacteria	Proteobacteria	Gammaproteobacteria	Burkholderiales	Comamonadaceae	Curvibacter	NA	OTU_281_Bacteria_Proteobacteria_Gammaproteobacteria_Burkholderiales_Comamonadaceae_Curvibacter_NA	11497	134	285	147	152	113	30	38	33	33	84	92	43	28	33	21	32	22	90	41	37	25	70	43	343	271	295	41	23	0	232	114	646	419	36	65	89	225	467	95
OTU_79	CCGCGGTAATACGGAGGGTGCAAGCGTTATCCGGATTCACTGGGTTTAAAGGGTGCGTAGGTGGACAAATAAGTCAGTGGTGAAATCCCCGAGCTTAACTCGGAAACTGCCATTGATACTGTTTGTCTTGAATATAGTGGAGGTTGGCGGAATGTGTCATGTAGCGGTGAAATGCTTAGATATGACACAGAACACCGATTGCGAAGGCAGCTGGCTACACTATTATTGACACTGAGGCACGAAAGCGTGGGGATCAAACAGGAT	Bacteria	Bacteroidota	Bacteroidia	Chitinophagales	Chitinophagaceae	Chitinophagaceae	uncultured_bacterium	OTU_79_Bacteria_Bacteroidota_Bacteroidia_Chitinophagales_Chitinophagaceae_Chitinophagaceae_uncultured_bacterium	11449	175	230	211	171	169	274	557	609	596	732	181	128	253	484	691	707	737	737	169	563	740	172	136	214	327	642	156	153	162	0	0	0	0	0	0	29	0	0	0
OTU_512	CCGAGCGTTATCCGGATTCACTGGGCGTAAAGCGCGTGCAGGTGGTTGGGTAAGTCGGGCATGAAACCTCTTGGCTTAACTGAGAGAAGCTGCTCGATACTGCTTGACTTGAGGACATAAGAGGGAGATGGAATTCCGCATGTAGTGGTGAAATGCGTAGATATGCGGAGGAACACCAGTGGCGAAGGCGGTCTCCTGGTATGTACCTGACACTCAGACGCGAAGGCTAGGGG	Bacteria	Chloroflexi	Anaerolineae	RBG-13-54-9	RBG-13-54-9	RBG-13-54-9	uncultured_bacterium	OTU_512_Bacteria_Chloroflexi_Anaerolineae_RBG-13-54-9_RBG-13-54-9_RBG-13-54-9_uncultured_bacterium	11348	0	0	0	0	0	0	0	0	0	0	0	0	0	0	0	0	0	0	0	0	0	0	0	0	0	6	147	11	408	13	0	0	0	330	39	347	17	67	7
OTU_270	GCGAGCGTTAATCGGAATTACTGGGCGTAAAGCGTGCGCAGGCGGCTACATAAGACAGATGTGAAATCCCCGGGCTTAACCTGGGAACTGCGTTTGTGACTGTGTGGCTAGAGTGTGGCAGAGGGGGGTGGAATTCCACGTGTAGCAGTGAAATGCGTAGAGATGTGGAGGAACACCGATGGCGAAGGCAGCCCCCTGGGTCAACACTGACGCTCATGCACGAAAGCGTGGGT	Bacteria	Proteobacteria	Gammaproteobacteria	Burkholderiales	Rhodocyclaceae	NA	NA	OTU_270_Bacteria_Proteobacteria_Gammaproteobacteria_Burkholderiales_Rhodocyclaceae_NA_NA	11291	40	30	25	37	30	31	31	22	36	25	20	17	24	25	30	33	20	26	24	15	19	26	21	32	24	52	788	251	49	54	0	12	0	297	29	704	7	77	0
OTU_332	TCAAGCGTTGTTCGGATTCATTGGGCGTAAAGGGTGCGTAGGCTGTAATGTAAGTTGGATGTGAAATCCCGGGGCTTAACCCCGGAACTGCATTCAATACTGCAATACTAGAGTACTGGAGAGGAGATTGGAATTCACGGTGTAGCAGTGAAATGCGTAGATATCGTGAGGAAGACCAGTGGCGAAGGCGAATCTCTGGACAGTTACTGACGCTGAGGCACGAAGGCTAGGGG	Bacteria	Verrucomicrobiota	Verrucomicrobiae	Chthoniobacterales	Chthoniobacteraceae	LD29	NA	OTU_332_Bacteria_Verrucomicrobiota_Verrucomicrobiae_Chthoniobacterales_Chthoniobacteraceae_LD29_NA	11270	48	33	0	29	37	27	55	20	42	45	41	23	33	38	34	54	34	47	24	28	26	64	41	37	41	47	344	45	914	47	0	0	0	524	26	355	26	478	11
OTU_293	CCGCGGTAATACGTAGGGGGCAAGCGTTGTCCGGAATTACTGGGTGTAAAGGGTGTGTAGGCGGGTTAATAAGTCAGATGTGAAAACCACGAGCTCAACTTGTGGACTGCATTTGAAACTATTAATCTTGAGTGCAGGAGAGGAAAGTGGAATTCCTAGTGTAGCGGTGAAATGCGTAGATATTAGGAGGAACACCAGTGGCGAAGGCGACTTTCTGGACTGTAACTGACGCTGAGGCACGAAAGTGTGGGGAGCGAACAGGAT	Bacteria	Firmicutes	Clostridia	Lachnospirales	NA	NA	NA	OTU_293_Bacteria_Firmicutes_Clostridia_Lachnospirales_NA_NA_NA	11225	10	12	14	6	0	10	9	0	0	0	0	0	6	0	11	7	11	0	0	13	7	9	0	15	0	0	317	7	1044	10	0	0	0	1309	13	502	0	0	6
OTU_253	CCGCGGTAATACAGAGGGTGCAAGCGTTAATCGGAATTACTGGGCGTAAAGCGCACGTAGGCGGCTTGATAAGTCGAGTGTGAAATCCCCGGGCTTAACCTGGGACCTGCATTCGAAACTGTCTTGCTAGAGTATGGGAGAGGGAAGTGGAATTTCAGGTGTAGCGGTGAAATGCGTAGATATCTGAAGGAACATCAGTGGCGAAAGCGACTTCCTGGACCAATACTGACGCTCAGGTGCGAAAGCGTGGGGAGCAAACAGGAT	Bacteria	Proteobacteria	Gammaproteobacteria	Steroidobacterales	Steroidobacteraceae	Steroidobacter	NA	OTU_253_Bacteria_Proteobacteria_Gammaproteobacteria_Steroidobacterales_Steroidobacteraceae_Steroidobacter_NA	10994	10	37	15	27	21	33	29	40	52	27	19	28	31	44	48	47	40	39	25	39	52	20	21	23	25	23	81	1065	44	187	7	0	0	52	63	137	73	0	17
OTU_392	CCGCGGTAATACGTAGGATGCAAGCGTTGTCCGGATTTACTGGGCGTAAAGGGCGCGCAGGCGGCTTTTCAAGTCACACGTGAAAGCCCCCGGCTAAACCGGGGAGGGTCGTGTGATACTGGGAGGCTAGAGTACAGCAGAGGATAGTAGAATTCCCGGTGTAGTGGTGAAATGCGTAGATATCGGGAGGAATACCAGTGGCGAAAGCGGCTATCTGGGCTGTAACTGACGCTGAGGCGCGAAGGCTAGGGGAGCAAACAGGAT	Bacteria	Chloroflexi	Ktedonobacteria	C0119	C0119	C0119	uncultured_Chloroflexi	OTU_392_Bacteria_Chloroflexi_Ktedonobacteria_C0119_C0119_C0119_uncultured_Chloroflexi	10943	0	0	0	0	0	0	0	0	0	0	0	0	0	0	0	0	0	0	0	0	0	0	0	0	0	0	736	19	212	0	0	0	0	1025	7	824	10	0	0
OTU_304	CCGCGGTAATACGAGTGCCTCGAGCGTTATCCGGAATTATTGGGCGTAAAGGGTGCGTAGGTGGTTGTGTTAGTCTTGTGTTAAATTTCTTGGCTCAACCGAGAAGCTGCACGGGAAACGGCACGACTGAGAGGTTGGAAGGGGTTTGCGGAACTCATAGTGTAGCGGTGAAATGCGTTGATATTATGGGGAACACCAAAAGCGAAGGCAGCAAACTGGTCCATACCTGACACTGAGGCACGAAAGCGTGGGTCGCGAATGGGAT	Bacteria	Patescibacteria	Parcubacteria	NA	NA	NA	NA	OTU_304_Bacteria_Patescibacteria_Parcubacteria_NA_NA_NA_NA	10844	0	20	57	0	0	14	53	0	42	163	22	0	0	45	64	91	65	111	0	54	96	0	0	19	60	377	367	0	453	422	0	0	0	85	18	70	1453	630	41
OTU_84	CCGCGGTAAGACGTAGGGTGCAAGCGTTGTCCGGATTTACTGGGCGTAAAGGGCGCGTAGGCGGTCTGTTAAGTGTAGAGTGAAATCTCCAGGGCTCAACCCGGAAACTGCTCTGCATACTGGCAGACTTGAGGGACGAAGAGGTATGTGGAATTCCTGGTGTAGCGGTGAAATGCGTTGATATCAGGAGGAACACCCATGGCGAAGGCAGCATACTGGTCGTTTCCTGACGCTGAGGCGCGAAAGCGTGGGTAGCAAACAGGAT	Bacteria	Armatimonadota	Fimbriimonadia	Fimbriimonadales	Fimbriimonadaceae	Fimbriimonadaceae	uncultured_Armatimonadetes	OTU_84_Bacteria_Armatimonadota_Fimbriimonadia_Fimbriimonadales_Fimbriimonadaceae_Fimbriimonadaceae_uncultured_Armatimonadetes	10659	232	389	259	384	404	430	635	501	446	297	404	432	623	533	558	353	365	359	570	322	235	345	342	168	163	196	156	105	151	20	0	0	0	0	0	0	46	0	9
OTU_89	CCGCGGTAATACGAAGGGGGCTAGCGTTGCTCGGAATTACTGGGCGTAAAGGGCGCGTAGGCGGATAGTTTAGTCAGAGGTGAAAGCCCAGGGCTCAACCTTGGAAATGCCTTTGATACTGGCTATCTTGAGTACGGGAGAGGTGTGTGGAACTCCGAGTGTAGAGGTGAAATTCGTAGATATTCGGAAGAACACCGGTGGCGAAGGCGACACACTGGCCCGTTACTGACGCTGAGGCGCGAAAGCGTGGGGAGCAAACAGGAT	Bacteria	Proteobacteria	Alphaproteobacteria	Caulobacterales	Caulobacteraceae	Phenylobacterium	uncultured_Alphaproteobacteria	OTU_89_Bacteria_Proteobacteria_Alphaproteobacteria_Caulobacterales_Caulobacteraceae_Phenylobacterium_uncultured_Alphaproteobacteria	10529	321	355	327	422	282	298	461	471	387	383	327	369	374	395	535	439	393	415	382	363	358	349	274	234	178	318	136	155	80	28	0	0	0	8	0	28	18	0	0
OTU_126	CCGCGGTAATACGAAGGGGGCTAGCGTTGCTCGGAATCACTGGGCGTAAAGCGCACGTAGGCGGATCTTTAAGTCAGGGGTGAAATCCCAAGGCTCAACCTTGGAACTGCCCTTGATACTGGGGATCTCGAGTCCGGAAGAGGTTGGTGGAACTGCGAGTGTAGAGGTGAAATTCGTAGATATTCGCAAGAACACCAGTGGCGAAGGCGGCCAACTGGTCCGGCACTGACGCTGAGGTGCGAAAGCGTGGGGAGCAAACAGGAT	Bacteria	Proteobacteria	Alphaproteobacteria	Rhizobiales	Rhizobiales_Incertae_Sedis	Alsobacter	NA	OTU_126_Bacteria_Proteobacteria_Alphaproteobacteria_Rhizobiales_Rhizobiales_Incertae_Sedis_Alsobacter_NA	10452	94	163	94	224	197	184	256	280	303	212	195	243	236	239	261	223	242	257	254	315	269	262	238	393	189	223	31	87	27	313	232	222	91	0	234	10	244	202	203
OTU_166	CCGCGGTAATACGAAGGGGGCTAGCGTTGCTCGGAATGACTGGGCGTAAAGGGCGCGTAGGCGGTTTCGTTAGTTAGGTGTGAAATTCCTGGGCTTAACCTGGGGGCTGCACTTAATACAGCGAGACTTGAGTTCGGAAGAGGGTTGTGGAATTGCCAGTGTAGAGGTGAAATTCGTAGATATTGGCAAGAACACCGGTGGCGAAGGCGGCAACCTGGTCCGATACTGACGCTGAGGCGCGAAAGCGTGGGGAGCAAACAGGAT	Bacteria	Proteobacteria	Alphaproteobacteria	Acetobacterales	Acetobacteraceae	uncultured	bacterium_enrichment	OTU_166_Bacteria_Proteobacteria_Alphaproteobacteria_Acetobacterales_Acetobacteraceae_uncultured_bacterium_enrichment	10368	104	202	94	222	107	114	168	129	104	92	188	182	136	202	191	122	131	141	225	114	100	198	121	121	112	121	69	71	54	450	163	82	113	10	176	0	1318	84	90
OTU_168	CCGCGGTAATACGAAGGGGGCTAGCGTTGTTCGGATTTACTGGGCGTAAAGCGCACGTAGGCGGATCTTTAAGTCAGAGGTGAAAGCCTGGAGCTCAACTCCAGAACTGCCTTTGATACTGGGGATCTCGAGTCCGGGAGAGGTGAGTGGAACTGCGAGTGTAGAGGTGAAATTCGTAGATATTCGCAAGAACACCAGTGGCGAAGGCGGCTCACTGGCCCGGTACTGACGCTGAGGTGCGAAAGCGTGGGGAGCAAACAGGAT	Bacteria	Proteobacteria	Alphaproteobacteria	Rhizobiales	Beijerinckiaceae	Methylorosula	uncultured_bacterium	OTU_168_Bacteria_Proteobacteria_Alphaproteobacteria_Rhizobiales_Beijerinckiaceae_Methylorosula_uncultured_bacterium	10204	175	189	83	167	175	121	237	217	207	197	140	148	179	219	160	153	209	180	110	128	145	111	106	332	110	150	50	82	46	138	48	58	122	0	57	0	72	0	42
OTU_1088	GCAAGCGTTACTCGGAATTATTGGGCGTAAAGGGCGCGTAGGCGGTCCTGTGCGTCGGAGGTGAAATCCCCGGGCTTAACCCGGGAGCTGCCTCCGATACGGCAGGACTTGAGTCCGGGAGAGGGGAGCAGAATTCCCAGTGTAGCGGTGAAATGCGTAGATATTGGGAGGAATACCGGTGGCGAAGGCGGCTCCCTGGACCGGTACTGACGCTGAGGCGCGAAAGCGTGGGT	Bacteria	Acidobacteriota	Holophagae	Subgroup_7	Subgroup_7	Subgroup_7	uncultured_Acidobacteriales	OTU_1088_Bacteria_Acidobacteriota_Holophagae_Subgroup_7_Subgroup_7_Subgroup_7_uncultured_Acidobacteriales	10179	0	0	0	8	0	0	0	0	0	0	0	0	0	0	0	0	0	0	0	0	0	0	0	0	0	0	99	0	145	0	0	0	0	325	9	149	0	27	0
OTU_142	CCGCGGTAATACGGAGGGAGCTAGCGTTGTTCGGAATTACTGGGCGTAAAGAGTACGTAGGCGGTTATTCAAGTCAGAGGTGAAAGCCCGGGGCTCAACCCCGGAACTGCCTTTGAAACTAGATAACTAGAGTCTTGGAGAGGTTAGTGGAATTCCGAGTGTAGAGGTGAAATTCGTAGATATTCGGAAGAACACCAGTGGCGAAGGCGACTAACTGGACAAGTACTGACGCTGAGGTACGAAAGCGTGGGGAGCAAACAGGAT	Bacteria	Proteobacteria	Alphaproteobacteria	Sphingomonadales	Sphingomonadaceae	NA	NA	OTU_142_Bacteria_Proteobacteria_Alphaproteobacteria_Sphingomonadales_Sphingomonadaceae_NA_NA	10157	316	665	158	585	662	173	241	104	138	57	686	321	226	165	226	109	81	136	251	76	69	397	223	165	92	96	54	61	40	72	123	37	72	0	177	0	109	47	99
OTU_318	GCAAGCGTTATTCGGATTCACTGGGCGTAAAGGGTGCGCAGGCGGCCATGTGTGTCAGGTGTGAAATACCGGGGCTCAACCCCGGAACTGCGCCTGAAACTACGTGGCTAGAGTATTGGAGAGGGTAGTGGAATTCACGGTGTAGCAGTGAAATGCGTAGATATCGTGAGGAACACCAGAGGCGAAGGCGACTACCTGGACAATTACTGACGCTCAGGCACGAAAGCGTGGGG	Bacteria	Verrucomicrobiota	Verrucomicrobiae	Opitutales	Opitutaceae	Lacunisphaera	uncultured_bacterium	OTU_318_Bacteria_Verrucomicrobiota_Verrucomicrobiae_Opitutales_Opitutaceae_Lacunisphaera_uncultured_bacterium	9926	15	30	17	13	6	13	29	16	7	22	11	16	8	18	23	30	22	27	11	14	21	15	15	65	61	121	404	58	357	75	0	383	20	352	0	293	56	856	0
OTU_597	CCGCGGTAATACAGAGGGTGCGAGCGTTAATCGGAATCACTGGGCTTAAAGGGTGCGTAGGCGGATGCATAGGCGCTTTGTGAAATCCCACGGCTCAACCGTGGAATTGCTTGGCGAACCATGCATCTTGAGGTTGGTAGAGGTCACTGGAACGATAGGTGGAGCGGTGAAATGCGTAGATATCTATCGGAACGCCAAAGGTGAAGACAGGTGACTGGGCCAAATCTGACGCTGAGGCACGAAAGCGTGGGGAGCAAACGGGAT	Bacteria	Planctomycetota	Phycisphaerae	Phycisphaerales	Phycisphaeraceae	CL500-3	uncultured_bacterium	OTU_597_Bacteria_Planctomycetota_Phycisphaerae_Phycisphaerales_Phycisphaeraceae_CL500-3_uncultured_bacterium	9926	29	19	0	24	21	25	17	0	30	19	34	24	0	23	21	15	17	19	28	15	11	0	21	23	10	21	19	22	29	33	739	175	429	14	983	8	83	55	709
OTU_129	CCGCGGTAATACGTAGGGTGCAAGCGTTAATCGGAATTACTGGGCGTAAAGCGTGCGCAGGCGGTTGTGCAAGACAGATGTGAAATCCCCGGGCTTAACCTGGGAATTGCATTTGTGACTGCACGGCTAGAGTGTGTCAGAGGGGGGTAGAATTCCACGTGTAGCAGTGAAATGCGTAGATATGTGGAGGAATACCGATGGCGAAGGCAGCCCCCTGGGATAACACTGACGCTCATGCACGAAAGCGTGGGGAGCAAACAGGAT	Bacteria	Proteobacteria	Gammaproteobacteria	Burkholderiales	Oxalobacteraceae	NA	NA	OTU_129_Bacteria_Proteobacteria_Gammaproteobacteria_Burkholderiales_Oxalobacteraceae_NA_NA	9894	249	450	340	280	292	225	267	228	202	183	270	237	203	215	206	188	196	242	197	148	194	262	226	371	344	336	120	57	56	252	51	97	111	78	67	86	137	264	80
OTU_4293	GCGAACGTTGTTCGGAATCACTGGGCTTAAAGGGCGCGTAGGCGGGCCGCCAAGTCCGGGGTGAAATCCTCCAGCTTAACTGGAGAACTGCCTCGGATACTGGAGGTCTCGAGGAAGATAGGGGCACGCGGAACTGGTGGTGGAGCGGTGAAATGCGTTGATATCACTAGGAACTCCGGTGGCGAAGGCGGCGTGCTGGATCTTTTCTGACGCTGAGGCGCGAAAGCCAGGGG	Bacteria	Planctomycetota	Planctomycetes	Gemmatales	Gemmataceae	Fimbriiglobus	uncultured_bacterium	OTU_4293_Bacteria_Planctomycetota_Planctomycetes_Gemmatales_Gemmataceae_Fimbriiglobus_uncultured_bacterium	9840	0	0	0	0	0	0	0	0	0	0	0	0	0	0	0	0	0	0	0	0	0	0	0	0	0	0	0	0	0	252	263	27	63	0	177	0	156	40	646
OTU_125	CCGCGGTAATACGGAGGGTGCGAGCGTTAATCGGAATTACTGGGCGTAAAGCGCGCGTAGGCGGCCGAATAAGTCGGATGTGAAATCCCTGGGCTTAACCTAGGAACTGCATTCGATACTGCTCGGCTAGAGTATGGTAGAGGAAAGCGGAATTCCCGGTGTAGCGGTGAAATGCGTAGATATCGGGAGGAACATCAGTGGCGAAGGCGGCTTTCTGGACCAATACTGACGCTGAGGCGCGAAAGCGTGGGTAGCAAACAGGAT	Bacteria	Proteobacteria	Gammaproteobacteria	NA	NA	NA	NA	OTU_125_Bacteria_Proteobacteria_Gammaproteobacteria_NA_NA_NA_NA	9802	96	148	187	150	128	183	323	317	302	291	120	185	241	290	375	298	315	305	202	262	262	150	210	98	72	173	109	66	113	30	240	51	121	0	331	0	61	28	455
OTU_273	CCGCGGTAATACGAAGGGGGCTAGCGTTGCTCGGAATGACTGGGCGTAAAGGGCGCGTAGGCGGATTGTACAGTCAGATGTGAAATTCCCGGGCTTAACCTGGGGGCTGCATTTGATACGTGCGATCTTGAGTCCGGAAGAGGGTGGTGGAATTCCCAGTGTAGAGGTGAAATTCGTAGATATTGGGAAGAACACCGGTGGCGAAGGCGGCCACCTGGTCCGGTACTGACGCTGAGGCGCGAAAGCGTGGGGAGCAAACAGGAT	Bacteria	Proteobacteria	Alphaproteobacteria	Acetobacterales	Acetobacteraceae	Rhodopila	uncultured_bacterium	OTU_273_Bacteria_Proteobacteria_Alphaproteobacteria_Acetobacterales_Acetobacteraceae_Rhodopila_uncultured_bacterium	9740	20	38	0	43	0	18	43	35	40	54	52	34	40	48	47	46	41	39	56	33	26	39	36	62	48	54	487	599	59	232	9	22	0	141	7	292	244	22	23
OTU_397	GCGAGCGTTATCCGGATTTACTGGGCGTAAAGCGTGTGTAGGCGGTACGGCAAGTTGGATGTGAAAGCTCCTGGCTTAACTAGGAGAGGTCGTTCAATACTACCGAACTTGAGGGCATCAGAGGAGAGTGGAATTCCCGGTGTAGTGGTGAAATGCGTAGATATCGGGAGGAACACCAGTGGCGAAAGCGGCTCTCTGGGATGCATCTGACGCTCAGACACGAAAGCTAGGGT	Bacteria	Chloroflexi	Anaerolineae	Anaerolineales	Anaerolineaceae	uncultured	denitrifying_bacterium	OTU_397_Bacteria_Chloroflexi_Anaerolineae_Anaerolineales_Anaerolineaceae_uncultured_denitrifying_bacterium	9726	0	0	0	0	0	0	0	0	0	0	0	0	0	0	0	0	0	0	0	8	0	0	0	0	0	0	113	0	838	0	0	0	0	226	0	110	0	0	0
OTU_152	CCGCGGTAATACATAGGGTGCAAGCGTTGTCCGGAATTATTGGGCGTAAAGAGCTCGTAGGTTGTTAGTTACGTCGGATGTGAAATTCTGGGGCTCAACCCCGGACCTGCATTCGATACGGGCTGACTAGAGTTTGGTAGGGGAGACTGGAATTCCTGGTGTAGCGGTGGAATGCGCAGATATCAGGAGGAACACCAATGGCGAAGGCAGGTCTCTGGGCCAATACTGACACTGAGGAGCGAAAGCGCGGGGAGCGAACAGGAT	Bacteria	Actinobacteriota	Actinobacteria	Frankiales	Sporichthyaceae	hgcI_clade	marine_metagenome	OTU_152_Bacteria_Actinobacteriota_Actinobacteria_Frankiales_Sporichthyaceae_hgcI_clade_marine_metagenome	9659	195	371	315	136	159	229	197	170	107	159	115	135	131	141	138	158	194	161	102	143	185	126	112	98	181	232	93	102	29	55	301	413	505	0	207	0	103	196	224
OTU_419	CCGCGGTAATACGAAGGGGGCTAGCGTTGCTCGGAATGACTGGGCGTAAAGGGCGCGTAGGCGGATTTATCAGTCAGGCGTGAAATTCCTGGGCTTAACCTGGGGGCTGCGTTTGATACGGTAAGTCTAGAGTGGGATAGAGGGTTGTGGAATTCCCAGTGTAGAGGTGAAATTCGTAGATATTGGGAAGAACACCGGTGGCGAAGGCGGCAACCTGGATCTTGACTGACGCTGAGGCGCGAAAGCGTGGGGAGCAAACAGGAT	Bacteria	Proteobacteria	Alphaproteobacteria	Acetobacterales	Acetobacteraceae	uncultured	NA	OTU_419_Bacteria_Proteobacteria_Alphaproteobacteria_Acetobacterales_Acetobacteraceae_uncultured_NA	9594	28	35	13	46	49	23	29	22	20	22	60	25	30	30	32	31	36	32	28	22	30	42	20	31	17	34	23	19	18	52	315	162	429	0	395	0	91	124	529
OTU_1096	CCGCGGTAATACGGAGGGTGCAAGCGTTAATCGGAATTACTGGGCGTAAAGCGTGCGTAGGCGGCCCGTTAAGCCAGATGTGAAAGCCCCGGGCTCAACCTGGGAACTGCATTTGGAACTGGCGGGCTAGAGTTTGGTAGAGGGGAGTGGAATTTCAGGTGTAGCGGTGAAATGCGTAGATATCTGAAGGAACACCAGTGGCGAAGGCGACTCCCTGGACCAGAACTGACGCTGAGGTACGAAAGCGTGGGTAGCAAACAGGAT	Bacteria	Proteobacteria	Gammaproteobacteria	Methylococcales	Methylomonadaceae	uncultured	uncultured_Methylobacter	OTU_1096_Bacteria_Proteobacteria_Gammaproteobacteria_Methylococcales_Methylomonadaceae_uncultured_uncultured_Methylobacter	9575	0	0	0	0	0	0	0	0	0	0	0	0	0	0	0	0	0	0	0	0	0	0	0	0	0	19	28	44	21	1653	13	27	15	25	28	39	909	117	14
OTU_1332	GCAAGCGTTGTCCGGATTTACTGGGTGTAAAGGGTGCTCAGGCGGATTTATAAGTCAGTGGTGAAATCCCGGAGCTTAACTCCGGAACTGCCATTGATACTGTAAGTCTCGAGTTTGGAAGAGGTAGATGGAATATCTGGTGTAGCAGTGAAATGCGTAGATATCAGATAGAACACCAATGGCGAAGGCAGTCTACTGGTCCAATACTGACGCTAAAGCACGAAAGTGTGGGT	Bacteria	Bacteroidota	SJA-28	SJA-28	SJA-28	SJA-28	uncultured_Chlorobi	OTU_1332_Bacteria_Bacteroidota_SJA-28_SJA-28_SJA-28_SJA-28_uncultured_Chlorobi	9439	0	0	0	0	0	0	0	0	0	0	0	0	0	0	0	0	0	0	0	0	0	0	0	0	0	0	12	0	54	0	0	0	0	141	6	37	0	0	0
OTU_684	GCGAGCGTTATCCGGATTCACTGGGCGTAAAGCGCGCGTAGGCTGTCGGTTAAGTCGGACGTTAAAGCCCTTGGCTCAACTAGGGGAGGTCGTTCGATACTGGTCGGCTTGAGGATGAGAGGGGAGAGTGGAATTCCCGGTGTAGCGGTGGAATGCGTAGAGATCGGGAGGAACACCAGTGGCGAAGGCGGCTCTCTGGCTCATTCCTGACGCTGAGAGCGCGACAGCGTGGGG	Bacteria	Chloroflexi	Anaerolineae	RBG-13-54-9	RBG-13-54-9	RBG-13-54-9	uncultured_prokaryote	OTU_684_Bacteria_Chloroflexi_Anaerolineae_RBG-13-54-9_RBG-13-54-9_RBG-13-54-9_uncultured_prokaryote	9378	0	0	0	0	0	0	0	0	0	0	0	0	0	0	0	0	0	10	0	0	0	0	0	0	0	0	104	16	723	13	0	0	0	338	16	92	19	101	0
OTU_116	CCGCGGTAATACGGAGGGTGCAAGCGTTATCCGGATTTACTGGGTTTAAAGGGTGCGTAGGCGGACGATTAAGTCAGATGTGAAAGCTTGCAGCTTAACTGTAAGATTGCGTTTGATACTGGTTGTCTTGAATCAAGTAGAAGTGGGCGGAATAAATCATGTAGCGGTGAAATGCTTAGATATGATTTAGAACACCGATTGCGAAGGCAGCTCACTATGTTTGTATTGACGCTGAGGCACGAAAGCGTGGGGATCAAACAGGAT	Bacteria	Bacteroidota	Bacteroidia	Chitinophagales	uncultured	uncultured	uncultured_Cytophagales	OTU_116_Bacteria_Bacteroidota_Bacteroidia_Chitinophagales_uncultured_uncultured_uncultured_Cytophagales	9294	281	445	316	273	356	198	247	201	212	210	322	237	236	248	189	222	186	208	274	152	164	336	244	149	183	202	87	27	125	0	7	227	310	0	0	0	0	0	10
OTU_280	CCGCGGTAATACGTAGGGGGCAAGCGTTGTCCGGAATCATTGGGCGTAAAGCGCGTGTAGGCGGCTCGATAAGTCTGCTGTGAAAGTCCAGGGCTCAACCCTGGAATGCCGGTGGATACTGTCGAGCTAGAGTCCGGAAGAGGCGAGTGGAACTCCTGGTGTAGCGGTGAAATGCGCAGATATCAGGAAGAACACCAACGGCGAAGGCAGCTCGCTGGGACGGTACTGACGCTGAGACGCGAAAGCGTGGGGAGCAAACAGGAT	Bacteria	Actinobacteriota	Thermoleophilia	Solirubrobacterales	Solirubrobacteraceae	Conexibacter	uncultured_bacterium	OTU_280_Bacteria_Actinobacteriota_Thermoleophilia_Solirubrobacterales_Solirubrobacteraceae_Conexibacter_uncultured_bacterium	9289	118	114	84	131	216	78	84	91	100	82	191	100	97	123	109	90	88	122	75	69	60	98	101	91	33	102	153	216	54	574	75	56	70	31	83	46	165	62	91
OTU_1438	CCAAGCGTTATCCGGATTTACTGGGCGTAAAGTGTCCGTAGCCGGATATATAAGTCTGTTTTCAAATACCACGACTCAATCGTGGAAAGGGAATAGATACTATATATCTAGAGAATATTGGAGGTTAGTGGAATTTCCGGTGGAGCGGTGAAATGCGTTGATATCGGAAAGAACGCCGAAAGCGAAAGCAGCTAACTATGATATTTCTGACGGTGATGGACGAAAGCTTGAGG	Bacteria	Patescibacteria	Gracilibacteria	Absconditabacteriales_(SR1)	Absconditabacteriales_(SR1)	Absconditabacteriales_(SR1)	uncultured_prokaryote	OTU_1438_Bacteria_Patescibacteria_Gracilibacteria_Absconditabacteriales_(SR1)_Absconditabacteriales_(SR1)_Absconditabacteriales_(SR1)_uncultured_prokaryote	9253	0	0	0	0	0	0	0	0	0	0	0	0	0	0	0	0	0	0	0	0	0	0	0	0	0	0	25	0	31	0	0	0	0	46	0	54	0	0	0
OTU_187	CCGCGGTAATACGTAGGGTGCAAGCGTTGTCCGGAATTATTGGGCGTAAAGAGCTCGTAGGCGGTTTGTCGCGTCTGCTGTGAAAATCCGAGGCTCAACCTCGGACCTGCAGTGGGTACGGGCAGACTAGAGTGTGGTAGGGGAGATTGGAACTCCTGGTGTAGCGGTGGAATGCGCAGATATCAGGAAGAACACCAATGGCGAAGGCAGATCTCTGGGCCATTACTGACGCTGAGGAGCGAAAGCGTGGGGAGCGAACAGGAT	Bacteria	Actinobacteriota	Actinobacteria	Micrococcales	Microbacteriaceae	Aurantimicrobium	uncultured_bacterium	OTU_187_Bacteria_Actinobacteriota_Actinobacteria_Micrococcales_Microbacteriaceae_Aurantimicrobium_uncultured_bacterium	9182	274	409	288	305	459	159	104	105	97	88	370	193	116	106	93	97	96	96	206	68	74	211	157	83	51	88	60	30	24	25	142	252	321	0	78	0	34	177	96
OTU_877	GCAAGCGTTGTCCGGACTCACTGGGCGTAAAGCGCACGTAGGCGGTTGGCTGCGTCGGTGCTGAAAGCGCTCGGCTTAACCGAGCGAGGCGTGCCGATACGAGCCGACTCGAGGCAGGCAGAGGGTGGCGGAATTCCGGGTGTAGTGGTGAAATGCGTAGAGATCCGGAGGAACGCCTGTGGCGCAAGCGGCCACCTGGGCCTGACCTGACGCTGAGGTGCGAAAGCGTGGGG	Bacteria	Chloroflexi	Chloroflexia	Chloroflexales	Chloroflexaceae	Oscillochloris	NA	OTU_877_Bacteria_Chloroflexi_Chloroflexia_Chloroflexales_Chloroflexaceae_Oscillochloris_NA	9107	0	0	0	0	0	0	0	0	0	0	0	0	0	0	0	6	0	0	0	0	0	0	0	0	0	0	92	6	103	0	0	0	0	720	36	49	0	0	0
OTU_262	CCGCGGTAATACGGAGGGTGCGAGCGTTAATCGGAATTACTGGGCGTAAAGCGTGCGTAGGCGGTTCGTTAAGTCAGATGTGAAAGCCCTGGGCTCAACCTGGGAACTGCATTTGAAACTGGCGGACTAGAGTTTAGTAGAGGGGAGTGGAATTTCAGGTGTAGCGGTGAAATGCGTAGATATCTGAAGGAACACCAGTGGCGAAGGCGACTCCCTGGACTAGAACTGACGCTGAGGTACGAAAGCGTGGGTAGCAAACAGGAT	Bacteria	Proteobacteria	Gammaproteobacteria	Methylococcales	Methylomonadaceae	Methylobacter	NA	OTU_262_Bacteria_Proteobacteria_Gammaproteobacteria_Methylococcales_Methylomonadaceae_Methylobacter_NA	9063	25	35	0	23	21	30	29	32	46	81	27	39	18	30	40	70	45	78	20	30	51	28	33	32	21	176	445	81	302	674	0	0	0	228	14	279	291	14	0
OTU_1209	CCGCGGTAATACGGAGGGTGCAAGCGTTAATCGGAATTACTGGGCGTAAAGCGTGCGTAGGCGGTTGCCTCAGTCAGATGTGAAAGCCCTGGGCTTAACCTGGGAACTGCATTTGATACTGGGCGACTAGAGTTGAGTAGAGGAGAGTGGAATTTCAGGTGTAGCGGTGAAATGCGTAGAGATCTGAAGGAACACCAGTGGCGAAGGCGGCTCTCTGGACTCAAACTGACGCTGAGGTACGAAAGCGTGGGTAGCAAACAGGAT	Bacteria	Proteobacteria	Gammaproteobacteria	Methylococcales	Methylomonadaceae	Methylomonas	NA	OTU_1209_Bacteria_Proteobacteria_Gammaproteobacteria_Methylococcales_Methylomonadaceae_Methylomonas_NA	9059	0	0	0	0	0	0	14	22	0	0	0	17	13	0	0	16	0	0	0	0	0	0	0	22	15	41	46	37	0	1080	0	61	0	0	24	35	1055	343	0
OTU_867	CCGCGGTAATACGTAGGGTGCAAGCGTTAATCGGAATTACTGGGCGTAAAGCGTGCGCAGGCGGTTGTGTAAGTCTGATGTGAAAGCCCCGGGCTTAACCTGGGAACTGCATTGGAGACTGCACGGCTAGAGTGCGTCAGAGGGGGGTAGAATTCCGCGTGTAGCAGTGAAATGCGTAGAGATGCGGAGGAATACCGATGGCGAAGGCAGCCCCCTGGGATGACACTGACGCTCATGCACGAAAGCGTGGGGAGCAAACAGGAT	Bacteria	Proteobacteria	Gammaproteobacteria	Burkholderiales	Chromobacteriaceae	Aquitalea	NA	OTU_867_Bacteria_Proteobacteria_Gammaproteobacteria_Burkholderiales_Chromobacteriaceae_Aquitalea_NA	8864	41	116	0	31	0	0	20	20	0	0	0	0	0	0	0	0	0	20	21	0	0	0	27	0	0	29	15	16	0	150	270	466	599	193	258	260	230	514	345
OTU_314	GCGAGCGTTGTTCGGATTTACTGGGCGTAAAGGGCGCGTAGGCGGCCGTGTGTGTGGGGTGTGAAATCTCCGGGCTCAACCCGGAAAGTGCGCCCCAAACTGCACGGCTCGAGTTCGGGAGGGGGGATCGGAATGCAGGGTGTAGCGGTGAAATGCGTTGATATCCTGCAGAACACCGGTGGCGAAGGCGGATCCCTGGAACGAAACTGACGCTGAGGCGCGAAAGCAGGGGG	Bacteria	Verrucomicrobiota	Kiritimatiellae	WCHB1-41	WCHB1-41	WCHB1-41	metagenome	OTU_314_Bacteria_Verrucomicrobiota_Kiritimatiellae_WCHB1-41_WCHB1-41_WCHB1-41_metagenome	8841	0	11	6	6	0	0	0	10	11	15	0	0	0	13	6	16	11	20	6	13	0	0	10	9	9	13	32	11	1169	0	0	0	0	164	0	23	0	0	0
OTU_380	TCAAGCGTTATCCGAAATCATTGGGCGTAAAGGGTGTGTAGGTGGCATTGTTAGTCTCGCGTTAAATTTACCGGCTCAACCGGTAAGCTGCGTGGGAAACGGCAAAGCTAAGAGGACGGTAGGGGTCTCTGGAACTCATGGTGTAGCGGTGAAATGCGTTGATATCATGGGGAACACCAAAAGCGAAGGCAAGAGACTGGACCGCTCCTGACACTGAAACACGAAAGCGTGGGT	Bacteria	Patescibacteria	Parcubacteria	NA	NA	NA	NA	OTU_380_Bacteria_Patescibacteria_Parcubacteria_NA_NA_NA_NA	8832	0	8	37	20	0	0	49	82	54	184	9	0	24	54	61	93	56	172	0	47	127	16	15	32	81	333	193	103	265	146	0	15	0	78	0	85	268	193	10
OTU_256	CCGCGGTAATACGGAGGGTGCAAGCGTTAATCGGAATTACTGGGCGTAAAGCGTGCGTAGGCGGCTCGCTAAGCCAGATGTGAAAGCCCCGGGCTCAACCTGGGAACTGCATTTGGAACTGGCGAGCTAGAGTTAGGTAGAGGAGAGTGGAATTTCAGGTGTAGCGGTGAAATGCGTAGATATCTGAAGGAACACCAGTGGCGAAGGCGGCTCTCTGGACCCAAACTGACGCTGAGGCACGAAAGCGTGGGTAGCAAACAGGAT	Bacteria	Proteobacteria	Gammaproteobacteria	Methylococcales	Methylomonadaceae	Methyloglobulus	uncultured_bacterium	OTU_256_Bacteria_Proteobacteria_Gammaproteobacteria_Methylococcales_Methylomonadaceae_Methyloglobulus_uncultured_bacterium	8778	0	20	18	20	16	15	22	19	27	29	19	18	20	21	27	28	31	30	17	13	29	11	0	19	0	31	1099	32	330	0	0	8	0	418	12	907	8	0	9
OTU_219	GCGAACGTTGTTCGGAATCACTGGGCTTAAAGGGCGCGTAGGCGGGATGGCAAGTCGGAGGTGAAAGCCCCCAGCTTAACTGGGGAAGTGCCCTCGATACTGCCGTTCTCGAGAGAGGTAGGGGCGTGTGGAACTTCCGGTGGAGCGGTGAAATGCGTAGATATCGGAAGGAACGCCGGTGGCGAAAGCGATGCGCTGGACCTTTTCTGACGCTGAGGCGCGAAAGCTAGGGG	Bacteria	Planctomycetota	Planctomycetes	Gemmatales	Gemmataceae	uncultured	uncultured_bacterium	OTU_219_Bacteria_Planctomycetota_Planctomycetes_Gemmatales_Gemmataceae_uncultured_uncultured_bacterium	8607	27	62	43	84	121	66	113	142	126	139	103	81	68	129	108	105	109	122	76	97	81	63	71	47	28	59	29	99	55	44	249	64	123	0	248	0	39	68	254
OTU_95	CCGCGGTAATACGAAGGGGGCTAGCGTTGTTCGGAATTACTGGGCGTAAAGCGCACGTAGGCGGACATTTAAGTCAGGGGTGAAATCCCGGGGCTCAACCCCGGAACTGCCTTTGATACTGGATGTCTTGAGTCCGGAAGAGGTGAGTGGAATTGCGAGTGTAGAGGTGAAATTCGTAGATATTCGCAGGAACACCAGTGGCGAAGGCGGCTCACTGGTCCGGTACTGACGCTGAGGTGCGAAAGCGTGGGGAGCAAACAGGAT	Bacteria	Proteobacteria	Alphaproteobacteria	Rhizobiales	Rhizobiaceae	Rhizobiaceae	NA	OTU_95_Bacteria_Proteobacteria_Alphaproteobacteria_Rhizobiales_Rhizobiaceae_Rhizobiaceae_NA	8469	211	314	164	332	276	233	351	401	340	392	281	202	315	310	287	348	324	381	255	264	281	252	241	412	240	392	235	244	169	0	0	0	0	0	0	0	0	0	0
OTU_190	CCGCGGTAATACGGAGGGTGCAAGCATTAATCGGATTTACTGGGCGTAAAGGGCGCGTAGGCGGGTAGTTAAGTCAAATGTGAAATTCCGGAGCTCAACTCCGGAGCTGCATTTGAAACTGATTATCTATAGAGGGATGGCGGAGAAAATGGAATTCCACGTGTAGCGGTGAAATGCGTAGATATGTGGAAGAACACCAGTGGCGAAAGCGGTTTTCTAGCTATTTCCTGACGCTGAGGCGCGAGAGCATGGGGAGCAAACAGGAT	Bacteria	Verrucomicrobiota	Chlamydiae	Chlamydiales	Simkaniaceae	uncultured	NA	OTU_190_Bacteria_Verrucomicrobiota_Chlamydiae_Chlamydiales_Simkaniaceae_uncultured_NA	8451	32	21	13	20	22	16	93	103	131	202	28	24	37	54	125	110	104	120	42	95	223	35	18	48	52	115	478	153	634	0	0	0	0	387	0	451	12	0	0
OTU_565	CCGCGGTAAGACGGAGGGGGCAAGCGTTGTCCGGACTTACTGGGCGTAAAGGGTCCGTAGGCGGTTGGTTGCGTCGGTGCTGAAAGGGCCGCGCTTAACGCGGTCAGGCGTGCCGATACGAGCCGACTAGAGGCAGGCAGAGGGTGGCGGAATTCCGGGTGTAGTGGTGAAATGCGTAGAGCTCCGGAGGAACGCCGGTGGCGCAAGCGGCCACCTGGGCCTGACCTGACGCTGAGGGACGAAAGCGTGGGGAGCGAACCGGAT	Bacteria	Chloroflexi	Chloroflexia	Chloroflexales	Chloroflexaceae	NA	NA	OTU_565_Bacteria_Chloroflexi_Chloroflexia_Chloroflexales_Chloroflexaceae_NA_NA	8406	0	0	0	0	0	0	0	0	0	0	7	0	0	0	0	0	0	0	0	0	0	0	0	8	0	0	38	0	639	0	13	0	0	1521	32	56	7	0	17
OTU_165	CCGCGGTAATACGGAGGGTGCAAGCGTTATCCGGATTCACTGGGTTTAAAGGGTGCGTAGGTGGGCTTGTAAGTCAGTGGTGAAATCCCCGAGCTTAACTTGGGAACTGCCGTTGATACTATAAGTCTTGAATATCGTGGAGGTAAGCGGAATATGTCATGTAGCGGTGAAATGCTTAGATATGACATAGAACACCAATTGCGAAGGCAGCTTGCTACACGACAATTGACACTGAGGCACGAAAGCGTGGGGATCAAACAGGAT	Bacteria	Bacteroidota	Bacteroidia	Chitinophagales	Chitinophagaceae	Dinghuibacter	uncultured_bacterium	OTU_165_Bacteria_Bacteroidota_Bacteroidia_Chitinophagales_Chitinophagaceae_Dinghuibacter_uncultured_bacterium	8358	135	147	149	145	144	129	130	105	155	140	172	155	163	142	143	115	136	136	173	109	87	159	114	106	63	108	142	395	28	145	74	73	72	0	79	90	76	21	126
OTU_114	CCGCGGTAATACGTAGGCAGCAAGCGTTGTTCGGAGTTACTGGGCGTAAAGGGCGCGTAGGCGGCCGTTCAAGTTTGGCGTGAAATCTCCCGGCTCAACCGGGAGGGTGCGCCGAATACTGAGTGGCTAGAGTGCGGGAGAGGAAAGTGGAATTCCTGGTGTAGCGGTGAAATGCGTAGATATCAGGAGGAACACCGGTGGTGTAGACGGCTTTCTGGACCGTGACTGACGCTGAGGCGCGAAAGCGTGGGTAGCAAACAGGAT	Bacteria	Acidobacteriota	Acidobacteriae	Solibacterales	Solibacteraceae	Candidatus_Solibacter	NA	OTU_114_Bacteria_Acidobacteriota_Acidobacteriae_Solibacterales_Solibacteraceae_Candidatus_Solibacter_NA	8341	123	44	129	34	47	51	121	446	580	634	34	36	126	261	551	752	285	938	70	153	384	44	56	91	113	358	147	42	234	13	100	37	32	0	141	9	151	89	64
OTU_118	CCGCGGTAAGACAGAGGGTGCAAACGTTGTTCGGAATTACTGGGCGTAAAGCGTGTGTAGGCGGCCACATAAGTCGGATGTGAAAGCCCCGGGCTCAACCCGGGAAGTGCACTCGAAACTGTGTGGCTTGAGTACTGGAGAGGTTGGTGGAATTCTCGGTGTAGAGGTGAAATTCGTAGATATCGAGAGGAACACCGGTGGCGAAGGCGGCCAACTGGACAGATACTGACGCTGAGACACGAAAGCGTGGGGAGCAAACAGGAT	Bacteria	Myxococcota	Polyangia	Polyangiales	Polyangiaceae	Pajaroellobacter	NA	OTU_118_Bacteria_Myxococcota_Polyangia_Polyangiales_Polyangiaceae_Pajaroellobacter_NA	8310	101	108	58	118	103	282	321	420	367	244	167	304	302	353	444	330	323	283	181	277	311	112	237	183	84	134	143	116	122	53	43	42	16	0	41	27	155	0	42
OTU_135	CCGCGGTAATACGAAGGGGGCTAGCGTTGCTCGGAATTACTGGGCGTAAAGGGCGCGTAGGCGGGTCGCTAAGTTAGAGGTGAAAGCCCAGGGCTCAACCCTGGAATTGCCTTTAATACTGGCGGCCTTGAGTATGGCAGAGGTGTGTGGAACTCCGAGTGTAGAGGTGAAATTCGTAGATATTCGGAAGAACACCAGTGGCGAAGGCGACACACTGGGCCATTACTGACGCTGAGGCGCGAAAGCGTGGGGAGCAAACAGGAT	Bacteria	Proteobacteria	Alphaproteobacteria	Caulobacterales	Caulobacteraceae	uncultured	NA	OTU_135_Bacteria_Proteobacteria_Alphaproteobacteria_Caulobacterales_Caulobacteraceae_uncultured_NA	8283	83	129	43	131	103	225	369	505	426	474	113	115	237	360	573	541	380	563	141	373	550	122	155	262	213	404	71	32	53	10	0	0	0	13	0	0	38	0	0
OTU_225	CCGCGGTAATACAGGGGGCTCGAGCGTTACGCGGAATCACTGGGCTTAAAGGGTGCGTAGGTGGTTCGCAAAGCATTACGTGAAAGCCCCGGGCTCAACCCGGGAACAGCGCGATGAACTGGCGAACTTGAGGCAAGTAGGGGCCGACGGAACAGTGGGTGGAGCGGTGAAATGCTTAGAGATCCACTGGAACGCCGATGGTGAAGACGGTCGGCTGGGCTTGTCCTGACACTGAGGCACGAAAGCGTGGGGAGCAAACAGGAT	Bacteria	Planctomycetota	Phycisphaerae	Phycisphaerales	Phycisphaeraceae	SM1A02	NA	OTU_225_Bacteria_Planctomycetota_Phycisphaerae_Phycisphaerales_Phycisphaeraceae_SM1A02_NA	8235	37	34	18	31	44	74	109	125	158	135	44	64	91	84	155	124	109	124	54	102	100	48	51	89	45	66	32	169	50	249	290	58	84	0	249	18	548	35	643
OTU_248	CCGCGGTAATACGAAGGGGGCTAGCGTTGCTCGGAATTACTGGGCGTAAAGGGCGCGTAGGCGGCTTAGTCAGTCAGGCGTGAAATTCCTGGGCTTAACCTGGGGGCTGCGCTTGATACGGCTAGGCTTGAGGGTAGGAGAGGGTCGTGGAATTCCCAGTGTAGAGGTGAAATTCGTAGATATTGGGAAGAACACCGGTGGCGAAGGCGGCGACCTGGCCTATTACTGACGCTGAGGCGCGACAGCGTGGGGAGCAAACAGGAT	Bacteria	Proteobacteria	Alphaproteobacteria	Acetobacterales	Acetobacteraceae	Roseomonas	bacterium_enrichment	OTU_248_Bacteria_Proteobacteria_Alphaproteobacteria_Acetobacterales_Acetobacteraceae_Roseomonas_bacterium_enrichment	8228	63	60	34	84	88	69	103	82	60	53	97	116	113	96	88	72	71	57	93	57	52	59	71	90	39	55	43	85	19	863	147	63	194	0	135	14	426	53	391
OTU_147	CCGCGGTAATACGAAGGGGGCTAGCGTTGTTCGGAATTACTGGGCGTAAAGCGCGCGTAGGCGGATTGTTAAGTCAGGGGTGAAATCCCGAGGCTCAACCTCGGAACTGCCTTTGATACTGGCTATCTTGAGTCCGGGAGAGGTGAGTGGAATTCCTAGTGTAGAGGTGAAATTCGTAGATATTAGGAAGAACACCAGTGGCGAAGGCGGCTCACTGGCCCGGTACTGACGCTCATGTGCGAAAGCGTGGGGAGCAAACAGGAT	Bacteria	Proteobacteria	Alphaproteobacteria	uncultured	uncultured	uncultured	uncultured_Rhizobiales	OTU_147_Bacteria_Proteobacteria_Alphaproteobacteria_uncultured_uncultured_uncultured_uncultured_Rhizobiales	8213	171	252	155	232	297	197	340	385	360	385	248	180	246	311	311	349	332	415	209	278	317	241	207	373	256	410	295	247	194	0	0	20	0	0	0	0	0	0	0
OTU_140	CCGCGGTAATACGAAGGTCCCAAGCGTTGTTCGGAATCACTGGGCGTAAAGGGTGCGTAGGCGGCGTGGTAAGTCAGATGTGAAATCCCGGGGCTCAACCCCGGAACTGCATCCGATACTGCCATGCTTGAGGATTGGAGAGGAGACTGGAATTCTCGGTGTAGCAGTGAAATGCGTAGAGATCGAGAGGAACACTCGTGGCGAAGGCGAGTCTCTGGACAATTCCTGACGCTGAGGCACGAAGGCTAGGGTAGCGAAAGGGAT	Bacteria	Verrucomicrobiota	Verrucomicrobiae	Verrucomicrobiales	Rubritaleaceae	NA	NA	OTU_140_Bacteria_Verrucomicrobiota_Verrucomicrobiae_Verrucomicrobiales_Rubritaleaceae_NA_NA	8197	58	43	41	52	40	240	310	376	313	295	41	116	237	232	377	382	327	275	171	251	244	72	115	155	160	190	176	78	247	36	0	0	0	31	17	22	31	87	0
OTU_180	CCGCGGTAATACGTAGGGTGCAAGCGTTAATCGGAATTACTGGGCGTAAAGCGTGCGCAGGCGGTTATATAAGTCAGATGTGAAATCCCCGGGCTCAACCTGGGAACTGCATTTGAGACTGTATGGCTAGAGTGTGTCAGAGGGGGGTAGAATTCCACGTGTAGCAGTGAAATGCGTAGATATGTGGAGGAATACCGATGGCGAAGGCAGCCCCCTGGGATAACACTGACGCTCATGCACGAAAGCGTGGGGAGCAAACAGGAT	Bacteria	Proteobacteria	Gammaproteobacteria	Burkholderiales	Oxalobacteraceae	Undibacterium	NA	OTU_180_Bacteria_Proteobacteria_Gammaproteobacteria_Burkholderiales_Oxalobacteraceae_Undibacterium_NA	8106	240	463	329	246	300	174	152	167	90	205	211	132	158	128	168	209	155	272	124	95	121	189	129	440	337	388	117	60	50	36	63	75	144	12	159	16	80	390	55
OTU_100	CCGCGGTAATACGAAGGGGGCAAGCGTTGTTCGGAATTACTGGGCGTAAAGCGCACGCAGGCGGCTCGTTAAATAAGGAGTGAAAGCCCTGGGCTTAACCCGGGAATTGCTTTTTAGACTGGCGAGCTAGAATTCGGAAGAGGGCAGTGGAATTCCAAGTGTAGAGGTGAAATTCGTAGATATTTGGAAGAACACCAGTGGCGAAGGCGACTGCCTGGTCCGAGATTGACGCTCATGTGCGAAAGCGTGGGGAGCAAACAGGAT	Bacteria	Proteobacteria	Alphaproteobacteria	Rhodospirillales	Magnetospirillaceae	Telmatospirillum	Telmatospirillum_siberiense	OTU_100_Bacteria_Proteobacteria_Alphaproteobacteria_Rhodospirillales_Magnetospirillaceae_Telmatospirillum_Telmatospirillum_siberiense	8048	262	232	96	241	242	196	246	308	214	245	234	223	224	226	258	221	266	250	206	163	203	205	214	659	303	530	836	196	291	11	0	16	0	0	0	8	0	13	0
OTU_585	GCGAGCGTTGTCCGGAATTATTGGGCGTAAAGCGCGCGCAGGCGGAAACATCAGTCTGTTGTGAAAATGCGGGGCTTAACCCCGTAGATGCGATGGATACTGTGTTTCTTGAGTGCAGGAGAGGAAAGCGGAATTCCCCGTGTAGCGGTGAAATGCGTAGAGATGGGGAGGAACACCAGTGGCGAAGGCGGCTTTCTGGACTGTGTCTGACGCTGAGGCGCGAAAGCTAGGGG	Bacteria	Firmicutes	Negativicutes	Veillonellales-Selenomonadales	Sporomusaceae	NA	NA	OTU_585_Bacteria_Firmicutes_Negativicutes_Veillonellales-Selenomonadales_Sporomusaceae_NA_NA	8033	0	0	0	0	0	0	0	0	0	0	0	0	0	0	0	0	0	0	9	0	0	0	0	0	0	0	42	0	410	0	0	0	0	101	0	27	0	18	0
OTU_211	CCGCGGTAATACGTAGGGTGCGAGCGTTAATCGGAATTACTGGGCGTAAAGCGTGCGCAGGCGGTTTCTTAAGTCAGATGTGAAAGCCCCGGGCTTAACCTGGGAACTGCGTTTGAAACTGGGAAGCTTGAGTACGGCAGAGGGAGGTGGAATTCCACGTGTAGCAGTGAAATGCGTAGAGATGTGGAGGAACACCGATGGCGAAGGCAGCCTCCTGGGCCAGTACTGACGCTCATGCACGAAAGCGTGGGGAGCAAACAGGAT	Bacteria	Proteobacteria	Gammaproteobacteria	Burkholderiales	Nitrosomonadaceae	NA	NA	OTU_211_Bacteria_Proteobacteria_Gammaproteobacteria_Burkholderiales_Nitrosomonadaceae_NA_NA	7958	73	88	64	81	41	59	76	139	136	124	75	58	68	97	135	144	103	151	74	93	138	47	53	125	52	96	160	259	25	227	177	126	105	15	224	149	362	58	237
OTU_460	TCAAGCGTTATCCGGAATTATTGGGTGTAAAGGGTGTGTAGGCGGCGTTATTAGTCTCACGTTAAATATGGCAGCTCAACTGTCAAAATGCGAGGGAAACGGTAATGCTCGAGGGTATGAGGGGTGAACAGAACTCTATGTGTAGGGGTGAAATCCGTTGATATATAGGGGAATACCAAAAGCGAAGGCAGTTCACTGGCATATTTCTGACGCTGAAACACGAAAGCGTGGGT	Bacteria	Patescibacteria	Parcubacteria	NA	NA	NA	NA	OTU_460_Bacteria_Patescibacteria_Parcubacteria_NA_NA_NA_NA	7881	12	0	0	0	0	0	15	16	0	16	0	0	0	12	0	9	0	0	0	0	0	17	11	0	9	37	103	10	750	0	0	0	0	204	0	78	0	0	0
OTU_1512	GCAAGCGTTGTTCGGAATTACTGGGCGTAAAGGGTTCGTAGGTGGGAGTGTCAGTCGAATGTGAAAACCCCGGGCTTAACCTGGGACGTGCATTCGATACTGCATTTCTTGAGTTCTGGAGAGGGTGGTGGAATTGCTGGTGTAGGAGTGACATCCGTAGAGATCAGCAGGAACGCCGGAGGCGAAAGCGACCGCCTGGCCAGACACTGACGCTGAGGAACGAAAGCGTGGGG	Bacteria	Bdellovibrionota	Oligoflexia	Silvanigrellales	Silvanigrellaceae	Silvanigrella	NA	OTU_1512_Bacteria_Bdellovibrionota_Oligoflexia_Silvanigrellales_Silvanigrellaceae_Silvanigrella_NA	7821	0	0	0	0	0	0	0	0	0	0	0	0	0	0	0	0	11	0	0	0	15	0	0	0	0	0	6	0	12	0	0	0	0	21	0	0	0	0	0
OTU_105	CCGCGGTAAGACGAACCGTGCGAACGTTATTCGGAATCACTGGGCTTAAAGCGCGTGTAGGCGGTCCGACACGTCCGTTGTTGAAATCCTCCAGCTCAACTGGAGAATTGGCATGGATACGATCGGGCTTGAGGGTGGTAGGGGAATCGGGAACTTCCGGTGGAGCGGTGAAATGCGTTGAGATCGGAAGGAACGCCTGTGGCGAAAGCGCGGTTCTGGCCCATACCTGACGCTGAGACGCGAAAGCCAGGGGAGCGAACGGGAT	Bacteria	Planctomycetota	Planctomycetes	Isosphaerales	Isosphaeraceae	NA	NA	OTU_105_Bacteria_Planctomycetota_Planctomycetes_Isosphaerales_Isosphaeraceae_NA_NA	7675	23	35	23	58	91	244	404	642	768	549	93	112	299	332	550	597	500	588	102	430	444	61	78	115	138	172	35	52	70	0	0	0	0	7	0	0	0	0	0
OTU_329	CCGCGGTAATACGTAGGGTGCGAGCGTTAATCGGAATTACTGGGCGTAAAGGGTGCGCAGGTGGTTATTTAAGACAGATGTGAAATCCCCGGGCTCAACCTGGGAACTGCGTTTGTGACTGAATAGCTAGAGTGCGGCAGAGGGGGGTAGAATTCCACGTGTAGCAGTGAAATGCGTAGAGATGTGGAGGAATACCGATGGCGAAGGCAGCCCCCTGGGTCAGCACTGACGCTCATGCACGAAAGCGTGGGGAGCAAACAGGAT	Bacteria	Proteobacteria	Gammaproteobacteria	Burkholderiales	Rhodocyclaceae	Sterolibacterium	uncultured_bacterium	OTU_329_Bacteria_Proteobacteria_Gammaproteobacteria_Burkholderiales_Rhodocyclaceae_Sterolibacterium_uncultured_bacterium	7675	25	32	30	19	25	17	28	25	11	29	15	14	14	18	18	23	18	34	16	16	15	20	15	21	24	48	523	87	201	0	0	0	0	695	18	716	7	40	8
OTU_110	CCGCGGTAATACGGGAGTGGCAAGCGTTATCCGGAATTATTGGGCGTAAAGCGTCCGCAGGCGGTCCTACAAGTCTGCCGTTAAAAAGTGGAGCTCAACTCCATCACGGCGGTGGAAACTGTAGGACTGGAGTGTGGTAGGGGCAGAGGGAATTCCCGGTGTAGCGGTGAAATGCGTAGATATCGGGAAGAACACCAGTGGCGAAAGCGCTCTGCTGGGCCATAACTGACGCTCATGGACGAAAGCCAGGGGAGCGAAAGGGAT	Bacteria	Cyanobacteria	Cyanobacteriia	Synechococcales	Cyanobiaceae	Cyanobium_PCC-6307	uncultured_bacterium	OTU_110_Bacteria_Cyanobacteria_Cyanobacteriia_Synechococcales_Cyanobiaceae_Cyanobium_PCC-6307_uncultured_bacterium	7664	131	374	114	532	665	202	241	109	87	63	733	605	486	236	107	74	92	81	465	112	44	396	428	220	74	56	186	257	54	0	0	0	0	15	0	22	0	0	0
OTU_488	CCGCGGTAATACGTAGGATGCAAGCGTTGTCCGGAATTATTGGGCGTAAAGCGAACGTAGGCGGTACATTAAGTTTGGTCTTAAAGACCGTGGCTTAACCACGGGAATGGATCGAAAACTGGTGTGCTAGAGGACGTCAGAGGAAAGTGGAATTCCGAGTGTAGCGGTGAAATGCGTAGATATTCGGAGGAACACCGGTGGCGAAAGCGACTTTCTGGGGCGTTCCTGACGCTGAGGTTCGAAAGCTCGGGGAGCAAACAGGAT	Bacteria	Cyanobacteria	Sericytochromatia	Sericytochromatia	Sericytochromatia	Sericytochromatia	uncultured_bacterium	OTU_488_Bacteria_Cyanobacteria_Sericytochromatia_Sericytochromatia_Sericytochromatia_Sericytochromatia_uncultured_bacterium	7616	0	0	11	0	6	0	6	6	7	0	0	0	8	0	6	6	10	0	9	0	10	0	6	7	0	8	64	419	6	70	0	0	0	0	9	34	71	0	0
OTU_261	CCGCGGTAATACGGAGGGAGCTAGCGTTGTTCGGAATTACTGGGCGTAAAGCGCACGTAGGCGGCTATTCAAGTCAGAGGTGAAAGCCCGGGGCTCAACCCCGGAACTGCCTTTGAAACTAGATAGCTAGAATCTTGGAGAGGTCAGTGGAATTCCGAGTGTAGAGGTGAAATTCGTAGATATTCGGAAGAACACCAGTGGCGAAGGCGACTGACTGGACAAGTATTGACGCTGAGGTGCGAAAGCGTGGGGAGCAAACAGGAT	Bacteria	Proteobacteria	Alphaproteobacteria	Sphingomonadales	Sphingomonadaceae	Novosphingobium	NA	OTU_261_Bacteria_Proteobacteria_Alphaproteobacteria_Sphingomonadales_Sphingomonadaceae_Novosphingobium_NA	7454	68	149	69	94	79	103	125	223	212	175	90	38	82	131	195	151	162	192	49	149	164	21	66	121	120	114	24	0	24	27	98	102	140	0	107	22	92	210	148
OTU_591	CCGCGGTAATACGTAGGGTGCAAGCGTTGTCCGGAATTATTGGGCGTAAAGAGCGTGTAGGCGGCTCGATAAGTCTGCTGTGAAAGTCCAAGGCTCAACCTTGGAATGCCGGTGGATACTGTCGGGCTAGAGTTCGGAAGGGGCGAGTGGAACTCCTGGTGTAGCGGTGGAATGCGCAGATATCAGGAAGAACGCCAATGGCGAAGGCAGCTCGCTGGGACGTGACTGACGCTGAGACGCGAAAGCGTGGGGAGCAAACAGGAT	Bacteria	Actinobacteriota	Thermoleophilia	Solirubrobacterales	Solirubrobacteraceae	uncultured	NA	OTU_591_Bacteria_Actinobacteriota_Thermoleophilia_Solirubrobacterales_Solirubrobacteraceae_uncultured_NA	7427	18	16	0	20	20	18	16	14	19	17	31	0	11	18	12	15	24	15	0	16	18	21	0	17	15	14	21	48	14	482	177	139	120	9	167	0	211	82	180
OTU_8542	GCAAGCGTTATCCGGAATTATTGGGCGTAAAGCGTCCGCAGGCGGCCTTACAAGTCTGTCGTTAAAGCGTGGAGCTTAACTCCATTTCAGCGATGGAAACTGTAAGGCTAGAGTGTGGTAGGGGCAGAGGGAATTCCCGGTGTAGCGGTGAAATGCGTAGATATCGGGAAGAACACCAGTGGCGAAGGCGCTCTGCTGGGCCATAACTGACGCTCATGGACGAAAGCCAGGGG	Bacteria	Cyanobacteria	Cyanobacteriia	Synechococcales	Cyanobiaceae	Cyanobium_PCC-6307	NA	OTU_8542_Bacteria_Cyanobacteria_Cyanobacteriia_Synechococcales_Cyanobiaceae_Cyanobium_PCC-6307_NA	7317	0	0	0	0	0	0	0	0	0	0	0	0	0	0	0	0	0	0	0	0	0	0	0	0	0	0	0	0	0	0	0	0	0	0	0	0	0	0	0
OTU_113	CCGCGGTAATACATGTGGGGCAAGCGTTGTTCGGAATCACTGGGCATAAAGGGTGCGTAGGCGGCTTGTTAAGTCAGGGGTGAAATCCCACGGCCCAACCGTGGAACTGCCTCTGAAACTGGCGAGCTTGAGTGCGTGAGGGGTAACCGGAACGAGTAGTGTAGCGGTGAAATGCGTAGATATTACTCGGAAGGCCAAAGGCGAAGGCAGGTTACTGGTACGCAACTGACGCTGAGGCACGAAAGCGTGGGGAGCAAACAGGAT	Bacteria	Planctomycetota	vadinHA49	vadinHA49	vadinHA49	vadinHA49	uncultured_bacterium	OTU_113_Bacteria_Planctomycetota_vadinHA49_vadinHA49_vadinHA49_vadinHA49_uncultured_bacterium	7309	42	67	35	55	41	194	172	331	330	643	48	82	120	191	337	453	341	555	63	266	534	44	61	800	612	584	79	25	82	0	0	49	10	0	0	0	6	17	0
OTU_495	GCAAGCGTTGTTCGGATTTATTGGGCGTAAAGGGCGTGTAGGCGGTCTGTTAAGTCTGATGTGAAAGCCCCGGGCTCAACCTGGGAAGGGCATTGGAAACTGATAGACTTGAGTACGGGAGAGGGCAGTGGAATTCCCAGTGTAGGAGTGAAATCCGTAGATATTGGGAGGAACACCGGTGGCGAAGGCGGCTGCCTGGACCGATACTGACGCTGAGACGCGAAAGCGTGGGG	Bacteria	Desulfobacterota	Desulfuromonadia	Geobacterales	Geobacteraceae	NA	NA	OTU_495_Bacteria_Desulfobacterota_Desulfuromonadia_Geobacterales_Geobacteraceae_NA_NA	7298	0	0	0	0	0	0	19	0	0	0	0	0	0	0	0	0	0	0	0	0	0	0	0	0	0	0	74	0	521	0	0	47	0	663	0	0	0	276	0
OTU_214	CCGCGGTAATACGAAGGGAGCTAGCGTTGTTCGGAATTACTGGGCGTAAAGGGCGCGTAGGCGGTCTTATAAGTTTGGTGTGAAAGCCCTGGGCTTAACCTAGGAATAGCATTGGATACTGTAAGACTTGAGACCGAGAGAGGGAAATGGAATTGCGAGTGTAGAGGTGAAATTCGTAGATATTCGCAAGAACACCAGTGGCGAAGGCGATTTCCTGGCTCGGTACTGACGCTAAGGCGCGAAAGCGTGGGGAGCAAACAGGAT	Bacteria	Proteobacteria	Alphaproteobacteria	Paracaedibacterales	Paracaedibacteraceae	Candidatus_Finniella	uncultured_bacterium	OTU_214_Bacteria_Proteobacteria_Alphaproteobacteria_Paracaedibacterales_Paracaedibacteraceae_Candidatus_Finniella_uncultured_bacterium	7051	29	69	18	63	44	48	145	146	153	129	68	82	91	89	116	130	134	158	52	95	114	50	64	56	63	66	120	137	60	341	122	62	93	31	92	40	551	15	80
OTU_295	CCGCGGTAATACGGAGAGTGCAAGCGTTGTTCGGAATTATTGGGCGTAAAGCGCGTGTAGGTGGCTCAACAAGTCTGGCGTGAAAGCCCGGGGCTCAACTCCGGAAGTGCGCTGGAAACTGTCGAGCTTGAGTACCGGAGGGGAAAGCGGAATTCACGAGTGTAGAGGTGAAATTCGTAGATATTCGGAAGAACATCAGTGGCGAAGGCGGCTTTCTGGACGGATACTGACACTGAGACGCGAAAGCGTGGGGAGCAAACAGGAT	Bacteria	Bdellovibrionota	Oligoflexia	053A03-B-DI-P58	053A03-B-DI-P58	053A03-B-DI-P58	uncultured_bacterium	OTU_295_Bacteria_Bdellovibrionota_Oligoflexia_053A03-B-DI-P58_053A03-B-DI-P58_053A03-B-DI-P58_uncultured_bacterium	6899	9	0	9	9	0	13	16	14	12	10	12	14	10	13	13	15	0	16	10	12	11	10	6	20	10	22	1162	49	52	15	8	0	0	548	68	891	0	0	8
OTU_674	CCGCGGTAATACGGAGGGTGCAAACGTTGCTCGGAATCATTGGGCGTAAAGCGCACGTAGGCGGCCCGTTAAGTCGGATGTGAAAGCCCAGGGCTCAACCCTGGAAGTGCATTCGATACTGGCAGGCTTGAATATGGAAGAGGGTCGCGGAATTCCCGGTGTAGAGGTGAAATTCGTAGATATCGGGAGGAACACCAGTGGCGAAGGCGGCGACCTGGGCCAATATTGACGCTGAGGTGCGAAAGCGTGGGGAGCAAACAGGAT	Bacteria	Myxococcota	Polyangia	Haliangiales	Haliangiaceae	Haliangium	uncultured_Kofleriaceae	OTU_674_Bacteria_Myxococcota_Polyangia_Haliangiales_Haliangiaceae_Haliangium_uncultured_Kofleriaceae	6798	10	0	0	0	0	0	0	23	18	24	0	0	0	13	36	40	18	42	16	16	31	0	0	61	44	54	55	42	20	418	39	228	54	32	72	59	1240	120	187
OTU_797	TCAAGCGTTATCCGGATTTATTGGGCGTAAAGAGCTGGTAGGTGGTTATATTAGTCAGATGTCAAATCTTGGAGCTCAACTCCGAAACTGCATTTGAAACGGTATAACTAGAGGGTGTGAGAGATCTATGGAACTCATGGTGTAGCAGTGAAATGCGTTGATATCATGAGGAACACCAAAGGCGAAGGCATTAGATTGGCACATTCCTGACACTGAGCAGCGAAAGCGTGGGT	Bacteria	Patescibacteria	Parcubacteria	Candidatus_Moranbacteria	Candidatus_Moranbacteria	Candidatus_Moranbacteria	uncultured_bacterium	OTU_797_Bacteria_Patescibacteria_Parcubacteria_Candidatus_Moranbacteria_Candidatus_Moranbacteria_Candidatus_Moranbacteria_uncultured_bacterium	6776	0	0	0	0	0	0	0	12	0	26	0	0	0	6	11	0	8	0	10	0	0	0	0	6	11	33	0	0	215	0	0	0	0	71	0	33	0	0	0
OTU_417	CCGCGGTAATACGGAGGGTGCAAGCATTAATCGGATTTATTGGGCGTAAAGGGCGCGTAGGCGGAATTATAAGTCAGATGTGAAATTCTGGTACTCAATACCAGAACTGCATTTGAAACTATAAATCTAGAGGGTAGGCGGAGAAAACGGAATTCCACGTGTAGCGGTGAAATGCGTAGATATGTGGAAGAACACCTGTGGCGAAAGCGGTTTTCTAGCTTATTACTGACGCTGAGGCGCGAGAGCAAGGGGAGCAAACAGGAT	Bacteria	Verrucomicrobiota	Chlamydiae	Chlamydiales	Simkaniaceae	uncultured	NA	OTU_417_Bacteria_Verrucomicrobiota_Chlamydiae_Chlamydiales_Simkaniaceae_uncultured_NA	6722	6	0	14	0	8	0	20	16	17	24	9	0	0	19	19	18	14	27	7	13	24	8	0	17	12	19	128	390	31	173	21	18	33	6	37	98	102	11	44
OTU_984	GCGAGCGTTAATCGGAATTACTGGGCGTAAAGCGCGCGTAGGCGGTTCATTAAGTCCGCTGTGAAAGCCCCGGGCTTAACCTGGGAACTGCAGTGGATACTGGTGGGCTAGAGTATGGTAGAGGATAGTGGAATTTCCGGTGTAGCAGTGAAATGCGTAGAGATCGGAAGGAACACCAGTGGCGAAGGCGGCTATCTGGACCAATACTGACGCTGAGGTGCGAAAGCGTGGGG	Bacteria	Proteobacteria	Gammaproteobacteria	Methylococcales	Methylococcaceae	Methyloparacoccus	uncultured_bacterium	OTU_984_Bacteria_Proteobacteria_Gammaproteobacteria_Methylococcales_Methylococcaceae_Methyloparacoccus_uncultured_bacterium	6679	0	0	0	0	0	0	7	11	13	12	0	0	0	0	0	18	0	16	0	20	6	0	0	0	0	0	13	38	0	1475	11	0	0	0	9	0	444	16	13
OTU_117	CCGCGGTAATACGAAGGATCCAAGCGTTGTCCGGATTTACTGGGTTTAAAGGGTGCGTAGGTGGACTAATAAGTCAGTGGTGAAAGCCTGCAGCTTAACTGTAGAATTGCCATTGAAACTGTTAGTCTCGAGTATGGTTGAGGTTACTGGAATATATCATGTAGCGGTGAAATGCTTAGATATGATATAGAACACCAATTGCGAAGGCAGGTAACTAAGCCATAACTGACACTGAGGCACGAAAGCGTGGGGATCAAACAGGAT	Bacteria	Bacteroidota	Bacteroidia	Sphingobacteriales	NS11-12_marine_group	NS11-12_marine_group	metagenome	OTU_117_Bacteria_Bacteroidota_Bacteroidia_Sphingobacteriales_NS11-12_marine_group_NS11-12_marine_group_metagenome	6581	126	136	163	91	105	193	294	388	302	273	88	139	250	307	432	351	403	342	188	371	361	144	138	182	222	323	72	28	65	0	0	0	0	0	0	0	8	0	0
OTU_422	CCAAGCGTTGTTCGGATTCACTGGGCGTAAAGGGTGCGTAGGTGGTGAGGCAAGTCGGATGTGAAATCTCGGAGCTTAACTCCGAAACTGCATTGGAAACTGCCTTGCTTGAGGTTTGGAGGGGGGACTGGAATGCTTGGTGTAGCAGTGAAATGCGTAGATATCAAGCGGAACACCAGTGGCGAAGGCGAGTCCCTGGACAACACCTGACACTGAGGCACGAAAGCTAGGGG	Bacteria	Verrucomicrobiota	Verrucomicrobiae	Pedosphaerales	Pedosphaeraceae	ADurb.Bin063-1	uncultured_Verrucomicrobia	OTU_422_Bacteria_Verrucomicrobiota_Verrucomicrobiae_Pedosphaerales_Pedosphaeraceae_ADurb.Bin063-1_uncultured_Verrucomicrobia	6491	0	8	0	6	0	12	12	13	18	11	0	0	6	17	21	16	16	20	13	17	13	6	13	9	17	15	293	27	219	0	0	0	0	488	15	387	0	0	11
OTU_689	GCAAGCGTTATCCGGATTTATTGGGTTTAAAGGGTGCGTAGGCGGTATATTAAGTCAGTGGTGAAATCCTGCAGCTCAACTGTAGCATTGCCATTGAAACTGATGTACTTGAGTTATCTTGAGGTAGGCGGAATGTGTAGTGTAGCGGTGAAATGCATAGATATTACACAGAACACCGATTGCGAAGGCAGCTTACTAAGGGTATACTGACGCTGATGCACGAAAGCGTGGGG	Bacteria	Bacteroidota	Bacteroidia	Bacteroidales	Prolixibacteraceae	BSV13	uncultured_bacterium	OTU_689_Bacteria_Bacteroidota_Bacteroidia_Bacteroidales_Prolixibacteraceae_BSV13_uncultured_bacterium	6401	0	0	8	0	0	0	0	0	0	10	0	0	0	0	7	9	0	0	0	0	0	0	0	0	0	19	131	11	333	13	0	0	0	385	0	216	7	18	0
OTU_257	CCGCGGTAATACATAGGGTGCAAGCGTTATTCGGATTTATTGGGCGTAAAGAGCTCGTAGGCGGTTAATCAAGTCGGGTGTTAAACCCCCAGGCTCAACCTGGGGCCGCCACCCGAAACTGATTTGACTAGAGTTTGGTAGGGGATCACGGAATTCCTGGTGTAGCGGTGGAATGCGCAGATATCAGGAGGAACACCAGTAGCGAAGGCGGTGATCTGGGCCAATACTGACGCTGAGGAGCGAAAGCGTGGGGAGCGAACAGGAT	Bacteria	Actinobacteriota	Acidimicrobiia	uncultured	uncultured	uncultured	NA	OTU_257_Bacteria_Actinobacteriota_Acidimicrobiia_uncultured_uncultured_uncultured_NA	6296	148	83	130	199	91	86	102	169	82	114	167	109	93	90	130	153	159	73	151	82	79	117	65	61	123	156	59	46	33	91	183	49	102	9	200	0	271	207	97
OTU_623	GCAAGCGTTGTTCGGAATGACTGGGTGTAAAGCGCGTGTAGGCGGTCTAGTAAGTTGAATGTGAAATCCCCTGGCTTAACCAGGGAACGGCATTCAATACTGCCTGACTTGAGTGCGAAAGAGGAAAGTGGAATTTCGGGTGTAGCGGTAAAATGCGTAGATATCCGAAGGAACACCGGTGGCGAAGGCGACTTTCTGGTTCGCAACTGACGCTGAGACGCGAAAGCTAGGGG	Bacteria	Firestonebacteria	Firestonebacteria	Firestonebacteria	Firestonebacteria	Firestonebacteria	uncultured_bacterium	OTU_623_Bacteria_Firestonebacteria_Firestonebacteria_Firestonebacteria_Firestonebacteria_Firestonebacteria_uncultured_bacterium	6288	0	0	0	0	0	0	0	0	0	0	0	0	0	0	0	10	0	20	0	0	0	0	0	0	9	30	21	0	309	0	0	0	0	209	0	38	0	38	0
OTU_310	CCGCGGTAATACGAGTGCCTCAAGCGTTATCCGGAATTATTGGGCGTAAAGGTTGTGTAGGTGGTTGTGTTAGTCTCTTGTTAAATTCTTCGGCTTAACCGGGGGCATGCAAGGGAAACGGCACAACTTGAGGATGCGAGGGGTCTGCGGAACTCATAGTGTAGCGGTGAAATGCGTTGATATTATGGGGAACACCAAAAGCGAAGGCAGCAGACTGGAGCACTCCTGACACTGAAACAAGAAAGCGTGGGTAGCGAATGGGAT	Bacteria	Patescibacteria	Parcubacteria	Parcubacteria	Parcubacteria	Parcubacteria	NA	OTU_310_Bacteria_Patescibacteria_Parcubacteria_Parcubacteria_Parcubacteria_Parcubacteria_NA	6286	10	13	38	0	15	0	14	23	20	42	12	0	0	0	15	27	21	36	14	14	22	0	13	0	15	44	416	77	551	152	0	0	0	280	0	391	400	12	0
OTU_999	CCGCGGTAATACGAAGGGGGCTAGCGTTGCTCGGAATGACTGGGCGTAAAGGGCGCGTAGGCTGTTCGTACAGTCAGATGTGAAATTCCTGGGCTTAACCTGGGGGCTGCATTTGATACGTACGGGCTTGAGTGTGAAAGAGGGTCGTGGAATTCCCAGTGTAGAGGTGAAATTCGTAGATATTGGGAAGAACACCGGTGGCGAAGGCGGCGACCTGGTTCACAACTGACGCTGAGGCGCGAAAGCGTGGGGAGCAAACAGGAT	Bacteria	Proteobacteria	Alphaproteobacteria	Acetobacterales	Acetobacteraceae	Endobacter	NA	OTU_999_Bacteria_Proteobacteria_Alphaproteobacteria_Acetobacterales_Acetobacteraceae_Endobacter_NA	6171	12	0	0	13	10	0	0	0	9	8	0	0	0	0	0	0	0	0	0	0	0	0	0	26	10	0	18	30	0	230	208	106	128	10	299	6	328	117	369
OTU_183	CCGCGGTAATACGGAGGGTGCAAGCGTTATCCGGATTCACTGGGTTTAAAGGGTGCGTAGGCGGGCTGTTAAGTCAGTGGTGAAATCTTTGGGCTTAACCCGGAAACTGCCATTGATACTATCAGTCTTGAATATTGTGGAGGCCTGCGGAATATGTCATGTAGCGGTGAAATGCTTAGATATGACATAGAACACCAATTGCGAAGGCAGCAGGCTACGCATATATTGACGCTGAGGCACGAAAGCGTGGGGATCAAACAGGAT	Bacteria	Bacteroidota	Bacteroidia	Chitinophagales	Chitinophagaceae	Heliimonas	uncultured_Bacteroidetes	OTU_183_Bacteria_Bacteroidota_Bacteroidia_Chitinophagales_Chitinophagaceae_Heliimonas_uncultured_Bacteroidetes	6158	136	190	228	105	106	71	79	115	109	114	144	120	98	84	133	127	122	202	119	98	116	137	84	55	98	193	53	29	27	13	54	17	25	0	67	0	62	57	73
OTU_342	TCAAGCGTTATCCGGAATCATTGGGCGTAAAGGGTGTGCAGGCGGTCTTGTTAGTCTTCTGTGAAATTCTTCGGCTTAACCGGGGACCCGCAGGGGAAACGGCAAGACTAGAGGATGCGAGAGGTCTACGGAACTCATAGTGTAGCGGTGAAATGCGTTGATATTATGGGGAACACCAAAAGCGAAGGCAGTAGACTGGAGCATTCCTGACGCTCAAACACGAAAGCGTGGGT	Bacteria	Patescibacteria	Parcubacteria	Parcubacteria	Parcubacteria	Parcubacteria	uncultured_Parcubacteria	OTU_342_Bacteria_Patescibacteria_Parcubacteria_Parcubacteria_Parcubacteria_Parcubacteria_uncultured_Parcubacteria	6136	24	0	7	7	0	13	0	12	11	30	17	0	0	15	10	14	14	27	10	7	20	13	0	0	15	66	305	31	577	0	0	0	0	473	0	282	9	35	0
OTU_143	CCGCGGTAATACGAAGGGGGCTAGCGTTGTTCGGAATTACTGGGCGTAAAGGGCGCGTAGGCGGTTTATCAAGTCAGGCGTGAAAGCCCCGGGCTCAACCTGGGAATTGCGTTTGATACTGTTAGACTTGAGTTCGGGAGAGGTGAGTGGAATTCCCAGTGTAGAGGTGAAATTCGTAGATATTGGGAAGAACACCGGTGGCGAAGGCGGCTCACTGGACCGATACTGACGCTGAGGCGCGAAAGCGTGGGGAGCAAACAGGAT	Bacteria	Proteobacteria	Alphaproteobacteria	NA	NA	NA	NA	OTU_143_Bacteria_Proteobacteria_Alphaproteobacteria_NA_NA_NA_NA	6101	87	152	125	119	125	144	187	220	225	285	136	135	202	209	306	246	238	289	127	223	251	127	116	197	144	192	94	38	122	20	22	0	0	0	28	0	32	0	20
OTU_123	CCGCGGTAATACGAGGGGTGCAAGCGTTGCTCGGAATCATTGGGCGTAAAGGGCAAGTAGGTGGTCTTGTTTGTCTGTGGTGAAAGCCTTGGGCTTAACCCAAGAAGTGCCTCGGAAACGGCAAGACTAGAGTACTGGAGAGGGTCGCAGAATTCCCGGTGTAGCGGTGAAATGCGTAGAGATCGGGAGGAATACCAGAGGCGAAAGCGGCGGCCTGGACAGTTACTGACACTCAACTGCGAAAGCGTGGGGATCAAACAGGAT	Bacteria	Bdellovibrionota	Oligoflexia	0319-6G20	0319-6G20	0319-6G20	uncultured_bacterium	OTU_123_Bacteria_Bdellovibrionota_Oligoflexia_0319-6G20_0319-6G20_0319-6G20_uncultured_bacterium	6080	78	91	83	73	72	214	247	319	253	233	61	234	248	261	386	301	354	311	268	397	270	103	213	376	219	178	74	73	84	0	0	0	0	0	0	0	0	0	0
OTU_139	CCGCGGTAAGACGAACCGTGCGAACGTTATTCGGAATCACTGGGCTTAAAGCGCGTGTAGGCGGTCCGACACGTCTGTCGTTGAAATCCCCCGGCTCAACCGGGGAATTGGCGTGGATACGATCGGGCTGGAGGGTGGTAGGGGAATCGGGAACTTCCGGTGGAGCGGTGAAATGCGTTGAGATCGGAAGGAACGCCCGTGGCGAAAGCGCGGTTCTGGACCATTCCTGACGCTGAGACGCGAAAGCCAGGGGAGCGAACGGGAT	Bacteria	Planctomycetota	Planctomycetes	Isosphaerales	Isosphaeraceae	NA	NA	OTU_139_Bacteria_Planctomycetota_Planctomycetes_Isosphaerales_Isosphaeraceae_NA_NA	6069	17	22	15	33	41	204	306	482	506	420	41	53	199	254	298	417	378	334	54	255	310	36	60	93	118	103	31	47	61	30	21	0	10	0	9	0	22	0	22
OTU_956	TACGGGGGGTGCAAGCGTTGTTCGGAATTATTGGGCGTAAAGAGCGTGTAGGCGGCTGGATTAGTCAGATGTGAAAGCCCTGGGCTTAACCCAGGAAGTGCATTTGAAACTGTCCGGCTTGAGTAAGGGAGAGGAAAGTGGAATTCCTGGTGTAGAGGTGAAATTCGTAGATATCAGGAGGAACACCGGTGGCGAAGGCGACTTTCTGGCCCTATACTGACGCTGAGACGCGAGAGCGTGGGTAGCAAACAGG	Bacteria	Desulfobacterota	Syntrophia	Syntrophales	Smithellaceae	Smithella	NA	OTU_956_Bacteria_Desulfobacterota_Syntrophia_Syntrophales_Smithellaceae_Smithella_NA	6029	0	22	0	0	0	0	0	0	0	0	0	0	0	0	0	0	16	0	0	0	25	0	0	0	0	25	0	0	225	0	0	0	0	62	0	30	0	32	6
OTU_1381	CCGCGGTAATACGAGGGGTGCAAGCGTTGCTCGGAATCATTGGGCGTAAAGGGTAGGTAGGTGGTCTCATTTGTCAGGGGTGAAAGCCTTGGGCTTAACCCGAGAAGTGCCCCTGAAACGGTGAGACTGGAGTACTGGAGAGGGTCGTGGAATTCCCGGTGTAGCGGTGAAATGCGTAGAGATCGGGAGGAACACCAGAGGCGAAGGCGGCGACCTGGACAGTTACTGACACTCAACTACGAAAGCGTGGGGAGCAAACAGGAT	Bacteria	Bdellovibrionota	Oligoflexia	0319-6G20	0319-6G20	0319-6G20	uncultured_Myxococcales	OTU_1381_Bacteria_Bdellovibrionota_Oligoflexia_0319-6G20_0319-6G20_0319-6G20_uncultured_Myxococcales	5930	0	0	0	0	0	0	0	0	9	0	0	0	0	12	0	0	0	0	0	0	0	0	0	0	10	16	10	11	15	159	497	33	63	0	474	0	334	66	598
[truncated: 7,103 more rows]
[truncated: 42 more columns]

## Sheet: Table S10. SB Fe W
Table S10. Qurro output of Songbird ranking of OTUs associated with 'low Fe', 'low-mid Fe', 'mid Fe', and 'high Fe'. The reference was set to 'mid Fe'. Red text indicates OTUs were within the top 10% associated with 'high Fe' or bottom 10% associated with 'mid Fe'.
[truncated: 2,086 more rows]

[truncated: 4 more sheets: Table S11. OTU counts S, Table S12. Picrust2 W, Table S13. Picrust2 SB W, Table S14. Picrust S]
